# Supplementary material for: Distinct Features Based on Partitioning of the Endophytic Fungi of Cereals and Other Grasses
Source: Microbiol Spectr. 2023 May 11;11(3):e00611-23. doi: 10.1128/spectrum.00611-23 (PMC10269846; doi:10.1128/spectrum.00611-23)
Supplement: Supplemental file 2 — Table S2. Download spectrum.00611-23-s0002.xlsx, XLSX file, 1.5 MB [file spectrum.00611-23-s0002.xlsx]

## Sheet: Sheet8
Table S2. The common edges shared in more than 20 simulated networks and their vertexes.
Host	Species 1	TaxID 1	Species 2	TaxID 2	occurrence among 100 simulated sub-communities
Aegilops peregrina	Protomyces_inouyei	F_ASV_1600	Holtermanniella_festucosa	F_ASV_2274	48
Aegilops peregrina	Neodevriesia_agapanthi	F_ASV_737	Protomyces_F_OTU_279	F_OTU_279	47
Aegilops peregrina	Pilidium_anglicum	F_ASV_755	Tremellales_F_OTU_380	F_OTU_380	39
Aegilops peregrina	Vishniacozyma_F_OTU_347	F_OTU_347	Erythrobasidium_hasegawianum	F_OTU_165	36
Aegilops peregrina	Holtermanniella_festucosa	F_ASV_2274	Sampaiozyma_vanillica	F_OTU_200	35
Aegilops peregrina	Trichocladium_arxii	F_ASV_889	Wallemia_hederae	F_ASV_2318	33
Aegilops peregrina	Diplodia_pseudoseriata	F_ASV_2003	Metschnikowia_F_OTU_208	F_OTU_208	29
Aegilops peregrina	Rhodotorula_diobovata	F_ASV_2259	Ascomycota_F_OTU_842	F_OTU_842	29
Aegilops peregrina	Pseudopithomyces_rosae	F_ASV_3433	Ascomycota_F_OTU_437	F_OTU_437	29
Aegilops peregrina	Fungi_F_OTU_503	F_OTU_503	Pleosporales_F_OTU_554	F_OTU_554	29
Aegilops peregrina	Cyanodermella_viridula	F_ASV_2383	Pleosporales_F_OTU_526	F_OTU_526	28
Aegilops peregrina	Preussia_africana	F_ASV_2407	Neosetophoma_F_OTU_648	F_OTU_648	28
Aegilops peregrina	Filobasidium_F_OTU_330	F_OTU_330	Tremellales_F_OTU_375	F_OTU_375	28
Aegilops peregrina	Protomyces_inouyei	F_ASV_1600	Sampaiozyma_vanillica	F_OTU_200	27
Aegilops peregrina	Microdochium_F_OTU_745	F_OTU_745	Cystobasidiales_F_OTU_171	F_OTU_171	27
Aegilops peregrina	Toxicocladosporium_irritans	F_ASV_598	Lepiota_lilacea	F_ASV_3218	26
Aegilops peregrina	Toxicocladosporium_irritans	F_ASV_598	Verrucocladosporium_dirinae	F_ASV_3264	26
Aegilops peregrina	Sarocladium_bactrocephalum	F_ASV_977	Sulcispora_supratumida	F_OTU_626	26
Aegilops peregrina	Diplodia_pseudoseriata	F_ASV_2003	Metschnikowia_reukaufii	F_OTU_209	26
Aegilops peregrina	Lepiota_lilacea	F_ASV_3218	Verrucocladosporium_dirinae	F_ASV_3264	26
Aegilops peregrina	Metschnikowia_reukaufii	F_OTU_209	Metschnikowia_F_OTU_208	F_OTU_208	26
Aegilops peregrina	Stereum_hirsutum	F_ASV_120	Agaricomycetes_F_OTU_86	F_OTU_86	25
Aegilops peregrina	Stereum_hirsutum	F_ASV_120	Pleosporaceae_F_OTU_442	F_OTU_442	25
Aegilops peregrina	Stereum_hirsutum	F_ASV_120	Pichiaceae_F_OTU_258	F_OTU_258	25
Aegilops peregrina	Cladosporium_velox	F_ASV_401	Coprinopsis_vermiculifer	F_OTU_94	25
Aegilops peregrina	Kwoniella_shivajii	F_ASV_1230	Dothideomycetes_F_OTU_636	F_OTU_636	25
Aegilops peregrina	Rhizophagus_irregularis	F_ASV_2013	Lasiosphaeriaceae_F_OTU_846	F_OTU_846	25
Aegilops peregrina	Rhizophagus_irregularis	F_ASV_2013	Parasola_F_OTU_98	F_OTU_98	25
Aegilops peregrina	Keissleriella_quadriseptata	F_ASV_2048	Phaeosphaeria_F_OTU_625	F_OTU_625	25
Aegilops peregrina	Cyberlindnera_jadinii	F_ASV_2165	Tamaricicola_F_OTU_608	F_OTU_608	25
Aegilops peregrina	Verrucocladosporium_visseri	F_ASV_3256	Chaetomiaceae_F_OTU_795	F_OTU_795	25
Aegilops peregrina	Verrucocladosporium_visseri	F_ASV_3256	Alfaria_F_OTU_771	F_OTU_771	25
Aegilops peregrina	Verrucocladosporium_visseri	F_ASV_3256	Oxyporus_corticola	F_OTU_72	25
Aegilops peregrina	Pseudopithomyces_rosae	F_ASV_3433	Dioszegia_F_OTU_359	F_OTU_359	25
Aegilops peregrina	Sulcispora_supratumida	F_OTU_626	Didymellaceae_F_OTU_720	F_OTU_720	25
Aegilops peregrina	Agaricomycetes_F_OTU_86	F_OTU_86	Pleosporaceae_F_OTU_442	F_OTU_442	25
Aegilops peregrina	Agaricomycetes_F_OTU_86	F_OTU_86	Pichiaceae_F_OTU_258	F_OTU_258	25
Aegilops peregrina	Pleosporaceae_F_OTU_442	F_OTU_442	Pichiaceae_F_OTU_258	F_OTU_258	25
Aegilops peregrina	Chaetomiaceae_F_OTU_795	F_OTU_795	Alfaria_F_OTU_771	F_OTU_771	25
Aegilops peregrina	Chaetomiaceae_F_OTU_795	F_OTU_795	Oxyporus_corticola	F_OTU_72	25
Aegilops peregrina	Ascomycota_F_OTU_299	F_OTU_299	Phaeosphaeriaceae_F_OTU_668	F_OTU_668	25
Aegilops peregrina	Lasiosphaeriaceae_F_OTU_846	F_OTU_846	Parasola_F_OTU_98	F_OTU_98	25
Aegilops peregrina	Alfaria_F_OTU_771	F_OTU_771	Oxyporus_corticola	F_OTU_72	25
Aegilops peregrina	Dioszegia_F_OTU_359	F_OTU_359	Ascomycota_F_OTU_437	F_OTU_437	25
Aegilops peregrina	Colacogloea_F_OTU_213	F_OTU_213	Fungi_F_OTU_262	F_OTU_262	25
Aegilops peregrina	Helotiales_F_OTU_573	F_OTU_573	Tremellales_F_OTU_380	F_OTU_380	25
Aegilops peregrina	Schizothecium_carpinicola	F_ASV_924	Phaeosphaeriaceae_F_OTU_607	F_OTU_607	24
Aegilops peregrina	Apodus_deciduus	F_ASV_932	Diaporthe_novem	F_ASV_1177	24
Aegilops peregrina	Apodus_deciduus	F_ASV_932	Neocamarosporium_chersinae	F_OTU_711	24
Aegilops peregrina	Diaporthe_novem	F_ASV_1177	Neocamarosporium_chersinae	F_OTU_711	24
Aegilops peregrina	Paraphoma_rhaphiolepidis	F_ASV_2054	Chrysozymaceae_F_OTU_218	F_OTU_218	24
Aegilops peregrina	Bjerkandera_adusta	F_ASV_3307	Wallemiales_F_OTU_189	F_OTU_189	24
Aegilops peregrina	Basidiomycota_F_OTU_455	F_OTU_455	Devriesia_F_OTU_945	F_OTU_945	24
Aegilops peregrina	Neodevriesia_F_OTU_887	F_OTU_887	Stachybotryaceae_F_OTU_773	F_OTU_773	24
Aegilops peregrina	Neodevriesia_F_OTU_887	F_OTU_887	Periconia_F_OTU_562	F_OTU_562	24
Aegilops peregrina	Neodevriesia_F_OTU_887	F_OTU_887	Plenodomus_F_OTU_695	F_OTU_695	24
Aegilops peregrina	Neodevriesia_F_OTU_887	F_OTU_887	Phaeotremella_F_OTU_416	F_OTU_416	24
Aegilops peregrina	Neodevriesia_F_OTU_887	F_OTU_887	Basidiomycota_F_OTU_417	F_OTU_417	24
Aegilops peregrina	Devriesia_F_OTU_945	F_OTU_945	Phaeosphaeriaceae_F_OTU_637	F_OTU_637	24
Aegilops peregrina	Ascomycota_F_OTU_299	F_OTU_299	Hyphopichia_burtonii	F_OTU_246	24
Aegilops peregrina	Stachybotryaceae_F_OTU_773	F_OTU_773	Periconia_F_OTU_562	F_OTU_562	24
Aegilops peregrina	Stachybotryaceae_F_OTU_773	F_OTU_773	Plenodomus_F_OTU_695	F_OTU_695	24
Aegilops peregrina	Stachybotryaceae_F_OTU_773	F_OTU_773	Phaeotremella_F_OTU_416	F_OTU_416	24
Aegilops peregrina	Stachybotryaceae_F_OTU_773	F_OTU_773	Basidiomycota_F_OTU_417	F_OTU_417	24
Aegilops peregrina	Fusarium_F_OTU_761	F_OTU_761	Sigarispora_ononidis	F_OTU_476	24
Aegilops peregrina	Dioszegia_F_OTU_358	F_OTU_358	Aspergillus_sydowii	F_OTU_947	24
Aegilops peregrina	Hyphopichia_burtonii	F_OTU_246	Phaeosphaeriaceae_F_OTU_668	F_OTU_668	24
Aegilops peregrina	Periconia_F_OTU_562	F_OTU_562	Plenodomus_F_OTU_695	F_OTU_695	24
Aegilops peregrina	Periconia_F_OTU_562	F_OTU_562	Phaeotremella_F_OTU_416	F_OTU_416	24
Aegilops peregrina	Periconia_F_OTU_562	F_OTU_562	Basidiomycota_F_OTU_417	F_OTU_417	24
Aegilops peregrina	Plenodomus_F_OTU_695	F_OTU_695	Phaeotremella_F_OTU_416	F_OTU_416	24
Aegilops peregrina	Plenodomus_F_OTU_695	F_OTU_695	Basidiomycota_F_OTU_417	F_OTU_417	24
Aegilops peregrina	Phaeotremella_F_OTU_416	F_OTU_416	Basidiomycota_F_OTU_417	F_OTU_417	24
Aegilops peregrina	Cylindrocladiella_vitis	F_ASV_963	Basidiomycota_F_OTU_369	F_OTU_369	23
Aegilops peregrina	Fusarium_nurragi	F_ASV_1075	Alternaria_F_OTU_21	F_OTU_21	23
Aegilops peregrina	Naganishia_adeliensis	F_ASV_1688	Kwoniella_F_OTU_399	F_OTU_399	23
Aegilops peregrina	Papiliotrema_fusca	F_ASV_1690	Waitea_var._circinata	F_ASV_3415	23
Aegilops peregrina	Candida_tropicalis	F_ASV_2106	Tamaricicola_F_OTU_608	F_OTU_608	23
Aegilops peregrina	Cyanodermella_viridula	F_ASV_2383	Neodevriesia_poagena	F_OTU_899	23
Aegilops peregrina	Coprinus_sterquilinus	F_ASV_3212	Phaeosphaeriaceae_F_OTU_671	F_OTU_671	23
Aegilops peregrina	Coprinus_sterquilinus	F_ASV_3212	Phaeosphaeriaceae_F_OTU_672	F_OTU_672	23
Aegilops peregrina	Coprinus_sterquilinus	F_ASV_3212	Alternaria_F_OTU_12	F_OTU_12	23
Aegilops peregrina	Coprinus_sterquilinus	F_ASV_3212	Agaricomycetes_F_OTU_85	F_OTU_85	23
Aegilops peregrina	Dothideomycetes_F_OTU_636	F_OTU_636	Helotiales_F_OTU_573	F_OTU_573	23
Aegilops peregrina	Phaeosphaeriaceae_F_OTU_671	F_OTU_671	Phaeosphaeriaceae_F_OTU_672	F_OTU_672	23
Aegilops peregrina	Phaeosphaeriaceae_F_OTU_671	F_OTU_671	Alternaria_F_OTU_12	F_OTU_12	23
Aegilops peregrina	Phaeosphaeriaceae_F_OTU_671	F_OTU_671	Agaricomycetes_F_OTU_85	F_OTU_85	23
Aegilops peregrina	Cladosporium_F_OTU_979	F_OTU_979	Periconia_F_OTU_564	F_OTU_564	23
Aegilops peregrina	Neodevriesia_poagena	F_OTU_899	Pleosporales_F_OTU_526	F_OTU_526	23
Aegilops peregrina	Geotrichum_F_OTU_268	F_OTU_268	Tamaricicola_F_OTU_608	F_OTU_608	23
Aegilops peregrina	Phaeosphaeriaceae_F_OTU_672	F_OTU_672	Alternaria_F_OTU_12	F_OTU_12	23
Aegilops peregrina	Phaeosphaeriaceae_F_OTU_672	F_OTU_672	Agaricomycetes_F_OTU_85	F_OTU_85	23
Aegilops peregrina	Alternaria_F_OTU_12	F_OTU_12	Agaricomycetes_F_OTU_85	F_OTU_85	23
Aegilops peregrina	Cladosporium_salinae	F_ASV_363	Ramularia_F_OTU_903	F_OTU_903	22
Aegilops peregrina	Toxicocladosporium_irritans	F_ASV_598	Tapinella_panuoides	F_ASV_3249	22
Aegilops peregrina	Toxicocladosporium_irritans	F_ASV_598	Capnodiales_F_OTU_941	F_OTU_941	22
Aegilops peregrina	Saxophila_tyrrhenica	F_ASV_653	Sporormiaceae_F_OTU_482	F_OTU_482	22
Aegilops peregrina	Zasmidium_fructicola	F_ASV_787	Neodevriesia_bulbillosa	F_OTU_900	22
Aegilops peregrina	Zasmidium_fructicola	F_ASV_787	Striatibotrys_F_OTU_768	F_OTU_768	22
Aegilops peregrina	Kwoniella_shivajii	F_ASV_1230	Symmetrospora_F_OTU_161	F_OTU_161	22
Aegilops peregrina	Meyerozyma_caribbica	F_ASV_1258	Acremonium_F_OTU_750	F_OTU_750	22
Aegilops peregrina	Sphaerellopsis_macroconidialis	F_ASV_2057	Cyanodermella_viridula	F_ASV_2383	22
Aegilops peregrina	Sphaerellopsis_macroconidialis	F_ASV_2057	Pleosporales_F_OTU_526	F_OTU_526	22
Aegilops peregrina	Lepiota_lilacea	F_ASV_3218	Tapinella_panuoides	F_ASV_3249	22
Aegilops peregrina	Lepiota_lilacea	F_ASV_3218	Capnodiales_F_OTU_941	F_OTU_941	22
Aegilops peregrina	Tapinella_panuoides	F_ASV_3249	Verrucocladosporium_dirinae	F_ASV_3264	22
Aegilops peregrina	Verrucocladosporium_visseri	F_ASV_3256	Rhodotorula_ingeniosa	F_OTU_199	22
Aegilops peregrina	Verrucocladosporium_dirinae	F_ASV_3264	Capnodiales_F_OTU_941	F_OTU_941	22
Aegilops peregrina	Tremellomycetes_F_OTU_458	F_OTU_458	Sirobasidiaceae_F_OTU_215	F_OTU_215	22
Aegilops peregrina	Tremellomycetes_F_OTU_458	F_OTU_458	Tremella_F_OTU_389	F_OTU_389	22
Aegilops peregrina	Tremellomycetes_F_OTU_458	F_OTU_458	Fibulobasidium_F_OTU_391	F_OTU_391	22
Aegilops peregrina	Neodevriesia_bulbillosa	F_OTU_900	Striatibotrys_F_OTU_768	F_OTU_768	22
Aegilops peregrina	Microdochium_F_OTU_745	F_OTU_745	Fungi_F_OTU_262	F_OTU_262	22
Aegilops peregrina	Microdochium_F_OTU_745	F_OTU_745	Cystobasidiales_F_OTU_174	F_OTU_174	22
Aegilops peregrina	Triangularia_mangenotii	F_OTU_797	Hypocreales_F_OTU_814	F_OTU_814	22
Aegilops peregrina	Ascomycota_F_OTU_862	F_OTU_862	Ascomycota_F_OTU_299	F_OTU_299	22
Aegilops peregrina	Ascomycota_F_OTU_862	F_OTU_862	Phaeosphaeriaceae_F_OTU_668	F_OTU_668	22
Aegilops peregrina	Chaetomiaceae_F_OTU_795	F_OTU_795	Rhodotorula_ingeniosa	F_OTU_199	22
Aegilops peregrina	Alfaria_F_OTU_771	F_OTU_771	Rhodotorula_ingeniosa	F_OTU_199	22
Aegilops peregrina	Hypocreales_F_OTU_812	F_OTU_812	Thanatephorus_F_OTU_140	F_OTU_140	22
Aegilops peregrina	Oxyporus_corticola	F_OTU_72	Rhodotorula_ingeniosa	F_OTU_199	22
Aegilops peregrina	Cystobasidiales_F_OTU_171	F_OTU_171	Fungi_F_OTU_262	F_OTU_262	22
Aegilops peregrina	Cystobasidiales_F_OTU_171	F_OTU_171	Cystobasidiales_F_OTU_174	F_OTU_174	22
Aegilops peregrina	Filobasidium_F_OTU_331	F_OTU_331	Sampaiozyma_vanillica	F_OTU_200	22
Aegilops peregrina	Sirobasidiaceae_F_OTU_215	F_OTU_215	Tremella_F_OTU_389	F_OTU_389	22
Aegilops peregrina	Sirobasidiaceae_F_OTU_215	F_OTU_215	Fibulobasidium_F_OTU_391	F_OTU_391	22
Aegilops peregrina	Tremella_F_OTU_389	F_OTU_389	Fibulobasidium_F_OTU_391	F_OTU_391	22
Aegilops peregrina	Vishniacozyma_tephrensis	F_ASV_184	Candida_albicans	F_ASV_2098	21
Aegilops peregrina	Antennariella_placitae	F_ASV_353	Sordariomycetes_F_OTU_854	F_OTU_854	21
Aegilops peregrina	Antennariella_placitae	F_ASV_353	Aporospora_F_OTU_260	F_OTU_260	21
Aegilops peregrina	Antennariella_placitae	F_ASV_353	Atrocalyx_F_OTU_480	F_OTU_480	21
Aegilops peregrina	Neocatenulostroma_microsporum	F_ASV_789	Lentinus_squarrosulus	F_ASV_3202	21
Aegilops peregrina	Neocatenulostroma_microsporum	F_ASV_789	Alternaria_F_OTU_29	F_OTU_29	21
Aegilops peregrina	Apodus_deciduus	F_ASV_932	Trichosporon_F_OTU_419	F_OTU_419	21
Aegilops peregrina	Canariomyces_microsporus	F_ASV_949	Neoascochyta_desmazieri	F_ASV_1971	21
Aegilops peregrina	Canariomyces_microsporus	F_ASV_949	Penicillium_olsonii	F_ASV_1981	21
Aegilops peregrina	Canariomyces_microsporus	F_ASV_949	Wallemia_tropicalis	F_ASV_2326	21
Aegilops peregrina	Canariomyces_microsporus	F_ASV_949	Cryptococcus_uniguttulatus	F_ASV_2505	21
Aegilops peregrina	Canariomyces_microsporus	F_ASV_949	Peniophora_meridionalis	F_ASV_3088	21
Aegilops peregrina	Canariomyces_microsporus	F_ASV_949	Mrakia_niccombsii	F_OTU_431	21
Aegilops peregrina	Canariomyces_microsporus	F_ASV_949	Ascomycota_F_OTU_307	F_OTU_307	21
Aegilops peregrina	Canariomyces_microsporus	F_ASV_949	Stephanosporaceae_F_OTU_134	F_OTU_134	21
Aegilops peregrina	Canariomyces_microsporus	F_ASV_949	Davidiellomyces_F_OTU_953	F_OTU_953	21
Aegilops peregrina	Cylindrocladiella_vitis	F_ASV_963	Mycoarthris_corallina	F_ASV_2609	21
Aegilops peregrina	Diaporthe_novem	F_ASV_1177	Trichosporon_F_OTU_419	F_OTU_419	21
Aegilops peregrina	Kwoniella_shivajii	F_ASV_1230	Helotiales_F_OTU_573	F_OTU_573	21
Aegilops peregrina	Buckleyzyma_aurantiaca	F_ASV_1483	Dothideomycetes_F_OTU_636	F_OTU_636	21
Aegilops peregrina	Protomyces_inouyei	F_ASV_1600	Bullera_unica	F_ASV_2335	21
Aegilops peregrina	Neoascochyta_desmazieri	F_ASV_1971	Penicillium_olsonii	F_ASV_1981	21
Aegilops peregrina	Neoascochyta_desmazieri	F_ASV_1971	Wallemia_tropicalis	F_ASV_2326	21
Aegilops peregrina	Neoascochyta_desmazieri	F_ASV_1971	Cryptococcus_uniguttulatus	F_ASV_2505	21
Aegilops peregrina	Neoascochyta_desmazieri	F_ASV_1971	Peniophora_meridionalis	F_ASV_3088	21
Aegilops peregrina	Neoascochyta_desmazieri	F_ASV_1971	Mrakia_niccombsii	F_OTU_431	21
Aegilops peregrina	Neoascochyta_desmazieri	F_ASV_1971	Ascomycota_F_OTU_307	F_OTU_307	21
Aegilops peregrina	Neoascochyta_desmazieri	F_ASV_1971	Stephanosporaceae_F_OTU_134	F_OTU_134	21
Aegilops peregrina	Neoascochyta_desmazieri	F_ASV_1971	Davidiellomyces_F_OTU_953	F_OTU_953	21
Aegilops peregrina	Penicillium_olsonii	F_ASV_1981	Wallemia_tropicalis	F_ASV_2326	21
Aegilops peregrina	Penicillium_olsonii	F_ASV_1981	Cryptococcus_uniguttulatus	F_ASV_2505	21
Aegilops peregrina	Penicillium_olsonii	F_ASV_1981	Peniophora_meridionalis	F_ASV_3088	21
Aegilops peregrina	Penicillium_olsonii	F_ASV_1981	Mrakia_niccombsii	F_OTU_431	21
Aegilops peregrina	Penicillium_olsonii	F_ASV_1981	Ascomycota_F_OTU_307	F_OTU_307	21
Aegilops peregrina	Penicillium_olsonii	F_ASV_1981	Stephanosporaceae_F_OTU_134	F_OTU_134	21
Aegilops peregrina	Penicillium_olsonii	F_ASV_1981	Davidiellomyces_F_OTU_953	F_OTU_953	21
Aegilops peregrina	Cyberlindnera_jadinii	F_ASV_2165	Geotrichum_F_OTU_268	F_OTU_268	21
Aegilops peregrina	Rhodosporidiobolus_colostri	F_ASV_2217	Mucor_fragilis	F_ASV_3072	21
Aegilops peregrina	Wallemia_tropicalis	F_ASV_2326	Cryptococcus_uniguttulatus	F_ASV_2505	21
Aegilops peregrina	Wallemia_tropicalis	F_ASV_2326	Peniophora_meridionalis	F_ASV_3088	21
Aegilops peregrina	Wallemia_tropicalis	F_ASV_2326	Mrakia_niccombsii	F_OTU_431	21
Aegilops peregrina	Wallemia_tropicalis	F_ASV_2326	Ascomycota_F_OTU_307	F_OTU_307	21
Aegilops peregrina	Wallemia_tropicalis	F_ASV_2326	Stephanosporaceae_F_OTU_134	F_OTU_134	21
Aegilops peregrina	Wallemia_tropicalis	F_ASV_2326	Davidiellomyces_F_OTU_953	F_OTU_953	21
Aegilops peregrina	Cyanodermella_viridula	F_ASV_2383	Fungi_F_OTU_679	F_OTU_679	21
Aegilops peregrina	Hannaella_luteola	F_ASV_2457	Ascomycota_F_OTU_363	F_OTU_363	21
Aegilops peregrina	Cryptococcus_uniguttulatus	F_ASV_2505	Peniophora_meridionalis	F_ASV_3088	21
Aegilops peregrina	Cryptococcus_uniguttulatus	F_ASV_2505	Mrakia_niccombsii	F_OTU_431	21
Aegilops peregrina	Cryptococcus_uniguttulatus	F_ASV_2505	Ascomycota_F_OTU_307	F_OTU_307	21
Aegilops peregrina	Cryptococcus_uniguttulatus	F_ASV_2505	Stephanosporaceae_F_OTU_134	F_OTU_134	21
Aegilops peregrina	Cryptococcus_uniguttulatus	F_ASV_2505	Davidiellomyces_F_OTU_953	F_OTU_953	21
Aegilops peregrina	Alternaria_metachromatica	F_ASV_2986	Coprinus_sterquilinus	F_ASV_3212	21
Aegilops peregrina	Alternaria_metachromatica	F_ASV_2986	Phaeosphaeriaceae_F_OTU_671	F_OTU_671	21
Aegilops peregrina	Alternaria_metachromatica	F_ASV_2986	Phaeosphaeriaceae_F_OTU_672	F_OTU_672	21
Aegilops peregrina	Alternaria_metachromatica	F_ASV_2986	Alternaria_F_OTU_12	F_OTU_12	21
Aegilops peregrina	Alternaria_metachromatica	F_ASV_2986	Agaricomycetes_F_OTU_85	F_OTU_85	21
Aegilops peregrina	Peniophora_meridionalis	F_ASV_3088	Mrakia_niccombsii	F_OTU_431	21
Aegilops peregrina	Peniophora_meridionalis	F_ASV_3088	Ascomycota_F_OTU_307	F_OTU_307	21
Aegilops peregrina	Peniophora_meridionalis	F_ASV_3088	Stephanosporaceae_F_OTU_134	F_OTU_134	21
Aegilops peregrina	Peniophora_meridionalis	F_ASV_3088	Davidiellomyces_F_OTU_953	F_OTU_953	21
Aegilops peregrina	Melanoleuca_rasilis	F_ASV_3140	Lophodermium_F_OTU_579	F_OTU_579	21
Aegilops peregrina	Melanoleuca_rasilis	F_ASV_3140	Protomyces_F_OTU_278	F_OTU_278	21
Aegilops peregrina	Lentinus_squarrosulus	F_ASV_3202	Alternaria_F_OTU_29	F_OTU_29	21
Aegilops peregrina	Xylaria_F_OTU_867	F_OTU_867	Basidiomycota_F_OTU_455	F_OTU_455	21
Aegilops peregrina	Sulcispora_supratumida	F_OTU_626	Phaeosphaeriaceae_F_OTU_637	F_OTU_637	21
Aegilops peregrina	Robillarda_sessilis	F_OTU_879	Neosetophoma_F_OTU_651	F_OTU_651	21
Aegilops peregrina	Microdochium_F_OTU_745	F_OTU_745	Tremellales_F_OTU_380	F_OTU_380	21
Aegilops peregrina	Ascomycota_F_OTU_862	F_OTU_862	Hyphopichia_burtonii	F_OTU_246	21
Aegilops peregrina	Sordariomycetes_F_OTU_854	F_OTU_854	Aporospora_F_OTU_260	F_OTU_260	21
Aegilops peregrina	Sordariomycetes_F_OTU_854	F_OTU_854	Atrocalyx_F_OTU_480	F_OTU_480	21
Aegilops peregrina	Mrakia_niccombsii	F_OTU_431	Ascomycota_F_OTU_307	F_OTU_307	21
Aegilops peregrina	Mrakia_niccombsii	F_OTU_431	Stephanosporaceae_F_OTU_134	F_OTU_134	21
Aegilops peregrina	Mrakia_niccombsii	F_OTU_431	Davidiellomyces_F_OTU_953	F_OTU_953	21
Aegilops peregrina	Pleosporales_F_OTU_526	F_OTU_526	Fungi_F_OTU_679	F_OTU_679	21
Aegilops peregrina	Lophodermium_F_OTU_579	F_OTU_579	Protomyces_F_OTU_278	F_OTU_278	21
Aegilops peregrina	Basidiobolus_F_OTU_427	F_OTU_427	Laetisaria_F_OTU_77	F_OTU_77	21
Aegilops peregrina	Dioszegia_var._yunnanensis	F_OTU_355	Thanatephorus_F_OTU_146	F_OTU_146	21
Aegilops peregrina	Ascomycota_F_OTU_307	F_OTU_307	Stephanosporaceae_F_OTU_134	F_OTU_134	21
Aegilops peregrina	Ascomycota_F_OTU_307	F_OTU_307	Davidiellomyces_F_OTU_953	F_OTU_953	21
Aegilops peregrina	Cystobasidiales_F_OTU_171	F_OTU_171	Tremellales_F_OTU_380	F_OTU_380	21
Aegilops peregrina	Aporospora_F_OTU_260	F_OTU_260	Atrocalyx_F_OTU_480	F_OTU_480	21
Aegilops peregrina	Neocamarosporium_chersinae	F_OTU_711	Trichosporon_F_OTU_419	F_OTU_419	21
Aegilops peregrina	Phaeosphaeriaceae_F_OTU_665	F_OTU_665	Fungi_F_OTU_435	F_OTU_435	21
Aegilops peregrina	Stephanosporaceae_F_OTU_134	F_OTU_134	Davidiellomyces_F_OTU_953	F_OTU_953	21
Aegilops sharonenesis	Aureobasidium_leucospermi	F_ASV_1284	Taphrina_F_OTU_450	F_OTU_450	53
Aegilops sharonenesis	Rhodosporidiobolus_colostri	F_ASV_2217	Curvibasidium_cygneicollum	F_ASV_2294	42
Aegilops sharonenesis	Rhodosporidiobolus_colostri	F_ASV_2217	Ascomycota_F_OTU_681	F_OTU_681	42
Aegilops sharonenesis	Curvibasidium_cygneicollum	F_ASV_2294	Ascomycota_F_OTU_681	F_OTU_681	42
Aegilops sharonenesis	Capnodiales_F_OTU_895	F_OTU_895	Neodevriesia_F_OTU_882	F_OTU_882	40
Aegilops sharonenesis	Cystobasidiales_F_OTU_174	F_OTU_174	Tremella_subalpina	F_OTU_378	40
Aegilops sharonenesis	Erythrobasidium_hasegawianum	F_OTU_165	Fungi_F_OTU_558	F_OTU_558	40
Aegilops sharonenesis	Phaeosphaeriaceae_F_OTU_664	F_OTU_664	Loratospora_F_OTU_697	F_OTU_697	39
Aegilops sharonenesis	Loratospora_F_OTU_697	F_OTU_697	Fungi_F_OTU_682	F_OTU_682	38
Aegilops sharonenesis	Plenodomus_biglobosus	F_ASV_1940	Immersidiscosia_eucalypti	F_OTU_877	36
Aegilops sharonenesis	Schizothecium_carpinicola	F_ASV_924	Ascotricha_guamensis	F_ASV_1178	35
Aegilops sharonenesis	Schizothecium_carpinicola	F_ASV_924	Fayodia_F_OTU_112	F_OTU_112	35
Aegilops sharonenesis	Ascotricha_guamensis	F_ASV_1178	Fayodia_F_OTU_112	F_OTU_112	35
Aegilops sharonenesis	Dioszegia_F_OTU_357	F_OTU_357	Dioszegia_buhagiarii	F_OTU_370	35
Aegilops sharonenesis	Devriesia_sardiniae	F_ASV_684	Paramyrothecium_terrestris	F_ASV_1036	33
Aegilops sharonenesis	Hormonema_viticola	F_ASV_1273	Fungi_F_OTU_682	F_OTU_682	33
Aegilops sharonenesis	Plenodomus_confertus	F_ASV_1944	Cystobasidiales_F_OTU_174	F_OTU_174	33
Aegilops sharonenesis	Plenodomus_confertus	F_ASV_1944	Tremella_subalpina	F_OTU_378	33
Aegilops sharonenesis	Hormonema_viticola	F_ASV_1273	Rhodosporidiobolus_colostri	F_ASV_2217	32
Aegilops sharonenesis	Hormonema_viticola	F_ASV_1273	Curvibasidium_cygneicollum	F_ASV_2294	32
Aegilops sharonenesis	Hormonema_viticola	F_ASV_1273	Ascomycota_F_OTU_681	F_OTU_681	32
Aegilops sharonenesis	Hormonema_viticola	F_ASV_1273	Pyrenochaeta_nobilis	F_ASV_2388	31
Aegilops sharonenesis	Robillarda_sessilis	F_OTU_879	Agaricus_F_OTU_113	F_OTU_113	31
Aegilops sharonenesis	Immersidiscosia_eucalypti	F_OTU_877	Phaeosphaeriaceae_F_OTU_664	F_OTU_664	31
Aegilops sharonenesis	Phaeosphaeriaceae_F_OTU_664	F_OTU_664	Fungi_F_OTU_682	F_OTU_682	31
Aegilops sharonenesis	Candida_tropicalis	F_ASV_2106	Cryptococcus_uniguttulatus	F_ASV_2505	30
Aegilops sharonenesis	Candida_tropicalis	F_ASV_2106	Sclerostagonospora_F_OTU_659	F_OTU_659	30
Aegilops sharonenesis	Cryptococcus_uniguttulatus	F_ASV_2505	Sclerostagonospora_F_OTU_659	F_OTU_659	30
Aegilops sharonenesis	Hawksworthiana_clematidicola	F_OTU_640	Sordariomycetes_F_OTU_815	F_OTU_815	30
Aegilops sharonenesis	Hawksworthiana_clematidicola	F_OTU_640	Fungi_F_OTU_228	F_OTU_228	30
Aegilops sharonenesis	Hawksworthiana_clematidicola	F_OTU_640	Neocladosporium_F_OTU_954	F_OTU_954	30
Aegilops sharonenesis	Sordariomycetes_F_OTU_815	F_OTU_815	Fungi_F_OTU_228	F_OTU_228	30
Aegilops sharonenesis	Sordariomycetes_F_OTU_815	F_OTU_815	Neocladosporium_F_OTU_954	F_OTU_954	30
Aegilops sharonenesis	Taphrina_F_OTU_450	F_OTU_450	Fungi_F_OTU_558	F_OTU_558	30
Aegilops sharonenesis	Fungi_F_OTU_228	F_OTU_228	Neocladosporium_F_OTU_954	F_OTU_954	30
Aegilops sharonenesis	Devriesia_sardiniae	F_ASV_684	Plenodomus_biglobosus	F_ASV_1940	29
Aegilops sharonenesis	Schizothecium_carpinicola	F_ASV_924	Geomyces_asperulatus	F_ASV_1309	29
Aegilops sharonenesis	Ascotricha_guamensis	F_ASV_1178	Geomyces_asperulatus	F_ASV_1309	29
Aegilops sharonenesis	Geomyces_asperulatus	F_ASV_1309	Fayodia_F_OTU_112	F_OTU_112	29
Aegilops sharonenesis	Tintelnotia_destructans	F_ASV_1755	Chalastospora_gossypii	F_ASV_2922	29
Aegilops sharonenesis	Rhodosporidiobolus_colostri	F_ASV_2217	Dothideomycetes_F_OTU_633	F_OTU_633	29
Aegilops sharonenesis	Curvibasidium_cygneicollum	F_ASV_2294	Dothideomycetes_F_OTU_633	F_OTU_633	29
Aegilops sharonenesis	Ascomycota_F_OTU_681	F_OTU_681	Dothideomycetes_F_OTU_633	F_OTU_633	29
Aegilops sharonenesis	Didymocyrtis_banksiae	F_ASV_13	Diaporthe_toxica	F_ASV_1169	28
Aegilops sharonenesis	Didymocyrtis_banksiae	F_ASV_13	Vishniacozyma_F_OTU_346	F_OTU_346	28
Aegilops sharonenesis	Paramyrothecium_terrestris	F_ASV_1036	Plenodomus_biglobosus	F_ASV_1940	28
Aegilops sharonenesis	Diaporthe_toxica	F_ASV_1169	Vishniacozyma_F_OTU_346	F_OTU_346	28
Aegilops sharonenesis	Capnodiales_F_OTU_925	F_OTU_925	Ascomycota_F_OTU_676	F_OTU_676	28
Aegilops sharonenesis	Loratospora_F_OTU_697	F_OTU_697	Dothideomycetes_F_OTU_633	F_OTU_633	28
Aegilops sharonenesis	Alternaria_hyacinthi	F_ASV_584	Sporobolomyces_ruberrimus	F_ASV_2465	27
Aegilops sharonenesis	Alternaria_hyacinthi	F_ASV_584	Neodevriesia_F_OTU_898	F_OTU_898	27
Aegilops sharonenesis	Symmetrospora_gracilis	F_ASV_1462	Erythrobasidiaceae_F_OTU_166	F_OTU_166	27
Aegilops sharonenesis	Plenodomus_biglobosus	F_ASV_1940	Allophoma_cylindrispora	F_ASV_2022	27
Aegilops sharonenesis	Preussia_funiculata	F_ASV_2439	Arthrinium_guizhouense	F_ASV_3327	27
Aegilops sharonenesis	Sporobolomyces_ruberrimus	F_ASV_2465	Neodevriesia_F_OTU_898	F_OTU_898	27
Aegilops sharonenesis	Erysiphe_necator	F_ASV_3154	Aspergillus_penicillioides	F_ASV_3419	27
Aegilops sharonenesis	Erysiphe_necator	F_ASV_3154	Knufia_F_OTU_742	F_OTU_742	27
Aegilops sharonenesis	Aspergillus_penicillioides	F_ASV_3419	Knufia_F_OTU_742	F_OTU_742	27
Aegilops sharonenesis	Phaeosphaeriaceae_F_OTU_660	F_OTU_660	Fungi_F_OTU_185	F_OTU_185	27
Aegilops sharonenesis	Phaeosphaeriaceae_F_OTU_660	F_OTU_660	Capnodiales_F_OTU_890	F_OTU_890	27
Aegilops sharonenesis	Phaeosphaeriaceae_F_OTU_660	F_OTU_660	Xylariales_F_OTU_875	F_OTU_875	27
Aegilops sharonenesis	Capnodiales_F_OTU_914	F_OTU_914	Trichoderma_longibrachiatum	F_OTU_767	27
Aegilops sharonenesis	Triangularia_mangenotii	F_OTU_797	Phanerochaete_tuberculata	F_OTU_55	27
Aegilops sharonenesis	Fungi_F_OTU_185	F_OTU_185	Capnodiales_F_OTU_890	F_OTU_890	27
Aegilops sharonenesis	Fungi_F_OTU_185	F_OTU_185	Xylariales_F_OTU_875	F_OTU_875	27
Aegilops sharonenesis	Capnodiales_F_OTU_890	F_OTU_890	Xylariales_F_OTU_875	F_OTU_875	27
Aegilops sharonenesis	Vishniacozyma_peneaus	F_ASV_267	Auriculariales_F_OTU_469	F_OTU_469	26
Aegilops sharonenesis	Plenodomus_biglobosus	F_ASV_1940	Phaeosphaeriaceae_F_OTU_664	F_OTU_664	26
Aegilops sharonenesis	Allophoma_cylindrispora	F_ASV_2022	Capnodiales_F_OTU_925	F_OTU_925	26
Aegilops sharonenesis	Omnidemptus_affinis	F_OTU_844	Protomyces_F_OTU_279	F_OTU_279	26
Aegilops sharonenesis	Omnidemptus_affinis	F_OTU_844	Hypocreales_F_OTU_861	F_OTU_861	26
Aegilops sharonenesis	Protomyces_F_OTU_279	F_OTU_279	Hypocreales_F_OTU_861	F_OTU_861	26
Aegilops sharonenesis	Pyrenophora_tritici-repentis	F_ASV_501	Issatchenkia_orientalis	F_ASV_2133	25
Aegilops sharonenesis	Acremonium_charticola	F_ASV_1115	Candida_orthopsilosis	F_ASV_1777	25
Aegilops sharonenesis	Acremonium_charticola	F_ASV_1115	Aureobasidiaceae_F_OTU_730	F_OTU_730	25
Aegilops sharonenesis	Acremonium_charticola	F_ASV_1115	Pilidium_acerinum	F_OTU_543	25
Aegilops sharonenesis	Tausonia_pullulans	F_ASV_1227	Paraconiothyrium_brasiliense	F_ASV_2389	25
Aegilops sharonenesis	Tausonia_pullulans	F_ASV_1227	Pisolithus_albus	F_ASV_2392	25
Aegilops sharonenesis	Tausonia_pullulans	F_ASV_1227	Niesslia_tenuis	F_OTU_778	25
Aegilops sharonenesis	Tausonia_pullulans	F_ASV_1227	Cryptotrichosporon_F_OTU_414	F_OTU_414	25
Aegilops sharonenesis	Tausonia_pullulans	F_ASV_1227	Diplodia_neojuniperi	F_OTU_506	25
Aegilops sharonenesis	Noosia_banksiae	F_ASV_1721	Erysiphe_cruciferarum	F_ASV_3156	25
Aegilops sharonenesis	Noosia_banksiae	F_ASV_1721	Coprinus_sterquilinus	F_ASV_3212	25
Aegilops sharonenesis	Noosia_banksiae	F_ASV_1721	Coprinopsis_radiata	F_ASV_3233	25
Aegilops sharonenesis	Noosia_banksiae	F_ASV_1721	Coprinopsis_psammophila	F_OTU_95	25
Aegilops sharonenesis	Candida_orthopsilosis	F_ASV_1777	Aureobasidiaceae_F_OTU_730	F_OTU_730	25
Aegilops sharonenesis	Candida_orthopsilosis	F_ASV_1777	Pilidium_acerinum	F_OTU_543	25
Aegilops sharonenesis	Ascochyta_boeremae	F_ASV_2036	Libertasomyces_F_OTU_706	F_OTU_706	25
Aegilops sharonenesis	Ascochyta_boeremae	F_ASV_2036	Sporormiaceae_F_OTU_483	F_OTU_483	25
Aegilops sharonenesis	Rhodosporidiobolus_colostri	F_ASV_2217	Loratospora_F_OTU_697	F_OTU_697	25
Aegilops sharonenesis	Curvibasidium_cygneicollum	F_ASV_2294	Loratospora_F_OTU_697	F_OTU_697	25
Aegilops sharonenesis	Paraconiothyrium_brasiliense	F_ASV_2389	Pisolithus_albus	F_ASV_2392	25
Aegilops sharonenesis	Paraconiothyrium_brasiliense	F_ASV_2389	Niesslia_tenuis	F_OTU_778	25
Aegilops sharonenesis	Paraconiothyrium_brasiliense	F_ASV_2389	Cryptotrichosporon_F_OTU_414	F_OTU_414	25
Aegilops sharonenesis	Paraconiothyrium_brasiliense	F_ASV_2389	Diplodia_neojuniperi	F_OTU_506	25
Aegilops sharonenesis	Pisolithus_albus	F_ASV_2392	Niesslia_tenuis	F_OTU_778	25
Aegilops sharonenesis	Pisolithus_albus	F_ASV_2392	Cryptotrichosporon_F_OTU_414	F_OTU_414	25
Aegilops sharonenesis	Pisolithus_albus	F_ASV_2392	Diplodia_neojuniperi	F_OTU_506	25
Aegilops sharonenesis	Sigarispora_scrophulariae	F_ASV_2534	Cephaliophora_F_OTU_297	F_OTU_297	25
Aegilops sharonenesis	Erysiphe_cruciferarum	F_ASV_3156	Coprinus_sterquilinus	F_ASV_3212	25
Aegilops sharonenesis	Erysiphe_cruciferarum	F_ASV_3156	Coprinopsis_radiata	F_ASV_3233	25
Aegilops sharonenesis	Erysiphe_cruciferarum	F_ASV_3156	Coprinopsis_psammophila	F_OTU_95	25
Aegilops sharonenesis	Coprinus_sterquilinus	F_ASV_3212	Coprinopsis_radiata	F_ASV_3233	25
Aegilops sharonenesis	Coprinus_sterquilinus	F_ASV_3212	Coprinopsis_psammophila	F_OTU_95	25
Aegilops sharonenesis	Coprinopsis_nivea	F_ASV_3232	Neoerysiphe_galii	F_OTU_511	25
Aegilops sharonenesis	Coprinopsis_nivea	F_ASV_3232	Stachybotryaceae_F_OTU_773	F_OTU_773	25
Aegilops sharonenesis	Coprinopsis_nivea	F_ASV_3232	Dioszegia_F_OTU_353	F_OTU_353	25
Aegilops sharonenesis	Coprinopsis_nivea	F_ASV_3232	Pleosporales_F_OTU_549	F_OTU_549	25
Aegilops sharonenesis	Coprinopsis_radiata	F_ASV_3233	Coprinopsis_psammophila	F_OTU_95	25
Aegilops sharonenesis	Neoerysiphe_galii	F_OTU_511	Stachybotryaceae_F_OTU_773	F_OTU_773	25
Aegilops sharonenesis	Neoerysiphe_galii	F_OTU_511	Dioszegia_F_OTU_353	F_OTU_353	25
Aegilops sharonenesis	Neoerysiphe_galii	F_OTU_511	Pleosporales_F_OTU_549	F_OTU_549	25
Aegilops sharonenesis	Gelasinospora_F_OTU_796	F_OTU_796	Neodevriesia_F_OTU_883	F_OTU_883	25
Aegilops sharonenesis	Gelasinospora_F_OTU_796	F_OTU_796	Mollisia_F_OTU_575	F_OTU_575	25
Aegilops sharonenesis	Gelasinospora_F_OTU_796	F_OTU_796	Helotiales_F_OTU_574	F_OTU_574	25
Aegilops sharonenesis	Gelasinospora_F_OTU_796	F_OTU_796	Dothideomycetes_F_OTU_509	F_OTU_509	25
Aegilops sharonenesis	Gelasinospora_F_OTU_796	F_OTU_796	Fungi_F_OTU_259	F_OTU_259	25
Aegilops sharonenesis	Gelasinospora_F_OTU_796	F_OTU_796	Dothideomycetes_F_OTU_546	F_OTU_546	25
Aegilops sharonenesis	Gelasinospora_F_OTU_796	F_OTU_796	Phaeodothis_F_OTU_529	F_OTU_529	25
Aegilops sharonenesis	Gelasinospora_F_OTU_796	F_OTU_796	Ceriporia_lacerata	F_OTU_51	25
Aegilops sharonenesis	Aureobasidiaceae_F_OTU_730	F_OTU_730	Pilidium_acerinum	F_OTU_543	25
Aegilops sharonenesis	Hawksworthiana_clematidicola	F_OTU_640	Aspergillus_F_OTU_531	F_OTU_531	25
Aegilops sharonenesis	Neocosmospora_rubicola	F_OTU_752	Retroconis_fusiformis	F_OTU_804	25
Aegilops sharonenesis	Neocosmospora_rubicola	F_OTU_752	Claroideoglomus_claroideum	F_OTU_207	25
Aegilops sharonenesis	Neocosmospora_rubicola	F_OTU_752	Pleosporales_fam_Incertae_sedis_F_OTU_492	F_OTU_492	25
Aegilops sharonenesis	Neocosmospora_rubicola	F_OTU_752	Bipolaris_axonopicola	F_OTU_612	25
Aegilops sharonenesis	Neodevriesia_F_OTU_883	F_OTU_883	Mollisia_F_OTU_575	F_OTU_575	25
Aegilops sharonenesis	Neodevriesia_F_OTU_883	F_OTU_883	Helotiales_F_OTU_574	F_OTU_574	25
Aegilops sharonenesis	Neodevriesia_F_OTU_883	F_OTU_883	Dothideomycetes_F_OTU_509	F_OTU_509	25
Aegilops sharonenesis	Neodevriesia_F_OTU_883	F_OTU_883	Fungi_F_OTU_259	F_OTU_259	25
Aegilops sharonenesis	Neodevriesia_F_OTU_883	F_OTU_883	Dothideomycetes_F_OTU_546	F_OTU_546	25
Aegilops sharonenesis	Neodevriesia_F_OTU_883	F_OTU_883	Phaeodothis_F_OTU_529	F_OTU_529	25
Aegilops sharonenesis	Neodevriesia_F_OTU_883	F_OTU_883	Ceriporia_lacerata	F_OTU_51	25
Aegilops sharonenesis	Sordariomycetes_F_OTU_815	F_OTU_815	Aspergillus_F_OTU_531	F_OTU_531	25
Aegilops sharonenesis	Retroconis_fusiformis	F_OTU_804	Claroideoglomus_claroideum	F_OTU_207	25
Aegilops sharonenesis	Retroconis_fusiformis	F_OTU_804	Pleosporales_fam_Incertae_sedis_F_OTU_492	F_OTU_492	25
Aegilops sharonenesis	Retroconis_fusiformis	F_OTU_804	Bipolaris_axonopicola	F_OTU_612	25
Aegilops sharonenesis	Stachybotryaceae_F_OTU_773	F_OTU_773	Dioszegia_F_OTU_353	F_OTU_353	25
Aegilops sharonenesis	Stachybotryaceae_F_OTU_773	F_OTU_773	Pleosporales_F_OTU_549	F_OTU_549	25
Aegilops sharonenesis	Niesslia_tenuis	F_OTU_778	Cryptotrichosporon_F_OTU_414	F_OTU_414	25
Aegilops sharonenesis	Niesslia_tenuis	F_OTU_778	Diplodia_neojuniperi	F_OTU_506	25
Aegilops sharonenesis	Cryptotrichosporon_F_OTU_414	F_OTU_414	Diplodia_neojuniperi	F_OTU_506	25
Aegilops sharonenesis	Dioszegia_F_OTU_353	F_OTU_353	Pleosporales_F_OTU_549	F_OTU_549	25
Aegilops sharonenesis	Mollisia_F_OTU_575	F_OTU_575	Helotiales_F_OTU_574	F_OTU_574	25
Aegilops sharonenesis	Mollisia_F_OTU_575	F_OTU_575	Dothideomycetes_F_OTU_509	F_OTU_509	25
Aegilops sharonenesis	Mollisia_F_OTU_575	F_OTU_575	Fungi_F_OTU_259	F_OTU_259	25
Aegilops sharonenesis	Mollisia_F_OTU_575	F_OTU_575	Dothideomycetes_F_OTU_546	F_OTU_546	25
Aegilops sharonenesis	Mollisia_F_OTU_575	F_OTU_575	Phaeodothis_F_OTU_529	F_OTU_529	25
Aegilops sharonenesis	Mollisia_F_OTU_575	F_OTU_575	Ceriporia_lacerata	F_OTU_51	25
Aegilops sharonenesis	Helotiales_F_OTU_574	F_OTU_574	Dothideomycetes_F_OTU_509	F_OTU_509	25
Aegilops sharonenesis	Helotiales_F_OTU_574	F_OTU_574	Fungi_F_OTU_259	F_OTU_259	25
Aegilops sharonenesis	Helotiales_F_OTU_574	F_OTU_574	Dothideomycetes_F_OTU_546	F_OTU_546	25
Aegilops sharonenesis	Helotiales_F_OTU_574	F_OTU_574	Phaeodothis_F_OTU_529	F_OTU_529	25
Aegilops sharonenesis	Helotiales_F_OTU_574	F_OTU_574	Ceriporia_lacerata	F_OTU_51	25
Aegilops sharonenesis	Libertasomyces_F_OTU_706	F_OTU_706	Sporormiaceae_F_OTU_483	F_OTU_483	25
Aegilops sharonenesis	Dothideomycetes_F_OTU_509	F_OTU_509	Fungi_F_OTU_259	F_OTU_259	25
Aegilops sharonenesis	Dothideomycetes_F_OTU_509	F_OTU_509	Dothideomycetes_F_OTU_546	F_OTU_546	25
Aegilops sharonenesis	Dothideomycetes_F_OTU_509	F_OTU_509	Phaeodothis_F_OTU_529	F_OTU_529	25
Aegilops sharonenesis	Dothideomycetes_F_OTU_509	F_OTU_509	Ceriporia_lacerata	F_OTU_51	25
Aegilops sharonenesis	Aspergillus_F_OTU_531	F_OTU_531	Fungi_F_OTU_228	F_OTU_228	25
Aegilops sharonenesis	Aspergillus_F_OTU_531	F_OTU_531	Neocladosporium_F_OTU_954	F_OTU_954	25
Aegilops sharonenesis	Fungi_F_OTU_259	F_OTU_259	Dothideomycetes_F_OTU_546	F_OTU_546	25
Aegilops sharonenesis	Fungi_F_OTU_259	F_OTU_259	Phaeodothis_F_OTU_529	F_OTU_529	25
Aegilops sharonenesis	Fungi_F_OTU_259	F_OTU_259	Ceriporia_lacerata	F_OTU_51	25
Aegilops sharonenesis	Dothideomycetes_F_OTU_546	F_OTU_546	Phaeodothis_F_OTU_529	F_OTU_529	25
Aegilops sharonenesis	Dothideomycetes_F_OTU_546	F_OTU_546	Ceriporia_lacerata	F_OTU_51	25
Aegilops sharonenesis	Claroideoglomus_claroideum	F_OTU_207	Pleosporales_fam_Incertae_sedis_F_OTU_492	F_OTU_492	25
Aegilops sharonenesis	Claroideoglomus_claroideum	F_OTU_207	Bipolaris_axonopicola	F_OTU_612	25
Aegilops sharonenesis	Loratospora_F_OTU_697	F_OTU_697	Ascomycota_F_OTU_681	F_OTU_681	25
Aegilops sharonenesis	Pleosporales_fam_Incertae_sedis_F_OTU_492	F_OTU_492	Bipolaris_axonopicola	F_OTU_612	25
Aegilops sharonenesis	Phaeodothis_F_OTU_529	F_OTU_529	Ceriporia_lacerata	F_OTU_51	25
Aegilops sharonenesis	Didymocyrtis_banksiae	F_ASV_13	Peniophora_F_OTU_475	F_OTU_475	24
Aegilops sharonenesis	Pseudocamarosporium_propinquum	F_ASV_101	Fungi_F_OTU_434	F_OTU_434	24
Aegilops sharonenesis	Pseudocamarosporium_propinquum	F_ASV_101	Microbotryomycetes_F_OTU_205	F_OTU_205	24
Aegilops sharonenesis	Cladosporium_austrohemisphaericum	F_ASV_403	Sigarispora_F_OTU_477	F_OTU_477	24
Aegilops sharonenesis	Xenoteratosphaeria_jonkershoekensis	F_ASV_705	Capnodiales_F_OTU_889	F_OTU_889	24
Aegilops sharonenesis	Schizothecium_carpinicola	F_ASV_924	Fusicolla_septimanifiniscientiae	F_ASV_1070	24
Aegilops sharonenesis	Lophotrichus_fimeti	F_ASV_1024	Fungi_F_OTU_634	F_OTU_634	24
Aegilops sharonenesis	Lophotrichus_fimeti	F_ASV_1024	Capnodiales_F_OTU_946	F_OTU_946	24
Aegilops sharonenesis	Lophotrichus_fimeti	F_ASV_1024	Alfaria_F_OTU_771	F_OTU_771	24
Aegilops sharonenesis	Lophotrichus_fimeti	F_ASV_1024	Filobasidium_F_OTU_330	F_OTU_330	24
Aegilops sharonenesis	Lophotrichus_fimeti	F_ASV_1024	Pleosporales_F_OTU_685	F_OTU_685	24
Aegilops sharonenesis	Fusicolla_septimanifiniscientiae	F_ASV_1070	Ascotricha_guamensis	F_ASV_1178	24
Aegilops sharonenesis	Fusicolla_septimanifiniscientiae	F_ASV_1070	Fayodia_F_OTU_112	F_OTU_112	24
Aegilops sharonenesis	Beauveria_pseudobassiana	F_ASV_1101	Golovinomyces_artemisiae	F_ASV_1787	24
Aegilops sharonenesis	Beauveria_pseudobassiana	F_ASV_1101	Alternaria_hungarica	F_OTU_34	24
Aegilops sharonenesis	Beauveria_pseudobassiana	F_ASV_1101	Toxicocladosporium_F_OTU_973	F_OTU_973	24
Aegilops sharonenesis	Beauveria_pseudobassiana	F_ASV_1101	Dioszegia_F_OTU_359	F_OTU_359	24
Aegilops sharonenesis	Beauveria_pseudobassiana	F_ASV_1101	Periconia_F_OTU_563	F_OTU_563	24
Aegilops sharonenesis	Beauveria_pseudobassiana	F_ASV_1101	Phaeosphaeriaceae_F_OTU_662	F_OTU_662	24
Aegilops sharonenesis	Beauveria_pseudobassiana	F_ASV_1101	Stemphylium_beticola	F_OTU_46	24
Aegilops sharonenesis	Beauveria_pseudobassiana	F_ASV_1101	Phaeosphaeriaceae_F_OTU_686	F_OTU_686	24
Aegilops sharonenesis	Diaporthe_toxica	F_ASV_1169	Peniophora_F_OTU_475	F_OTU_475	24
Aegilops sharonenesis	Dothidea_eucalypti	F_ASV_1272	Dioszegia_F_OTU_356	F_OTU_356	24
Aegilops sharonenesis	Symmetrospora_foliicola	F_ASV_1487	Triangularia_mangenotii	F_OTU_797	24
Aegilops sharonenesis	Symmetrospora_foliicola	F_ASV_1487	Phanerochaete_tuberculata	F_OTU_55	24
Aegilops sharonenesis	Golovinomyces_artemisiae	F_ASV_1787	Alternaria_hungarica	F_OTU_34	24
Aegilops sharonenesis	Golovinomyces_artemisiae	F_ASV_1787	Toxicocladosporium_F_OTU_973	F_OTU_973	24
Aegilops sharonenesis	Golovinomyces_artemisiae	F_ASV_1787	Dioszegia_F_OTU_359	F_OTU_359	24
Aegilops sharonenesis	Golovinomyces_artemisiae	F_ASV_1787	Periconia_F_OTU_563	F_OTU_563	24
Aegilops sharonenesis	Golovinomyces_artemisiae	F_ASV_1787	Phaeosphaeriaceae_F_OTU_662	F_OTU_662	24
Aegilops sharonenesis	Golovinomyces_artemisiae	F_ASV_1787	Stemphylium_beticola	F_OTU_46	24
Aegilops sharonenesis	Golovinomyces_artemisiae	F_ASV_1787	Phaeosphaeriaceae_F_OTU_686	F_OTU_686	24
Aegilops sharonenesis	Leucosporidium_scottii	F_ASV_2230	Fungi_F_OTU_214	F_OTU_214	24
Aegilops sharonenesis	Leucosporidium_scottii	F_ASV_2230	Phaeosphaeriaceae_F_OTU_667	F_OTU_667	24
Aegilops sharonenesis	Leucosporidium_scottii	F_ASV_2230	Tremellales_F_OTU_401	F_OTU_401	24
Aegilops sharonenesis	Thanatephorus_cucumeris	F_ASV_3241	Basidiomycota_F_OTU_188	F_OTU_188	24
Aegilops sharonenesis	Fungi_F_OTU_634	F_OTU_634	Capnodiales_F_OTU_946	F_OTU_946	24
Aegilops sharonenesis	Fungi_F_OTU_634	F_OTU_634	Alfaria_F_OTU_771	F_OTU_771	24
Aegilops sharonenesis	Fungi_F_OTU_634	F_OTU_634	Filobasidium_F_OTU_330	F_OTU_330	24
Aegilops sharonenesis	Fungi_F_OTU_634	F_OTU_634	Pleosporales_F_OTU_685	F_OTU_685	24
Aegilops sharonenesis	Vishniacozyma_F_OTU_346	F_OTU_346	Peniophora_F_OTU_475	F_OTU_475	24
Aegilops sharonenesis	Fungi_F_OTU_434	F_OTU_434	Microbotryomycetes_F_OTU_205	F_OTU_205	24
Aegilops sharonenesis	Alternaria_hungarica	F_OTU_34	Toxicocladosporium_F_OTU_973	F_OTU_973	24
Aegilops sharonenesis	Alternaria_hungarica	F_OTU_34	Dioszegia_F_OTU_359	F_OTU_359	24
Aegilops sharonenesis	Alternaria_hungarica	F_OTU_34	Periconia_F_OTU_563	F_OTU_563	24
Aegilops sharonenesis	Alternaria_hungarica	F_OTU_34	Phaeosphaeriaceae_F_OTU_662	F_OTU_662	24
Aegilops sharonenesis	Alternaria_hungarica	F_OTU_34	Stemphylium_beticola	F_OTU_46	24
Aegilops sharonenesis	Alternaria_hungarica	F_OTU_34	Phaeosphaeriaceae_F_OTU_686	F_OTU_686	24
Aegilops sharonenesis	Alternaria_thalictrigena	F_OTU_23	Botryosphaeria_F_OTU_737	F_OTU_737	24
Aegilops sharonenesis	Toxicocladosporium_F_OTU_973	F_OTU_973	Dioszegia_F_OTU_359	F_OTU_359	24
Aegilops sharonenesis	Toxicocladosporium_F_OTU_973	F_OTU_973	Periconia_F_OTU_563	F_OTU_563	24
Aegilops sharonenesis	Toxicocladosporium_F_OTU_973	F_OTU_973	Phaeosphaeriaceae_F_OTU_662	F_OTU_662	24
Aegilops sharonenesis	Toxicocladosporium_F_OTU_973	F_OTU_973	Stemphylium_beticola	F_OTU_46	24
Aegilops sharonenesis	Toxicocladosporium_F_OTU_973	F_OTU_973	Phaeosphaeriaceae_F_OTU_686	F_OTU_686	24
Aegilops sharonenesis	Capnodiales_F_OTU_946	F_OTU_946	Alfaria_F_OTU_771	F_OTU_771	24
Aegilops sharonenesis	Capnodiales_F_OTU_946	F_OTU_946	Filobasidium_F_OTU_330	F_OTU_330	24
Aegilops sharonenesis	Capnodiales_F_OTU_946	F_OTU_946	Pleosporales_F_OTU_685	F_OTU_685	24
Aegilops sharonenesis	Immersidiscosia_eucalypti	F_OTU_877	Dothideomycetes_F_OTU_633	F_OTU_633	24
Aegilops sharonenesis	Alfaria_F_OTU_771	F_OTU_771	Filobasidium_F_OTU_330	F_OTU_330	24
Aegilops sharonenesis	Alfaria_F_OTU_771	F_OTU_771	Pleosporales_F_OTU_685	F_OTU_685	24
Aegilops sharonenesis	Dioszegia_F_OTU_359	F_OTU_359	Periconia_F_OTU_563	F_OTU_563	24
Aegilops sharonenesis	Dioszegia_F_OTU_359	F_OTU_359	Phaeosphaeriaceae_F_OTU_662	F_OTU_662	24
Aegilops sharonenesis	Dioszegia_F_OTU_359	F_OTU_359	Stemphylium_beticola	F_OTU_46	24
Aegilops sharonenesis	Dioszegia_F_OTU_359	F_OTU_359	Phaeosphaeriaceae_F_OTU_686	F_OTU_686	24
Aegilops sharonenesis	Fungi_F_OTU_214	F_OTU_214	Phaeosphaeriaceae_F_OTU_667	F_OTU_667	24
Aegilops sharonenesis	Fungi_F_OTU_214	F_OTU_214	Tremellales_F_OTU_401	F_OTU_401	24
Aegilops sharonenesis	Filobasidium_F_OTU_330	F_OTU_330	Pleosporales_F_OTU_685	F_OTU_685	24
Aegilops sharonenesis	Periconia_F_OTU_563	F_OTU_563	Phaeosphaeriaceae_F_OTU_662	F_OTU_662	24
Aegilops sharonenesis	Periconia_F_OTU_563	F_OTU_563	Stemphylium_beticola	F_OTU_46	24
Aegilops sharonenesis	Periconia_F_OTU_563	F_OTU_563	Phaeosphaeriaceae_F_OTU_686	F_OTU_686	24
Aegilops sharonenesis	Phaeosphaeriaceae_F_OTU_667	F_OTU_667	Tremellales_F_OTU_401	F_OTU_401	24
Aegilops sharonenesis	Phaeosphaeriaceae_F_OTU_662	F_OTU_662	Stemphylium_beticola	F_OTU_46	24
Aegilops sharonenesis	Phaeosphaeriaceae_F_OTU_662	F_OTU_662	Phaeosphaeriaceae_F_OTU_686	F_OTU_686	24
Aegilops sharonenesis	Stemphylium_beticola	F_OTU_46	Phaeosphaeriaceae_F_OTU_686	F_OTU_686	24
Aegilops sharonenesis	Vishniacozyma_peneaus	F_ASV_267	Naganishia_adeliensis	F_ASV_1688	23
Aegilops sharonenesis	Toxicocladosporium_pseudoveloxum	F_ASV_400	Penicillium_kongii	F_ASV_1983	23
Aegilops sharonenesis	Devriesia_sardiniae	F_ASV_684	Bartalinia_robillardoides	F_ASV_917	23
Aegilops sharonenesis	Symmetrospora_gracilis	F_ASV_1462	Keissleriella_cirsii	F_ASV_2046	23
Aegilops sharonenesis	Naganishia_adeliensis	F_ASV_1688	Auriculariales_F_OTU_469	F_OTU_469	23
Aegilops sharonenesis	Noosia_banksiae	F_ASV_1721	Mycosphaerellaceae_F_OTU_919	F_OTU_919	23
Aegilops sharonenesis	Plenodomus_biglobosus	F_ASV_1940	Capnodiales_F_OTU_925	F_OTU_925	23
Aegilops sharonenesis	Kalmusia_italica	F_ASV_2052	Paraphoma_fimeti	F_ASV_3170	23
Aegilops sharonenesis	Phanerochaete_livescens	F_ASV_3043	Coniothyrium_juniperi	F_ASV_3338	23
Aegilops sharonenesis	Phanerochaete_livescens	F_ASV_3043	Ascomycota_F_OTU_874	F_OTU_874	23
Aegilops sharonenesis	Phanerochaete_livescens	F_ASV_3043	Basidiomycota_F_OTU_397	F_OTU_397	23
Aegilops sharonenesis	Phanerochaete_livescens	F_ASV_3043	Polyporaceae_F_OTU_66	F_OTU_66	23
Aegilops sharonenesis	Erysiphe_cruciferarum	F_ASV_3156	Mycosphaerellaceae_F_OTU_919	F_OTU_919	23
Aegilops sharonenesis	Coprinus_sterquilinus	F_ASV_3212	Mycosphaerellaceae_F_OTU_919	F_OTU_919	23
Aegilops sharonenesis	Coprinopsis_radiata	F_ASV_3233	Mycosphaerellaceae_F_OTU_919	F_OTU_919	23
Aegilops sharonenesis	Coniothyrium_juniperi	F_ASV_3338	Ascomycota_F_OTU_874	F_OTU_874	23
Aegilops sharonenesis	Coniothyrium_juniperi	F_ASV_3338	Basidiomycota_F_OTU_397	F_OTU_397	23
Aegilops sharonenesis	Coniothyrium_juniperi	F_ASV_3338	Polyporaceae_F_OTU_66	F_OTU_66	23
Aegilops sharonenesis	Dothideomycetes_F_OTU_630	F_OTU_630	Xylariales_F_OTU_848	F_OTU_848	23
Aegilops sharonenesis	Hawksworthiana_clematidicola	F_OTU_640	Capnodiales_F_OTU_943	F_OTU_943	23
Aegilops sharonenesis	Hawksworthiana_clematidicola	F_OTU_640	Ascomycota_F_OTU_676	F_OTU_676	23
Aegilops sharonenesis	Capnodiales_F_OTU_943	F_OTU_943	Sordariomycetes_F_OTU_815	F_OTU_815	23
Aegilops sharonenesis	Capnodiales_F_OTU_943	F_OTU_943	Fungi_F_OTU_228	F_OTU_228	23
Aegilops sharonenesis	Capnodiales_F_OTU_943	F_OTU_943	Neocladosporium_F_OTU_954	F_OTU_954	23
Aegilops sharonenesis	Alternaria_F_OTU_26	F_OTU_26	Capnodiales_F_OTU_889	F_OTU_889	23
Aegilops sharonenesis	Capnobotryella_F_OTU_927	F_OTU_927	Teratosphaeriaceae_F_OTU_932	F_OTU_932	23
Aegilops sharonenesis	Mycosphaerellaceae_F_OTU_919	F_OTU_919	Coprinopsis_psammophila	F_OTU_95	23
Aegilops sharonenesis	Sordariomycetes_F_OTU_815	F_OTU_815	Ascomycota_F_OTU_676	F_OTU_676	23
Aegilops sharonenesis	Fusarium_F_OTU_759	F_OTU_759	Limonomyces_roseipellis	F_OTU_88	23
Aegilops sharonenesis	Ascomycota_F_OTU_874	F_OTU_874	Basidiomycota_F_OTU_397	F_OTU_397	23
Aegilops sharonenesis	Ascomycota_F_OTU_874	F_OTU_874	Polyporaceae_F_OTU_66	F_OTU_66	23
Aegilops sharonenesis	Diaporthe_F_OTU_864	F_OTU_864	Neosetophoma_F_OTU_651	F_OTU_651	23
Aegilops sharonenesis	Neosetophoma_clematidis	F_OTU_649	Neosetophoma_F_OTU_650	F_OTU_650	23
Aegilops sharonenesis	Ascomycota_F_OTU_676	F_OTU_676	Fungi_F_OTU_228	F_OTU_228	23
Aegilops sharonenesis	Ascomycota_F_OTU_676	F_OTU_676	Neocladosporium_F_OTU_954	F_OTU_954	23
Aegilops sharonenesis	Basidiomycota_F_OTU_397	F_OTU_397	Polyporaceae_F_OTU_66	F_OTU_66	23
Aegilops sharonenesis	Vishniacozyma_psychrotolerans	F_ASV_259	Dothidea_eucalypti	F_ASV_1272	22
Aegilops sharonenesis	Vishniacozyma_psychrotolerans	F_ASV_259	Dioszegia_F_OTU_356	F_OTU_356	22
Aegilops sharonenesis	Cladosporium_salinae	F_ASV_363	Epicoccum_dendrobii	F_OTU_714	22
Aegilops sharonenesis	Devriesia_sardiniae	F_ASV_684	Rhodotorula_nothofagi	F_ASV_2289	22
Aegilops sharonenesis	Cladorrhinum_flexuosum	F_ASV_941	Sigarispora_scrophulariae	F_ASV_2534	22
Aegilops sharonenesis	Cladorrhinum_flexuosum	F_ASV_941	Cephaliophora_F_OTU_297	F_OTU_297	22
Aegilops sharonenesis	Acremonium_charticola	F_ASV_1115	Schizophyllum_F_OTU_371	F_OTU_371	22
Aegilops sharonenesis	Tausonia_pullulans	F_ASV_1227	Phaeosphaeriaceae_F_OTU_622	F_OTU_622	22
Aegilops sharonenesis	Hormonema_viticola	F_ASV_1273	Loratospora_F_OTU_697	F_OTU_697	22
Aegilops sharonenesis	Hormonema_viticola	F_ASV_1273	Dothideomycetes_F_OTU_633	F_OTU_633	22
Aegilops sharonenesis	Geomyces_asperulatus	F_ASV_1309	Pseudogymnoascus_destructans	F_ASV_1826	22
Aegilops sharonenesis	Candida_orthopsilosis	F_ASV_1777	Schizophyllum_F_OTU_371	F_OTU_371	22
Aegilops sharonenesis	Paraconiothyrium_brasiliense	F_ASV_2389	Phaeosphaeriaceae_F_OTU_622	F_OTU_622	22
Aegilops sharonenesis	Pisolithus_albus	F_ASV_2392	Phaeosphaeriaceae_F_OTU_622	F_OTU_622	22
Aegilops sharonenesis	Golovinomyces_montagnei	F_ASV_3416	Sordariomycetes_F_OTU_816	F_OTU_816	22
Aegilops sharonenesis	Ganoderma_resinaceum	F_ASV_3438	Diaporthe_F_OTU_866	F_OTU_866	22
Aegilops sharonenesis	Ganoderma_resinaceum	F_ASV_3438	Aspergillus_olivicola	F_OTU_949	22
Aegilops sharonenesis	Aureobasidiaceae_F_OTU_730	F_OTU_730	Schizophyllum_F_OTU_371	F_OTU_371	22
Aegilops sharonenesis	Teratosphaeriaceae_F_OTU_938	F_OTU_938	Teratosphaeria_F_OTU_936	F_OTU_936	22
Aegilops sharonenesis	Teratosphaeriaceae_F_OTU_938	F_OTU_938	Tremella_F_OTU_379	F_OTU_379	22
Aegilops sharonenesis	Teratosphaeriaceae_F_OTU_938	F_OTU_938	Chytridiomycota_F_OTU_285	F_OTU_285	22
Aegilops sharonenesis	Penidiella_F_OTU_922	F_OTU_922	Buckleyzyma_phyllomatis	F_OTU_167	22
Aegilops sharonenesis	Pilidium_acerinum	F_OTU_543	Schizophyllum_F_OTU_371	F_OTU_371	22
Aegilops sharonenesis	Capnodiales_F_OTU_914	F_OTU_914	Tremellales_F_OTU_388	F_OTU_388	22
Aegilops sharonenesis	Teratosphaeria_F_OTU_936	F_OTU_936	Tremella_F_OTU_379	F_OTU_379	22
Aegilops sharonenesis	Teratosphaeria_F_OTU_936	F_OTU_936	Chytridiomycota_F_OTU_285	F_OTU_285	22
Aegilops sharonenesis	Niesslia_tenuis	F_OTU_778	Phaeosphaeriaceae_F_OTU_622	F_OTU_622	22
Aegilops sharonenesis	Diaporthe_F_OTU_866	F_OTU_866	Aspergillus_olivicola	F_OTU_949	22
Aegilops sharonenesis	Cryptotrichosporon_F_OTU_414	F_OTU_414	Phaeosphaeriaceae_F_OTU_622	F_OTU_622	22
Aegilops sharonenesis	Diplodia_neojuniperi	F_OTU_506	Phaeosphaeriaceae_F_OTU_622	F_OTU_622	22
Aegilops sharonenesis	Tremella_F_OTU_379	F_OTU_379	Chytridiomycota_F_OTU_285	F_OTU_285	22
Aegilops sharonenesis	Tremellales_F_OTU_388	F_OTU_388	Trichoderma_longibrachiatum	F_OTU_767	22
Aegilops sharonenesis	Dothideomycetes_F_OTU_633	F_OTU_633	Fungi_F_OTU_682	F_OTU_682	22
Aegilops sharonenesis	Didymocyrtis_banksiae	F_ASV_13	Paraphoma_rhaphiolepidis	F_ASV_2054	21
Aegilops sharonenesis	Vishniacozyma_peneaus	F_ASV_267	Parathyridaria_F_OTU_516	F_OTU_516	21
Aegilops sharonenesis	Bipolaris_drechsleri	F_ASV_534	Symmetrospora_F_OTU_159	F_OTU_159	21
Aegilops sharonenesis	Eupenidiella_venezuelensis	F_ASV_608	Cyphellophora_reptans	F_ASV_2659	21
Aegilops sharonenesis	Fusicolla_septimanifiniscientiae	F_ASV_1070	Geomyces_asperulatus	F_ASV_1309	21
Aegilops sharonenesis	Diaporthe_toxica	F_ASV_1169	Paraphoma_rhaphiolepidis	F_ASV_2054	21
Aegilops sharonenesis	Tausonia_pullulans	F_ASV_1227	Capnobotryella_F_OTU_927	F_OTU_927	21
Aegilops sharonenesis	Allophoma_cylindrispora	F_ASV_2022	Rhodotorula_nothofagi	F_ASV_2289	21
Aegilops sharonenesis	Ascochyta_boeremae	F_ASV_2036	Neosetophoma_F_OTU_647	F_OTU_647	21
Aegilops sharonenesis	Keissleriella_cirsii	F_ASV_2046	Cystobasidiales_F_OTU_174	F_OTU_174	21
Aegilops sharonenesis	Keissleriella_cirsii	F_ASV_2046	Tremella_subalpina	F_OTU_378	21
Aegilops sharonenesis	Paraphoma_rhaphiolepidis	F_ASV_2054	Vishniacozyma_F_OTU_346	F_OTU_346	21
Aegilops sharonenesis	Rhodotorula_nothofagi	F_ASV_2289	Cryptococcus_laurentii	F_ASV_2515	21
Aegilops sharonenesis	Sampaiozyma_ingeniosa	F_ASV_2299	Beauveria_F_OTU_825	F_OTU_825	21
Aegilops sharonenesis	Sampaiozyma_ingeniosa	F_ASV_2299	Blastophorum_aquaticum	F_OTU_841	21
Aegilops sharonenesis	Sampaiozyma_ingeniosa	F_ASV_2299	Sebacinales_F_OTU_73	F_OTU_73	21
Aegilops sharonenesis	Sampaiozyma_ingeniosa	F_ASV_2299	Coprinopsis_F_OTU_99	F_OTU_99	21
Aegilops sharonenesis	Paraconiothyrium_brasiliense	F_ASV_2389	Capnobotryella_F_OTU_927	F_OTU_927	21
Aegilops sharonenesis	Pisolithus_albus	F_ASV_2392	Capnobotryella_F_OTU_927	F_OTU_927	21
Aegilops sharonenesis	Parastagonospora_F_OTU_653	F_OTU_653	Filobasidium_F_OTU_332	F_OTU_332	21
Aegilops sharonenesis	Capnobotryella_F_OTU_927	F_OTU_927	Niesslia_tenuis	F_OTU_778	21
Aegilops sharonenesis	Capnobotryella_F_OTU_927	F_OTU_927	Cryptotrichosporon_F_OTU_414	F_OTU_414	21
Aegilops sharonenesis	Capnobotryella_F_OTU_927	F_OTU_927	Diplodia_neojuniperi	F_OTU_506	21
Aegilops sharonenesis	Mycosphaerellaceae_F_OTU_908	F_OTU_908	Fungi_F_OTU_436	F_OTU_436	21
Aegilops sharonenesis	Beauveria_F_OTU_825	F_OTU_825	Blastophorum_aquaticum	F_OTU_841	21
Aegilops sharonenesis	Beauveria_F_OTU_825	F_OTU_825	Sebacinales_F_OTU_73	F_OTU_73	21
Aegilops sharonenesis	Beauveria_F_OTU_825	F_OTU_825	Coprinopsis_F_OTU_99	F_OTU_99	21
Aegilops sharonenesis	Blastophorum_aquaticum	F_OTU_841	Sebacinales_F_OTU_73	F_OTU_73	21
Aegilops sharonenesis	Blastophorum_aquaticum	F_OTU_841	Coprinopsis_F_OTU_99	F_OTU_99	21
Aegilops sharonenesis	Auriculariales_F_OTU_469	F_OTU_469	Parathyridaria_F_OTU_516	F_OTU_516	21
Aegilops sharonenesis	Sebacinales_F_OTU_73	F_OTU_73	Coprinopsis_F_OTU_99	F_OTU_99	21
Aegilops sharonenesis	Libertasomyces_F_OTU_706	F_OTU_706	Neosetophoma_F_OTU_647	F_OTU_647	21
Aegilops sharonenesis	Sporormiaceae_F_OTU_483	F_OTU_483	Neosetophoma_F_OTU_647	F_OTU_647	21
Avena sterilis	Aureobasidium_leucospermi	F_ASV_1284	Protomyces_inouyei	F_ASV_1600	33
Avena sterilis	Rhodotorula_diobovata	F_ASV_2259	Fungi_F_OTU_286	F_OTU_286	33
Avena sterilis	Setophoma_terrestris	F_ASV_2379	Lasiosphaeriaceae_F_OTU_792	F_OTU_792	33
Avena sterilis	Protomyces_inouyei	F_ASV_1600	Bullera_unica	F_ASV_2335	31
Avena sterilis	Hortaea_thailandica	F_ASV_632	Cutaneotrichosporon_moniliiforme	F_OTU_421	30
Avena sterilis	Protomyces_inouyei	F_ASV_1600	Papiliotrema_aurea	F_OTU_403	30
Avena sterilis	Cladorrhinum_flexuosum	F_ASV_941	Battarrea_phalloides	F_ASV_3180	29
Avena sterilis	Cladorrhinum_flexuosum	F_ASV_941	Sporobolomyces_F_OTU_302	F_OTU_302	29
Avena sterilis	Battarrea_phalloides	F_ASV_3180	Sporobolomyces_F_OTU_302	F_OTU_302	29
Avena sterilis	Helotiales_F_OTU_586	F_OTU_586	Phaeosphaeriaceae_F_OTU_663	F_OTU_663	29
Avena sterilis	Devriesia_F_OTU_945	F_OTU_945	Fusarium_delphinoides	F_OTU_755	28
Avena sterilis	Diaporthe_F_OTU_864	F_OTU_864	Fungi_F_OTU_679	F_OTU_679	28
Avena sterilis	Vishniacozyma_tephrensis	F_ASV_184	Periconia_F_OTU_556	F_OTU_556	27
Avena sterilis	Vishniacozyma_tephrensis	F_ASV_184	Phaeosphaeriaceae_F_OTU_666	F_OTU_666	27
Avena sterilis	Protomyces_inouyei	F_ASV_1600	Filobasidium_F_OTU_331	F_OTU_331	27
Avena sterilis	Neocatenulostroma_abietis	F_OTU_937	Triangularia_mangenotii	F_OTU_797	27
Avena sterilis	Protomyces_F_OTU_278	F_OTU_278	Thanatephorus_F_OTU_142	F_OTU_142	27
Avena sterilis	Periconia_F_OTU_556	F_OTU_556	Phaeosphaeriaceae_F_OTU_666	F_OTU_666	27
Avena sterilis	Vishniacozyma_taibaiensis	F_ASV_265	Blastocladiales_F_OTU_318	F_OTU_318	26
Avena sterilis	Vishniacozyma_taibaiensis	F_ASV_265	Agaricales_F_OTU_105	F_OTU_105	26
Avena sterilis	Neodevriesia_agapanthi	F_ASV_737	Symmetrospora_gracilis	F_ASV_1462	26
Avena sterilis	Neodevriesia_agapanthi	F_ASV_737	Candida_railenensis	F_ASV_2855	26
Avena sterilis	Neodevriesia_agapanthi	F_ASV_737	Coprinopsis_melanthina	F_ASV_3215	26
Avena sterilis	Acremonium_fusidioides	F_ASV_1144	Phaeosphaeriaceae_F_OTU_665	F_OTU_665	26
Avena sterilis	Aureobasidium_leucospermi	F_ASV_1284	Bullera_unica	F_ASV_2335	26
Avena sterilis	Symmetrospora_gracilis	F_ASV_1462	Candida_railenensis	F_ASV_2855	26
Avena sterilis	Symmetrospora_gracilis	F_ASV_1462	Coprinopsis_melanthina	F_ASV_3215	26
Avena sterilis	Candida_railenensis	F_ASV_2855	Coprinopsis_melanthina	F_ASV_3215	26
Avena sterilis	Blastocladiales_F_OTU_318	F_OTU_318	Agaricales_F_OTU_105	F_OTU_105	26
Avena sterilis	Alternaria_lolii	F_ASV_580	Devriesia_F_OTU_945	F_OTU_945	25
Avena sterilis	Alternaria_lolii	F_ASV_580	Fusarium_delphinoides	F_OTU_755	25
Avena sterilis	Schizothecium_carpinicola	F_ASV_924	Exophiala_lecanii-corni	F_ASV_3161	25
Avena sterilis	Schizothecium_carpinicola	F_ASV_924	Comoclathris_F_OTU_609	F_OTU_609	25
Avena sterilis	Schizothecium_carpinicola	F_ASV_924	Schwanniomyces_F_OTU_601	F_OTU_601	25
Avena sterilis	Schizothecium_carpinicola	F_ASV_924	Phaeosphaeria_F_OTU_623	F_OTU_623	25
Avena sterilis	Cladorrhinum_flexuosum	F_ASV_941	Ganoderma_F_OTU_69	F_OTU_69	25
Avena sterilis	Plenodomus_confertus	F_ASV_1944	Neostagonospora_caricis	F_ASV_2838	25
Avena sterilis	Cryptococcus_laurentii	F_ASV_2515	Coprinus_foetidellus	F_ASV_3231	25
Avena sterilis	Cryptococcus_laurentii	F_ASV_2515	Candida_atlantica	F_ASV_3435	25
Avena sterilis	Cryptococcus_laurentii	F_ASV_2515	Simocybe_F_OTU_110	F_OTU_110	25
Avena sterilis	Cryptococcus_laurentii	F_ASV_2515	Corticium_F_OTU_118	F_OTU_118	25
Avena sterilis	Inocutis_tamaricis	F_ASV_3131	Gymnopus_dryophilus	F_OTU_111	25
Avena sterilis	Exophiala_lecanii-corni	F_ASV_3161	Comoclathris_F_OTU_609	F_OTU_609	25
Avena sterilis	Exophiala_lecanii-corni	F_ASV_3161	Schwanniomyces_F_OTU_601	F_OTU_601	25
Avena sterilis	Exophiala_lecanii-corni	F_ASV_3161	Phaeosphaeria_F_OTU_623	F_OTU_623	25
Avena sterilis	Battarrea_phalloides	F_ASV_3180	Ganoderma_F_OTU_69	F_OTU_69	25
Avena sterilis	Coprinus_foetidellus	F_ASV_3231	Candida_atlantica	F_ASV_3435	25
Avena sterilis	Coprinus_foetidellus	F_ASV_3231	Simocybe_F_OTU_110	F_OTU_110	25
Avena sterilis	Coprinus_foetidellus	F_ASV_3231	Corticium_F_OTU_118	F_OTU_118	25
Avena sterilis	Candida_atlantica	F_ASV_3435	Simocybe_F_OTU_110	F_OTU_110	25
Avena sterilis	Candida_atlantica	F_ASV_3435	Corticium_F_OTU_118	F_OTU_118	25
Avena sterilis	Ulocladium_chartarum	F_OTU_28	Collariella_F_OTU_806	F_OTU_806	25
Avena sterilis	Acremonium_F_OTU_751	F_OTU_751	Agaricales_F_OTU_120	F_OTU_120	25
Avena sterilis	Sporobolomyces_F_OTU_302	F_OTU_302	Ganoderma_F_OTU_69	F_OTU_69	25
Avena sterilis	Comoclathris_F_OTU_609	F_OTU_609	Schwanniomyces_F_OTU_601	F_OTU_601	25
Avena sterilis	Comoclathris_F_OTU_609	F_OTU_609	Phaeosphaeria_F_OTU_623	F_OTU_623	25
Avena sterilis	Schwanniomyces_F_OTU_601	F_OTU_601	Phaeosphaeria_F_OTU_623	F_OTU_623	25
Avena sterilis	Simocybe_F_OTU_110	F_OTU_110	Corticium_F_OTU_118	F_OTU_118	25
Avena sterilis	Kwoniella_shivajii	F_ASV_1230	Kwoniella_F_OTU_399	F_OTU_399	24
Avena sterilis	Kwoniella_shivajii	F_ASV_1230	Saccharomycetales_F_OTU_257	F_OTU_257	24
Avena sterilis	Kwoniella_shivajii	F_ASV_1230	Fungi_F_OTU_186	F_OTU_186	24
Avena sterilis	Kwoniella_shivajii	F_ASV_1230	Articulospora_F_OTU_501	F_OTU_501	24
Avena sterilis	Kwoniella_shivajii	F_ASV_1230	Ascomycota_F_OTU_535	F_OTU_535	24
Avena sterilis	Kwoniella_shivajii	F_ASV_1230	Rhodosporidiobolus_fluvialis	F_OTU_412	24
Avena sterilis	Endoconidioma_populi	F_ASV_1286	Trichobolus_zukalii	F_ASV_2373	24
Avena sterilis	Endoconidioma_populi	F_ASV_1286	Pleosporales_F_OTU_709	F_OTU_709	24
Avena sterilis	Endoconidioma_populi	F_ASV_1286	Tamaricicola_F_OTU_608	F_OTU_608	24
Avena sterilis	Candida_dubliniensis	F_ASV_2096	Steccherinum_ochraceum	F_ASV_2739	24
Avena sterilis	Candida_dubliniensis	F_ASV_2096	Helotiaceae_F_OTU_587	F_OTU_587	24
Avena sterilis	Trichobolus_zukalii	F_ASV_2373	Pleosporales_F_OTU_709	F_OTU_709	24
Avena sterilis	Trichobolus_zukalii	F_ASV_2373	Tamaricicola_F_OTU_608	F_OTU_608	24
Avena sterilis	Steccherinum_ochraceum	F_ASV_2739	Helotiaceae_F_OTU_587	F_OTU_587	24
Avena sterilis	Cryptococcus_dimennae	F_OTU_461	Curvularia_F_OTU_613	F_OTU_613	24
Avena sterilis	Cryptococcus_dimennae	F_OTU_461	Lasiosphaeriaceae_F_OTU_846	F_OTU_846	24
Avena sterilis	Cryptococcus_dimennae	F_OTU_461	Hypocreales_F_OTU_779	F_OTU_779	24
Avena sterilis	Cryptococcus_dimennae	F_OTU_461	Monosporascus_F_OTU_872	F_OTU_872	24
Avena sterilis	Cryptococcus_dimennae	F_OTU_461	Symmetrospora_F_OTU_159	F_OTU_159	24
Avena sterilis	Cryptococcus_dimennae	F_OTU_461	Periconia_F_OTU_564	F_OTU_564	24
Avena sterilis	Cryptococcus_dimennae	F_OTU_461	Shiraia_F_OTU_699	F_OTU_699	24
Avena sterilis	Cryptococcus_dimennae	F_OTU_461	Ascomycota_F_OTU_545	F_OTU_545	24
Avena sterilis	Cryptococcus_dimennae	F_OTU_461	Saccharomycetales_F_OTU_249	F_OTU_249	24
Avena sterilis	Cryptococcus_dimennae	F_OTU_461	Parasola_F_OTU_98	F_OTU_98	24
Avena sterilis	Cryptococcus_dimennae	F_OTU_461	Thanatephorus_F_OTU_140	F_OTU_140	24
Avena sterilis	Curvularia_F_OTU_613	F_OTU_613	Lasiosphaeriaceae_F_OTU_846	F_OTU_846	24
Avena sterilis	Curvularia_F_OTU_613	F_OTU_613	Hypocreales_F_OTU_779	F_OTU_779	24
Avena sterilis	Curvularia_F_OTU_613	F_OTU_613	Monosporascus_F_OTU_872	F_OTU_872	24
Avena sterilis	Curvularia_F_OTU_613	F_OTU_613	Symmetrospora_F_OTU_159	F_OTU_159	24
Avena sterilis	Curvularia_F_OTU_613	F_OTU_613	Periconia_F_OTU_564	F_OTU_564	24
Avena sterilis	Curvularia_F_OTU_613	F_OTU_613	Shiraia_F_OTU_699	F_OTU_699	24
Avena sterilis	Curvularia_F_OTU_613	F_OTU_613	Ascomycota_F_OTU_545	F_OTU_545	24
Avena sterilis	Curvularia_F_OTU_613	F_OTU_613	Saccharomycetales_F_OTU_249	F_OTU_249	24
Avena sterilis	Curvularia_F_OTU_613	F_OTU_613	Parasola_F_OTU_98	F_OTU_98	24
Avena sterilis	Curvularia_F_OTU_613	F_OTU_613	Thanatephorus_F_OTU_140	F_OTU_140	24
Avena sterilis	Lasiosphaeriaceae_F_OTU_846	F_OTU_846	Hypocreales_F_OTU_779	F_OTU_779	24
Avena sterilis	Lasiosphaeriaceae_F_OTU_846	F_OTU_846	Monosporascus_F_OTU_872	F_OTU_872	24
Avena sterilis	Lasiosphaeriaceae_F_OTU_846	F_OTU_846	Symmetrospora_F_OTU_159	F_OTU_159	24
Avena sterilis	Lasiosphaeriaceae_F_OTU_846	F_OTU_846	Periconia_F_OTU_564	F_OTU_564	24
Avena sterilis	Lasiosphaeriaceae_F_OTU_846	F_OTU_846	Shiraia_F_OTU_699	F_OTU_699	24
Avena sterilis	Lasiosphaeriaceae_F_OTU_846	F_OTU_846	Ascomycota_F_OTU_545	F_OTU_545	24
Avena sterilis	Lasiosphaeriaceae_F_OTU_846	F_OTU_846	Saccharomycetales_F_OTU_249	F_OTU_249	24
Avena sterilis	Lasiosphaeriaceae_F_OTU_846	F_OTU_846	Parasola_F_OTU_98	F_OTU_98	24
Avena sterilis	Lasiosphaeriaceae_F_OTU_846	F_OTU_846	Thanatephorus_F_OTU_140	F_OTU_140	24
Avena sterilis	Hypocreales_F_OTU_779	F_OTU_779	Monosporascus_F_OTU_872	F_OTU_872	24
Avena sterilis	Hypocreales_F_OTU_779	F_OTU_779	Symmetrospora_F_OTU_159	F_OTU_159	24
Avena sterilis	Hypocreales_F_OTU_779	F_OTU_779	Periconia_F_OTU_564	F_OTU_564	24
Avena sterilis	Hypocreales_F_OTU_779	F_OTU_779	Shiraia_F_OTU_699	F_OTU_699	24
Avena sterilis	Hypocreales_F_OTU_779	F_OTU_779	Ascomycota_F_OTU_545	F_OTU_545	24
Avena sterilis	Hypocreales_F_OTU_779	F_OTU_779	Saccharomycetales_F_OTU_249	F_OTU_249	24
Avena sterilis	Hypocreales_F_OTU_779	F_OTU_779	Parasola_F_OTU_98	F_OTU_98	24
Avena sterilis	Hypocreales_F_OTU_779	F_OTU_779	Thanatephorus_F_OTU_140	F_OTU_140	24
Avena sterilis	Monosporascus_F_OTU_872	F_OTU_872	Symmetrospora_F_OTU_159	F_OTU_159	24
Avena sterilis	Monosporascus_F_OTU_872	F_OTU_872	Periconia_F_OTU_564	F_OTU_564	24
Avena sterilis	Monosporascus_F_OTU_872	F_OTU_872	Shiraia_F_OTU_699	F_OTU_699	24
Avena sterilis	Monosporascus_F_OTU_872	F_OTU_872	Ascomycota_F_OTU_545	F_OTU_545	24
Avena sterilis	Monosporascus_F_OTU_872	F_OTU_872	Saccharomycetales_F_OTU_249	F_OTU_249	24
Avena sterilis	Monosporascus_F_OTU_872	F_OTU_872	Parasola_F_OTU_98	F_OTU_98	24
Avena sterilis	Monosporascus_F_OTU_872	F_OTU_872	Thanatephorus_F_OTU_140	F_OTU_140	24
Avena sterilis	Kwoniella_F_OTU_399	F_OTU_399	Saccharomycetales_F_OTU_257	F_OTU_257	24
Avena sterilis	Kwoniella_F_OTU_399	F_OTU_399	Fungi_F_OTU_186	F_OTU_186	24
Avena sterilis	Kwoniella_F_OTU_399	F_OTU_399	Articulospora_F_OTU_501	F_OTU_501	24
Avena sterilis	Kwoniella_F_OTU_399	F_OTU_399	Ascomycota_F_OTU_535	F_OTU_535	24
Avena sterilis	Kwoniella_F_OTU_399	F_OTU_399	Rhodosporidiobolus_fluvialis	F_OTU_412	24
Avena sterilis	Saccharomycetales_F_OTU_257	F_OTU_257	Fungi_F_OTU_186	F_OTU_186	24
Avena sterilis	Saccharomycetales_F_OTU_257	F_OTU_257	Articulospora_F_OTU_501	F_OTU_501	24
Avena sterilis	Saccharomycetales_F_OTU_257	F_OTU_257	Ascomycota_F_OTU_535	F_OTU_535	24
Avena sterilis	Saccharomycetales_F_OTU_257	F_OTU_257	Rhodosporidiobolus_fluvialis	F_OTU_412	24
Avena sterilis	Symmetrospora_F_OTU_159	F_OTU_159	Periconia_F_OTU_564	F_OTU_564	24
Avena sterilis	Symmetrospora_F_OTU_159	F_OTU_159	Shiraia_F_OTU_699	F_OTU_699	24
Avena sterilis	Symmetrospora_F_OTU_159	F_OTU_159	Ascomycota_F_OTU_545	F_OTU_545	24
Avena sterilis	Symmetrospora_F_OTU_159	F_OTU_159	Saccharomycetales_F_OTU_249	F_OTU_249	24
Avena sterilis	Symmetrospora_F_OTU_159	F_OTU_159	Parasola_F_OTU_98	F_OTU_98	24
Avena sterilis	Symmetrospora_F_OTU_159	F_OTU_159	Thanatephorus_F_OTU_140	F_OTU_140	24
Avena sterilis	Fungi_F_OTU_186	F_OTU_186	Articulospora_F_OTU_501	F_OTU_501	24
Avena sterilis	Fungi_F_OTU_186	F_OTU_186	Ascomycota_F_OTU_535	F_OTU_535	24
Avena sterilis	Fungi_F_OTU_186	F_OTU_186	Rhodosporidiobolus_fluvialis	F_OTU_412	24
Avena sterilis	Ascomycota_F_OTU_457	F_OTU_457	Agaricales_F_OTU_120	F_OTU_120	24
Avena sterilis	Periconia_F_OTU_564	F_OTU_564	Shiraia_F_OTU_699	F_OTU_699	24
Avena sterilis	Periconia_F_OTU_564	F_OTU_564	Ascomycota_F_OTU_545	F_OTU_545	24
Avena sterilis	Periconia_F_OTU_564	F_OTU_564	Saccharomycetales_F_OTU_249	F_OTU_249	24
Avena sterilis	Periconia_F_OTU_564	F_OTU_564	Parasola_F_OTU_98	F_OTU_98	24
Avena sterilis	Periconia_F_OTU_564	F_OTU_564	Thanatephorus_F_OTU_140	F_OTU_140	24
Avena sterilis	Pleosporales_F_OTU_709	F_OTU_709	Tamaricicola_F_OTU_608	F_OTU_608	24
Avena sterilis	Articulospora_F_OTU_501	F_OTU_501	Ascomycota_F_OTU_535	F_OTU_535	24
Avena sterilis	Articulospora_F_OTU_501	F_OTU_501	Rhodosporidiobolus_fluvialis	F_OTU_412	24
Avena sterilis	Shiraia_F_OTU_699	F_OTU_699	Ascomycota_F_OTU_545	F_OTU_545	24
Avena sterilis	Shiraia_F_OTU_699	F_OTU_699	Saccharomycetales_F_OTU_249	F_OTU_249	24
Avena sterilis	Shiraia_F_OTU_699	F_OTU_699	Parasola_F_OTU_98	F_OTU_98	24
Avena sterilis	Shiraia_F_OTU_699	F_OTU_699	Thanatephorus_F_OTU_140	F_OTU_140	24
Avena sterilis	Wickerhamomyces_F_OTU_243	F_OTU_243	Ceratobasidium_F_OTU_152	F_OTU_152	24
Avena sterilis	Wickerhamomyces_F_OTU_243	F_OTU_243	Onygenales_F_OTU_551	F_OTU_551	24
Avena sterilis	Ascomycota_F_OTU_545	F_OTU_545	Saccharomycetales_F_OTU_249	F_OTU_249	24
Avena sterilis	Ascomycota_F_OTU_545	F_OTU_545	Parasola_F_OTU_98	F_OTU_98	24
Avena sterilis	Ascomycota_F_OTU_545	F_OTU_545	Thanatephorus_F_OTU_140	F_OTU_140	24
Avena sterilis	Ascomycota_F_OTU_535	F_OTU_535	Rhodosporidiobolus_fluvialis	F_OTU_412	24
Avena sterilis	Saccharomycetales_F_OTU_249	F_OTU_249	Parasola_F_OTU_98	F_OTU_98	24
Avena sterilis	Saccharomycetales_F_OTU_249	F_OTU_249	Thanatephorus_F_OTU_140	F_OTU_140	24
Avena sterilis	Ceratobasidium_F_OTU_152	F_OTU_152	Onygenales_F_OTU_551	F_OTU_551	24
Avena sterilis	Parasola_F_OTU_98	F_OTU_98	Thanatephorus_F_OTU_140	F_OTU_140	24
Avena sterilis	Gloeophyllum_trabeum	F_ASV_106	Pseudorobillarda_phragmitis	F_ASV_1740	23
Avena sterilis	Gloeophyllum_trabeum	F_ASV_106	Lentinus_squarrosulus	F_ASV_3202	23
Avena sterilis	Gloeophyllum_trabeum	F_ASV_106	Ganoderma_resinaceum	F_ASV_3438	23
Avena sterilis	Gloeophyllum_trabeum	F_ASV_106	Paraphaeosphaeria_F_OTU_528	F_OTU_528	23
Avena sterilis	Gloeophyllum_trabeum	F_ASV_106	Fungi_F_OTU_561	F_OTU_561	23
Avena sterilis	Gloeophyllum_trabeum	F_ASV_106	Pyrenochaeta_F_OTU_702	F_OTU_702	23
Avena sterilis	Gloeophyllum_trabeum	F_ASV_106	Trametes_F_OTU_61	F_OTU_61	23
Avena sterilis	Vishniacozyma_tephrensis	F_ASV_184	Erythrobasidiales_F_OTU_177	F_OTU_177	23
Avena sterilis	Metarhizium_marquandii	F_ASV_1096	Dipodascaceae_F_OTU_275	F_OTU_275	23
Avena sterilis	Metarhizium_marquandii	F_ASV_1096	Tubeufiales_F_OTU_542	F_OTU_542	23
Avena sterilis	Pseudorobillarda_phragmitis	F_ASV_1740	Lentinus_squarrosulus	F_ASV_3202	23
Avena sterilis	Pseudorobillarda_phragmitis	F_ASV_1740	Ganoderma_resinaceum	F_ASV_3438	23
Avena sterilis	Pseudorobillarda_phragmitis	F_ASV_1740	Paraphaeosphaeria_F_OTU_528	F_OTU_528	23
Avena sterilis	Pseudorobillarda_phragmitis	F_ASV_1740	Fungi_F_OTU_561	F_OTU_561	23
Avena sterilis	Pseudorobillarda_phragmitis	F_ASV_1740	Pyrenochaeta_F_OTU_702	F_OTU_702	23
Avena sterilis	Pseudorobillarda_phragmitis	F_ASV_1740	Trametes_F_OTU_61	F_OTU_61	23
Avena sterilis	Tintelnotia_destructans	F_ASV_1755	Auricularia_auricula-judae	F_OTU_462	23
Avena sterilis	Cyberlindnera_jadinii	F_ASV_2165	Mortierella_humilis	F_ASV_2549	23
Avena sterilis	Trichosporon_caseorum	F_ASV_2339	Mortierella_F_OTU_324	F_OTU_324	23
Avena sterilis	Trichosporon_caseorum	F_ASV_2339	Rhizoctonia_F_OTU_153	F_OTU_153	23
Avena sterilis	Lentinus_squarrosulus	F_ASV_3202	Ganoderma_resinaceum	F_ASV_3438	23
Avena sterilis	Lentinus_squarrosulus	F_ASV_3202	Paraphaeosphaeria_F_OTU_528	F_OTU_528	23
Avena sterilis	Lentinus_squarrosulus	F_ASV_3202	Fungi_F_OTU_561	F_OTU_561	23
Avena sterilis	Lentinus_squarrosulus	F_ASV_3202	Pyrenochaeta_F_OTU_702	F_OTU_702	23
Avena sterilis	Lentinus_squarrosulus	F_ASV_3202	Trametes_F_OTU_61	F_OTU_61	23
Avena sterilis	Ganoderma_resinaceum	F_ASV_3438	Paraphaeosphaeria_F_OTU_528	F_OTU_528	23
Avena sterilis	Ganoderma_resinaceum	F_ASV_3438	Fungi_F_OTU_561	F_OTU_561	23
Avena sterilis	Ganoderma_resinaceum	F_ASV_3438	Pyrenochaeta_F_OTU_702	F_OTU_702	23
Avena sterilis	Ganoderma_resinaceum	F_ASV_3438	Trametes_F_OTU_61	F_OTU_61	23
Avena sterilis	Paraphaeosphaeria_F_OTU_528	F_OTU_528	Fungi_F_OTU_561	F_OTU_561	23
Avena sterilis	Paraphaeosphaeria_F_OTU_528	F_OTU_528	Pyrenochaeta_F_OTU_702	F_OTU_702	23
Avena sterilis	Paraphaeosphaeria_F_OTU_528	F_OTU_528	Trametes_F_OTU_61	F_OTU_61	23
Avena sterilis	Cryptococcus_dimennae	F_OTU_461	Basidiomycota_F_OTU_455	F_OTU_455	23
Avena sterilis	Basidiomycota_F_OTU_455	F_OTU_455	Curvularia_F_OTU_613	F_OTU_613	23
Avena sterilis	Basidiomycota_F_OTU_455	F_OTU_455	Lasiosphaeriaceae_F_OTU_846	F_OTU_846	23
Avena sterilis	Basidiomycota_F_OTU_455	F_OTU_455	Hypocreales_F_OTU_779	F_OTU_779	23
Avena sterilis	Basidiomycota_F_OTU_455	F_OTU_455	Monosporascus_F_OTU_872	F_OTU_872	23
Avena sterilis	Basidiomycota_F_OTU_455	F_OTU_455	Symmetrospora_F_OTU_159	F_OTU_159	23
Avena sterilis	Basidiomycota_F_OTU_455	F_OTU_455	Periconia_F_OTU_564	F_OTU_564	23
Avena sterilis	Basidiomycota_F_OTU_455	F_OTU_455	Shiraia_F_OTU_699	F_OTU_699	23
Avena sterilis	Basidiomycota_F_OTU_455	F_OTU_455	Ascomycota_F_OTU_545	F_OTU_545	23
Avena sterilis	Basidiomycota_F_OTU_455	F_OTU_455	Saccharomycetales_F_OTU_249	F_OTU_249	23
Avena sterilis	Basidiomycota_F_OTU_455	F_OTU_455	Parasola_F_OTU_98	F_OTU_98	23
Avena sterilis	Basidiomycota_F_OTU_455	F_OTU_455	Thanatephorus_F_OTU_140	F_OTU_140	23
Avena sterilis	Fungi_F_OTU_444	F_OTU_444	Myrmecridium_F_OTU_827	F_OTU_827	23
Avena sterilis	Capnodiales_F_OTU_923	F_OTU_923	Exidiopsis_F_OTU_464	F_OTU_464	23
Avena sterilis	Diaporthe_F_OTU_863	F_OTU_863	Corticiales_F_OTU_440	F_OTU_440	23
Avena sterilis	Diaporthe_F_OTU_863	F_OTU_863	Sporormiaceae_F_OTU_482	F_OTU_482	23
Avena sterilis	Diaporthe_F_OTU_863	F_OTU_863	Agaricales_F_OTU_104	F_OTU_104	23
Avena sterilis	Dipodascaceae_F_OTU_275	F_OTU_275	Tubeufiales_F_OTU_542	F_OTU_542	23
Avena sterilis	Erythrobasidiales_F_OTU_177	F_OTU_177	Periconia_F_OTU_556	F_OTU_556	23
Avena sterilis	Erythrobasidiales_F_OTU_177	F_OTU_177	Phaeosphaeriaceae_F_OTU_666	F_OTU_666	23
Avena sterilis	Fungi_F_OTU_561	F_OTU_561	Pyrenochaeta_F_OTU_702	F_OTU_702	23
Avena sterilis	Fungi_F_OTU_561	F_OTU_561	Trametes_F_OTU_61	F_OTU_61	23
Avena sterilis	Pyrenochaeta_F_OTU_702	F_OTU_702	Trametes_F_OTU_61	F_OTU_61	23
Avena sterilis	Corticiales_F_OTU_440	F_OTU_440	Sporormiaceae_F_OTU_482	F_OTU_482	23
Avena sterilis	Corticiales_F_OTU_440	F_OTU_440	Agaricales_F_OTU_104	F_OTU_104	23
Avena sterilis	Sporormiaceae_F_OTU_482	F_OTU_482	Agaricales_F_OTU_104	F_OTU_104	23
Avena sterilis	Mortierella_F_OTU_324	F_OTU_324	Rhizoctonia_F_OTU_153	F_OTU_153	23
Avena sterilis	Golovinomyces_sonchicola	F_ASV_17	Clavidisculum_karstenii	F_OTU_584	22
Avena sterilis	Neocamarosporium_salsolae	F_ASV_103	Periconia_F_OTU_566	F_OTU_566	22
Avena sterilis	Asterostroma_cervicolor	F_ASV_111	Caloplaca_skii	F_ASV_161	22
Avena sterilis	Asterostroma_cervicolor	F_ASV_111	Sistotrema_brinkmannii	F_ASV_1571	22
Avena sterilis	Asterostroma_cervicolor	F_ASV_111	Sporidiobolus_salmonicolor	F_ASV_2213	22
Avena sterilis	Asterostroma_cervicolor	F_ASV_111	Wallemia_tropicalis	F_ASV_2326	22
Avena sterilis	Asterostroma_cervicolor	F_ASV_111	Hannaella_zeae	F_ASV_2460	22
Avena sterilis	Asterostroma_cervicolor	F_ASV_111	Coprinopsis_radiata	F_ASV_3233	22
Avena sterilis	Asterostroma_cervicolor	F_ASV_111	Basidiomycota_F_OTU_369	F_OTU_369	22
Avena sterilis	Caloplaca_skii	F_ASV_161	Sistotrema_brinkmannii	F_ASV_1571	22
Avena sterilis	Caloplaca_skii	F_ASV_161	Sporidiobolus_salmonicolor	F_ASV_2213	22
Avena sterilis	Caloplaca_skii	F_ASV_161	Wallemia_tropicalis	F_ASV_2326	22
Avena sterilis	Caloplaca_skii	F_ASV_161	Hannaella_zeae	F_ASV_2460	22
Avena sterilis	Caloplaca_skii	F_ASV_161	Coprinopsis_radiata	F_ASV_3233	22
Avena sterilis	Caloplaca_skii	F_ASV_161	Basidiomycota_F_OTU_369	F_OTU_369	22
Avena sterilis	Vishniacozyma_tephrensis	F_ASV_184	Periconia_F_OTU_557	F_OTU_557	22
Avena sterilis	Sarocladium_subulatum	F_ASV_980	Neosetophoma_rosarum	F_ASV_2856	22
Avena sterilis	Sarocladium_subulatum	F_ASV_980	Basidiomycota_F_OTU_184	F_OTU_184	22
Avena sterilis	Aureobasidium_leucospermi	F_ASV_1284	Papiliotrema_aurea	F_OTU_403	22
Avena sterilis	Buckleyzyma_salicina	F_ASV_1503	Neocatenulostroma_abietis	F_OTU_937	22
Avena sterilis	Buckleyzyma_salicina	F_ASV_1503	Triangularia_mangenotii	F_OTU_797	22
Avena sterilis	Sistotrema_brinkmannii	F_ASV_1571	Sporidiobolus_salmonicolor	F_ASV_2213	22
Avena sterilis	Sistotrema_brinkmannii	F_ASV_1571	Wallemia_tropicalis	F_ASV_2326	22
Avena sterilis	Sistotrema_brinkmannii	F_ASV_1571	Hannaella_zeae	F_ASV_2460	22
Avena sterilis	Sistotrema_brinkmannii	F_ASV_1571	Coprinopsis_radiata	F_ASV_3233	22
Avena sterilis	Sistotrema_brinkmannii	F_ASV_1571	Basidiomycota_F_OTU_369	F_OTU_369	22
Avena sterilis	Penicillium_bialowiezense	F_ASV_1978	Sordariomycetes_F_OTU_847	F_OTU_847	22
Avena sterilis	Penicillium_bialowiezense	F_ASV_1978	Hyaloscypha_F_OTU_578	F_OTU_578	22
Avena sterilis	Penicillium_bialowiezense	F_ASV_1978	Geotrichum_F_OTU_268	F_OTU_268	22
Avena sterilis	Sporidiobolus_salmonicolor	F_ASV_2213	Wallemia_tropicalis	F_ASV_2326	22
Avena sterilis	Sporidiobolus_salmonicolor	F_ASV_2213	Hannaella_zeae	F_ASV_2460	22
Avena sterilis	Sporidiobolus_salmonicolor	F_ASV_2213	Coprinopsis_radiata	F_ASV_3233	22
Avena sterilis	Sporidiobolus_salmonicolor	F_ASV_2213	Basidiomycota_F_OTU_369	F_OTU_369	22
Avena sterilis	Wallemia_tropicalis	F_ASV_2326	Hannaella_zeae	F_ASV_2460	22
Avena sterilis	Wallemia_tropicalis	F_ASV_2326	Coprinopsis_radiata	F_ASV_3233	22
Avena sterilis	Wallemia_tropicalis	F_ASV_2326	Basidiomycota_F_OTU_369	F_OTU_369	22
Avena sterilis	Olpidium_brassicae	F_ASV_2366	Cryptococcus_laurentii	F_ASV_2515	22
Avena sterilis	Olpidium_brassicae	F_ASV_2366	Coprinus_foetidellus	F_ASV_3231	22
Avena sterilis	Olpidium_brassicae	F_ASV_2366	Candida_atlantica	F_ASV_3435	22
Avena sterilis	Olpidium_brassicae	F_ASV_2366	Simocybe_F_OTU_110	F_OTU_110	22
Avena sterilis	Olpidium_brassicae	F_ASV_2366	Corticium_F_OTU_118	F_OTU_118	22
Avena sterilis	Hannaella_zeae	F_ASV_2460	Coprinopsis_radiata	F_ASV_3233	22
Avena sterilis	Hannaella_zeae	F_ASV_2460	Basidiomycota_F_OTU_369	F_OTU_369	22
Avena sterilis	Neosetophoma_rosarum	F_ASV_2856	Basidiomycota_F_OTU_184	F_OTU_184	22
Avena sterilis	Coprinopsis_radiata	F_ASV_3233	Basidiomycota_F_OTU_369	F_OTU_369	22
Avena sterilis	Sordariomycetes_F_OTU_847	F_OTU_847	Hyaloscypha_F_OTU_578	F_OTU_578	22
Avena sterilis	Sordariomycetes_F_OTU_847	F_OTU_847	Geotrichum_F_OTU_268	F_OTU_268	22
Avena sterilis	Hyaloscypha_F_OTU_578	F_OTU_578	Geotrichum_F_OTU_268	F_OTU_268	22
Avena sterilis	Membranomyces_F_OTU_433	F_OTU_433	Mortierella_F_OTU_319	F_OTU_319	22
Avena sterilis	Periconia_F_OTU_557	F_OTU_557	Periconia_F_OTU_556	F_OTU_556	22
Avena sterilis	Periconia_F_OTU_557	F_OTU_557	Phaeosphaeriaceae_F_OTU_666	F_OTU_666	22
Avena sterilis	Mortierella_beljakovae	F_ASV_81	Mortierella_elongatula	F_ASV_1228	21
Avena sterilis	Mortierella_beljakovae	F_ASV_81	Pleotrichocladium_opacum	F_ASV_1718	21
Avena sterilis	Mortierella_beljakovae	F_ASV_81	Pseudogymnoascus_roseus	F_ASV_1821	21
Avena sterilis	Mortierella_beljakovae	F_ASV_81	Saitozyma_podzolica	F_ASV_2186	21
Avena sterilis	Mortierella_beljakovae	F_ASV_81	Solicoccozyma_terricola	F_ASV_2271	21
Avena sterilis	Mortierella_beljakovae	F_ASV_81	Clavaria_fuscata	F_ASV_2526	21
Avena sterilis	Mortierella_beljakovae	F_ASV_81	Mortierella_pseudozygospora	F_ASV_2548	21
Avena sterilis	Mortierella_beljakovae	F_ASV_81	Russula_albonigra	F_ASV_2769	21
Avena sterilis	Mortierella_beljakovae	F_ASV_81	Inocybe_lanatodisca	F_ASV_3209	21
Avena sterilis	Mortierella_beljakovae	F_ASV_81	Hyaloscyphaceae_F_OTU_735	F_OTU_735	21
Avena sterilis	Mortierella_beljakovae	F_ASV_81	Chaetomiaceae_F_OTU_800	F_OTU_800	21
Avena sterilis	Mortierella_beljakovae	F_ASV_81	Sordariomycetes_F_OTU_845	F_OTU_845	21
Avena sterilis	Mortierella_beljakovae	F_ASV_81	Lamprospora_wrightii	F_OTU_540	21
Avena sterilis	Mortierella_beljakovae	F_ASV_81	Helotiales_F_OTU_591	F_OTU_591	21
Avena sterilis	Mortierella_beljakovae	F_ASV_81	Basidiomycota_F_OTU_447	F_OTU_447	21
Avena sterilis	Mortierella_beljakovae	F_ASV_81	Apiotrichum_porosum	F_OTU_420	21
Avena sterilis	Mortierella_beljakovae	F_ASV_81	Helvellosebacina_F_OTU_124	F_OTU_124	21
Avena sterilis	Mortierella_beljakovae	F_ASV_81	Clavaria_F_OTU_295	F_OTU_295	21
Avena sterilis	Mortierella_beljakovae	F_ASV_81	Tremellales_F_OTU_375	F_OTU_375	21
Avena sterilis	Mortierella_beljakovae	F_ASV_81	Tomentella_F_OTU_82	F_OTU_82	21
Avena sterilis	Mortierella_beljakovae	F_ASV_81	Trichoderma_virens	F_OTU_766	21
Avena sterilis	Curvularia_verruculosa	F_ASV_531	Dipodascus_geotrichum	F_OTU_277	21
Avena sterilis	Bipolaris_drechsleri	F_ASV_534	Plenodomus_confertus	F_ASV_1944	21
Avena sterilis	Neodevriesia_agapanthi	F_ASV_737	Mycosphaerellaceae_F_OTU_910	F_OTU_910	21
Avena sterilis	Schizothecium_carpinicola	F_ASV_924	Didymellaceae_F_OTU_720	F_OTU_720	21
Avena sterilis	Chlamydocillium_cyanophilum	F_ASV_1091	Basidiomycota_F_OTU_188	F_OTU_188	21
Avena sterilis	Chlamydocillium_cyanophilum	F_ASV_1091	Battarrea_F_OTU_106	F_OTU_106	21
Avena sterilis	Chlamydocillium_cyanophilum	F_ASV_1091	Coprinopsis_F_OTU_99	F_OTU_99	21
Avena sterilis	Cystofilobasidium_capitatum	F_ASV_1213	Itersonilia_pannonica	F_ASV_1225	21
Avena sterilis	Itersonilia_pannonica	F_ASV_1225	Dioszegia_F_OTU_357	F_OTU_357	21
Avena sterilis	Mortierella_elongatula	F_ASV_1228	Pleotrichocladium_opacum	F_ASV_1718	21
Avena sterilis	Mortierella_elongatula	F_ASV_1228	Pseudogymnoascus_roseus	F_ASV_1821	21
Avena sterilis	Mortierella_elongatula	F_ASV_1228	Saitozyma_podzolica	F_ASV_2186	21
Avena sterilis	Mortierella_elongatula	F_ASV_1228	Solicoccozyma_terricola	F_ASV_2271	21
Avena sterilis	Mortierella_elongatula	F_ASV_1228	Clavaria_fuscata	F_ASV_2526	21
Avena sterilis	Mortierella_elongatula	F_ASV_1228	Mortierella_pseudozygospora	F_ASV_2548	21
Avena sterilis	Mortierella_elongatula	F_ASV_1228	Russula_albonigra	F_ASV_2769	21
Avena sterilis	Mortierella_elongatula	F_ASV_1228	Inocybe_lanatodisca	F_ASV_3209	21
Avena sterilis	Mortierella_elongatula	F_ASV_1228	Hyaloscyphaceae_F_OTU_735	F_OTU_735	21
Avena sterilis	Mortierella_elongatula	F_ASV_1228	Chaetomiaceae_F_OTU_800	F_OTU_800	21
Avena sterilis	Mortierella_elongatula	F_ASV_1228	Sordariomycetes_F_OTU_845	F_OTU_845	21
Avena sterilis	Mortierella_elongatula	F_ASV_1228	Lamprospora_wrightii	F_OTU_540	21
Avena sterilis	Mortierella_elongatula	F_ASV_1228	Helotiales_F_OTU_591	F_OTU_591	21
Avena sterilis	Mortierella_elongatula	F_ASV_1228	Basidiomycota_F_OTU_447	F_OTU_447	21
Avena sterilis	Mortierella_elongatula	F_ASV_1228	Apiotrichum_porosum	F_OTU_420	21
Avena sterilis	Mortierella_elongatula	F_ASV_1228	Helvellosebacina_F_OTU_124	F_OTU_124	21
Avena sterilis	Mortierella_elongatula	F_ASV_1228	Clavaria_F_OTU_295	F_OTU_295	21
Avena sterilis	Mortierella_elongatula	F_ASV_1228	Tremellales_F_OTU_375	F_OTU_375	21
Avena sterilis	Mortierella_elongatula	F_ASV_1228	Tomentella_F_OTU_82	F_OTU_82	21
Avena sterilis	Mortierella_elongatula	F_ASV_1228	Trichoderma_virens	F_OTU_766	21
Avena sterilis	Symmetrospora_gracilis	F_ASV_1462	Mycosphaerellaceae_F_OTU_910	F_OTU_910	21
Avena sterilis	Protomyces_inouyei	F_ASV_1600	Holtermanniella_festucosa	F_ASV_2274	21
Avena sterilis	Pleotrichocladium_opacum	F_ASV_1718	Pseudogymnoascus_roseus	F_ASV_1821	21
Avena sterilis	Pleotrichocladium_opacum	F_ASV_1718	Saitozyma_podzolica	F_ASV_2186	21
Avena sterilis	Pleotrichocladium_opacum	F_ASV_1718	Solicoccozyma_terricola	F_ASV_2271	21
Avena sterilis	Pleotrichocladium_opacum	F_ASV_1718	Clavaria_fuscata	F_ASV_2526	21
Avena sterilis	Pleotrichocladium_opacum	F_ASV_1718	Mortierella_pseudozygospora	F_ASV_2548	21
Avena sterilis	Pleotrichocladium_opacum	F_ASV_1718	Russula_albonigra	F_ASV_2769	21
Avena sterilis	Pleotrichocladium_opacum	F_ASV_1718	Inocybe_lanatodisca	F_ASV_3209	21
Avena sterilis	Pleotrichocladium_opacum	F_ASV_1718	Hyaloscyphaceae_F_OTU_735	F_OTU_735	21
Avena sterilis	Pleotrichocladium_opacum	F_ASV_1718	Chaetomiaceae_F_OTU_800	F_OTU_800	21
Avena sterilis	Pleotrichocladium_opacum	F_ASV_1718	Sordariomycetes_F_OTU_845	F_OTU_845	21
Avena sterilis	Pleotrichocladium_opacum	F_ASV_1718	Lamprospora_wrightii	F_OTU_540	21
Avena sterilis	Pleotrichocladium_opacum	F_ASV_1718	Helotiales_F_OTU_591	F_OTU_591	21
Avena sterilis	Pleotrichocladium_opacum	F_ASV_1718	Basidiomycota_F_OTU_447	F_OTU_447	21
Avena sterilis	Pleotrichocladium_opacum	F_ASV_1718	Apiotrichum_porosum	F_OTU_420	21
Avena sterilis	Pleotrichocladium_opacum	F_ASV_1718	Helvellosebacina_F_OTU_124	F_OTU_124	21
Avena sterilis	Pleotrichocladium_opacum	F_ASV_1718	Clavaria_F_OTU_295	F_OTU_295	21
Avena sterilis	Pleotrichocladium_opacum	F_ASV_1718	Tremellales_F_OTU_375	F_OTU_375	21
Avena sterilis	Pleotrichocladium_opacum	F_ASV_1718	Tomentella_F_OTU_82	F_OTU_82	21
Avena sterilis	Pleotrichocladium_opacum	F_ASV_1718	Trichoderma_virens	F_OTU_766	21
Avena sterilis	Pseudogymnoascus_roseus	F_ASV_1821	Saitozyma_podzolica	F_ASV_2186	21
Avena sterilis	Pseudogymnoascus_roseus	F_ASV_1821	Solicoccozyma_terricola	F_ASV_2271	21
Avena sterilis	Pseudogymnoascus_roseus	F_ASV_1821	Clavaria_fuscata	F_ASV_2526	21
Avena sterilis	Pseudogymnoascus_roseus	F_ASV_1821	Mortierella_pseudozygospora	F_ASV_2548	21
Avena sterilis	Pseudogymnoascus_roseus	F_ASV_1821	Russula_albonigra	F_ASV_2769	21
Avena sterilis	Pseudogymnoascus_roseus	F_ASV_1821	Inocybe_lanatodisca	F_ASV_3209	21
Avena sterilis	Pseudogymnoascus_roseus	F_ASV_1821	Hyaloscyphaceae_F_OTU_735	F_OTU_735	21
Avena sterilis	Pseudogymnoascus_roseus	F_ASV_1821	Chaetomiaceae_F_OTU_800	F_OTU_800	21
Avena sterilis	Pseudogymnoascus_roseus	F_ASV_1821	Sordariomycetes_F_OTU_845	F_OTU_845	21
Avena sterilis	Pseudogymnoascus_roseus	F_ASV_1821	Lamprospora_wrightii	F_OTU_540	21
Avena sterilis	Pseudogymnoascus_roseus	F_ASV_1821	Helotiales_F_OTU_591	F_OTU_591	21
Avena sterilis	Pseudogymnoascus_roseus	F_ASV_1821	Basidiomycota_F_OTU_447	F_OTU_447	21
Avena sterilis	Pseudogymnoascus_roseus	F_ASV_1821	Apiotrichum_porosum	F_OTU_420	21
Avena sterilis	Pseudogymnoascus_roseus	F_ASV_1821	Helvellosebacina_F_OTU_124	F_OTU_124	21
Avena sterilis	Pseudogymnoascus_roseus	F_ASV_1821	Clavaria_F_OTU_295	F_OTU_295	21
Avena sterilis	Pseudogymnoascus_roseus	F_ASV_1821	Tremellales_F_OTU_375	F_OTU_375	21
Avena sterilis	Pseudogymnoascus_roseus	F_ASV_1821	Tomentella_F_OTU_82	F_OTU_82	21
Avena sterilis	Pseudogymnoascus_roseus	F_ASV_1821	Trichoderma_virens	F_OTU_766	21
Avena sterilis	Plenodomus_confertus	F_ASV_1944	Neodidymelliopsis_ranunculi	F_ASV_2019	21
Avena sterilis	Saitozyma_podzolica	F_ASV_2186	Solicoccozyma_terricola	F_ASV_2271	21
Avena sterilis	Saitozyma_podzolica	F_ASV_2186	Clavaria_fuscata	F_ASV_2526	21
Avena sterilis	Saitozyma_podzolica	F_ASV_2186	Mortierella_pseudozygospora	F_ASV_2548	21
Avena sterilis	Saitozyma_podzolica	F_ASV_2186	Russula_albonigra	F_ASV_2769	21
Avena sterilis	Saitozyma_podzolica	F_ASV_2186	Inocybe_lanatodisca	F_ASV_3209	21
Avena sterilis	Saitozyma_podzolica	F_ASV_2186	Hyaloscyphaceae_F_OTU_735	F_OTU_735	21
Avena sterilis	Saitozyma_podzolica	F_ASV_2186	Chaetomiaceae_F_OTU_800	F_OTU_800	21
Avena sterilis	Saitozyma_podzolica	F_ASV_2186	Sordariomycetes_F_OTU_845	F_OTU_845	21
Avena sterilis	Saitozyma_podzolica	F_ASV_2186	Lamprospora_wrightii	F_OTU_540	21
Avena sterilis	Saitozyma_podzolica	F_ASV_2186	Helotiales_F_OTU_591	F_OTU_591	21
Avena sterilis	Saitozyma_podzolica	F_ASV_2186	Basidiomycota_F_OTU_447	F_OTU_447	21
Avena sterilis	Saitozyma_podzolica	F_ASV_2186	Apiotrichum_porosum	F_OTU_420	21
Avena sterilis	Saitozyma_podzolica	F_ASV_2186	Helvellosebacina_F_OTU_124	F_OTU_124	21
Avena sterilis	Saitozyma_podzolica	F_ASV_2186	Clavaria_F_OTU_295	F_OTU_295	21
Avena sterilis	Saitozyma_podzolica	F_ASV_2186	Tremellales_F_OTU_375	F_OTU_375	21
Avena sterilis	Saitozyma_podzolica	F_ASV_2186	Tomentella_F_OTU_82	F_OTU_82	21
Avena sterilis	Saitozyma_podzolica	F_ASV_2186	Trichoderma_virens	F_OTU_766	21
Avena sterilis	Solicoccozyma_terricola	F_ASV_2271	Clavaria_fuscata	F_ASV_2526	21
Avena sterilis	Solicoccozyma_terricola	F_ASV_2271	Mortierella_pseudozygospora	F_ASV_2548	21
Avena sterilis	Solicoccozyma_terricola	F_ASV_2271	Russula_albonigra	F_ASV_2769	21
Avena sterilis	Solicoccozyma_terricola	F_ASV_2271	Inocybe_lanatodisca	F_ASV_3209	21
Avena sterilis	Solicoccozyma_terricola	F_ASV_2271	Hyaloscyphaceae_F_OTU_735	F_OTU_735	21
Avena sterilis	Solicoccozyma_terricola	F_ASV_2271	Chaetomiaceae_F_OTU_800	F_OTU_800	21
Avena sterilis	Solicoccozyma_terricola	F_ASV_2271	Sordariomycetes_F_OTU_845	F_OTU_845	21
Avena sterilis	Solicoccozyma_terricola	F_ASV_2271	Lamprospora_wrightii	F_OTU_540	21
Avena sterilis	Solicoccozyma_terricola	F_ASV_2271	Helotiales_F_OTU_591	F_OTU_591	21
Avena sterilis	Solicoccozyma_terricola	F_ASV_2271	Basidiomycota_F_OTU_447	F_OTU_447	21
Avena sterilis	Solicoccozyma_terricola	F_ASV_2271	Apiotrichum_porosum	F_OTU_420	21
Avena sterilis	Solicoccozyma_terricola	F_ASV_2271	Helvellosebacina_F_OTU_124	F_OTU_124	21
Avena sterilis	Solicoccozyma_terricola	F_ASV_2271	Clavaria_F_OTU_295	F_OTU_295	21
Avena sterilis	Solicoccozyma_terricola	F_ASV_2271	Tremellales_F_OTU_375	F_OTU_375	21
Avena sterilis	Solicoccozyma_terricola	F_ASV_2271	Tomentella_F_OTU_82	F_OTU_82	21
Avena sterilis	Solicoccozyma_terricola	F_ASV_2271	Trichoderma_virens	F_OTU_766	21
Avena sterilis	Bullera_unica	F_ASV_2335	Papiliotrema_aurea	F_OTU_403	21
Avena sterilis	Angustimassarina_acerina	F_ASV_2417	Protomyces_F_OTU_278	F_OTU_278	21
Avena sterilis	Angustimassarina_acerina	F_ASV_2417	Thanatephorus_F_OTU_142	F_OTU_142	21
Avena sterilis	Clavaria_fuscata	F_ASV_2526	Mortierella_pseudozygospora	F_ASV_2548	21
Avena sterilis	Clavaria_fuscata	F_ASV_2526	Russula_albonigra	F_ASV_2769	21
Avena sterilis	Clavaria_fuscata	F_ASV_2526	Inocybe_lanatodisca	F_ASV_3209	21
Avena sterilis	Clavaria_fuscata	F_ASV_2526	Hyaloscyphaceae_F_OTU_735	F_OTU_735	21
Avena sterilis	Clavaria_fuscata	F_ASV_2526	Chaetomiaceae_F_OTU_800	F_OTU_800	21
Avena sterilis	Clavaria_fuscata	F_ASV_2526	Sordariomycetes_F_OTU_845	F_OTU_845	21
Avena sterilis	Clavaria_fuscata	F_ASV_2526	Lamprospora_wrightii	F_OTU_540	21
Avena sterilis	Clavaria_fuscata	F_ASV_2526	Helotiales_F_OTU_591	F_OTU_591	21
Avena sterilis	Clavaria_fuscata	F_ASV_2526	Basidiomycota_F_OTU_447	F_OTU_447	21
Avena sterilis	Clavaria_fuscata	F_ASV_2526	Apiotrichum_porosum	F_OTU_420	21
Avena sterilis	Clavaria_fuscata	F_ASV_2526	Helvellosebacina_F_OTU_124	F_OTU_124	21
Avena sterilis	Clavaria_fuscata	F_ASV_2526	Clavaria_F_OTU_295	F_OTU_295	21
Avena sterilis	Clavaria_fuscata	F_ASV_2526	Tremellales_F_OTU_375	F_OTU_375	21
Avena sterilis	Clavaria_fuscata	F_ASV_2526	Tomentella_F_OTU_82	F_OTU_82	21
Avena sterilis	Clavaria_fuscata	F_ASV_2526	Trichoderma_virens	F_OTU_766	21
Avena sterilis	Mortierella_pseudozygospora	F_ASV_2548	Russula_albonigra	F_ASV_2769	21
Avena sterilis	Mortierella_pseudozygospora	F_ASV_2548	Inocybe_lanatodisca	F_ASV_3209	21
Avena sterilis	Mortierella_pseudozygospora	F_ASV_2548	Hyaloscyphaceae_F_OTU_735	F_OTU_735	21
Avena sterilis	Mortierella_pseudozygospora	F_ASV_2548	Chaetomiaceae_F_OTU_800	F_OTU_800	21
Avena sterilis	Mortierella_pseudozygospora	F_ASV_2548	Sordariomycetes_F_OTU_845	F_OTU_845	21
Avena sterilis	Mortierella_pseudozygospora	F_ASV_2548	Lamprospora_wrightii	F_OTU_540	21
Avena sterilis	Mortierella_pseudozygospora	F_ASV_2548	Helotiales_F_OTU_591	F_OTU_591	21
Avena sterilis	Mortierella_pseudozygospora	F_ASV_2548	Basidiomycota_F_OTU_447	F_OTU_447	21
Avena sterilis	Mortierella_pseudozygospora	F_ASV_2548	Apiotrichum_porosum	F_OTU_420	21
Avena sterilis	Mortierella_pseudozygospora	F_ASV_2548	Helvellosebacina_F_OTU_124	F_OTU_124	21
Avena sterilis	Mortierella_pseudozygospora	F_ASV_2548	Clavaria_F_OTU_295	F_OTU_295	21
Avena sterilis	Mortierella_pseudozygospora	F_ASV_2548	Tremellales_F_OTU_375	F_OTU_375	21
Avena sterilis	Mortierella_pseudozygospora	F_ASV_2548	Tomentella_F_OTU_82	F_OTU_82	21
Avena sterilis	Mortierella_pseudozygospora	F_ASV_2548	Trichoderma_virens	F_OTU_766	21
Avena sterilis	Russula_albonigra	F_ASV_2769	Inocybe_lanatodisca	F_ASV_3209	21
Avena sterilis	Russula_albonigra	F_ASV_2769	Hyaloscyphaceae_F_OTU_735	F_OTU_735	21
Avena sterilis	Russula_albonigra	F_ASV_2769	Chaetomiaceae_F_OTU_800	F_OTU_800	21
Avena sterilis	Russula_albonigra	F_ASV_2769	Sordariomycetes_F_OTU_845	F_OTU_845	21
Avena sterilis	Russula_albonigra	F_ASV_2769	Lamprospora_wrightii	F_OTU_540	21
Avena sterilis	Russula_albonigra	F_ASV_2769	Helotiales_F_OTU_591	F_OTU_591	21
Avena sterilis	Russula_albonigra	F_ASV_2769	Basidiomycota_F_OTU_447	F_OTU_447	21
Avena sterilis	Russula_albonigra	F_ASV_2769	Apiotrichum_porosum	F_OTU_420	21
Avena sterilis	Russula_albonigra	F_ASV_2769	Helvellosebacina_F_OTU_124	F_OTU_124	21
Avena sterilis	Russula_albonigra	F_ASV_2769	Clavaria_F_OTU_295	F_OTU_295	21
Avena sterilis	Russula_albonigra	F_ASV_2769	Tremellales_F_OTU_375	F_OTU_375	21
Avena sterilis	Russula_albonigra	F_ASV_2769	Tomentella_F_OTU_82	F_OTU_82	21
Avena sterilis	Russula_albonigra	F_ASV_2769	Trichoderma_virens	F_OTU_766	21
Avena sterilis	Candida_railenensis	F_ASV_2855	Mycosphaerellaceae_F_OTU_910	F_OTU_910	21
Avena sterilis	Exophiala_lecanii-corni	F_ASV_3161	Didymellaceae_F_OTU_720	F_OTU_720	21
Avena sterilis	Inocybe_lanatodisca	F_ASV_3209	Hyaloscyphaceae_F_OTU_735	F_OTU_735	21
Avena sterilis	Inocybe_lanatodisca	F_ASV_3209	Chaetomiaceae_F_OTU_800	F_OTU_800	21
Avena sterilis	Inocybe_lanatodisca	F_ASV_3209	Sordariomycetes_F_OTU_845	F_OTU_845	21
Avena sterilis	Inocybe_lanatodisca	F_ASV_3209	Lamprospora_wrightii	F_OTU_540	21
Avena sterilis	Inocybe_lanatodisca	F_ASV_3209	Helotiales_F_OTU_591	F_OTU_591	21
Avena sterilis	Inocybe_lanatodisca	F_ASV_3209	Basidiomycota_F_OTU_447	F_OTU_447	21
Avena sterilis	Inocybe_lanatodisca	F_ASV_3209	Apiotrichum_porosum	F_OTU_420	21
Avena sterilis	Inocybe_lanatodisca	F_ASV_3209	Helvellosebacina_F_OTU_124	F_OTU_124	21
Avena sterilis	Inocybe_lanatodisca	F_ASV_3209	Clavaria_F_OTU_295	F_OTU_295	21
Avena sterilis	Inocybe_lanatodisca	F_ASV_3209	Tremellales_F_OTU_375	F_OTU_375	21
Avena sterilis	Inocybe_lanatodisca	F_ASV_3209	Tomentella_F_OTU_82	F_OTU_82	21
Avena sterilis	Inocybe_lanatodisca	F_ASV_3209	Trichoderma_virens	F_OTU_766	21
Avena sterilis	Coprinopsis_melanthina	F_ASV_3215	Mycosphaerellaceae_F_OTU_910	F_OTU_910	21
Avena sterilis	Ceriporia_viridans	F_OTU_52	Trechispora_F_OTU_387	F_OTU_387	21
Avena sterilis	Ceriporia_viridans	F_OTU_52	Crepidotus_F_OTU_109	F_OTU_109	21
Avena sterilis	Hyaloscyphaceae_F_OTU_735	F_OTU_735	Chaetomiaceae_F_OTU_800	F_OTU_800	21
Avena sterilis	Hyaloscyphaceae_F_OTU_735	F_OTU_735	Sordariomycetes_F_OTU_845	F_OTU_845	21
Avena sterilis	Hyaloscyphaceae_F_OTU_735	F_OTU_735	Lamprospora_wrightii	F_OTU_540	21
Avena sterilis	Hyaloscyphaceae_F_OTU_735	F_OTU_735	Helotiales_F_OTU_591	F_OTU_591	21
Avena sterilis	Hyaloscyphaceae_F_OTU_735	F_OTU_735	Basidiomycota_F_OTU_447	F_OTU_447	21
Avena sterilis	Hyaloscyphaceae_F_OTU_735	F_OTU_735	Apiotrichum_porosum	F_OTU_420	21
Avena sterilis	Hyaloscyphaceae_F_OTU_735	F_OTU_735	Helvellosebacina_F_OTU_124	F_OTU_124	21
Avena sterilis	Hyaloscyphaceae_F_OTU_735	F_OTU_735	Clavaria_F_OTU_295	F_OTU_295	21
Avena sterilis	Hyaloscyphaceae_F_OTU_735	F_OTU_735	Tremellales_F_OTU_375	F_OTU_375	21
Avena sterilis	Hyaloscyphaceae_F_OTU_735	F_OTU_735	Tomentella_F_OTU_82	F_OTU_82	21
Avena sterilis	Hyaloscyphaceae_F_OTU_735	F_OTU_735	Trichoderma_virens	F_OTU_766	21
Avena sterilis	Apiosordaria_F_OTU_793	F_OTU_793	Exidiaceae_F_OTU_470	F_OTU_470	21
Avena sterilis	Chaetomiaceae_F_OTU_800	F_OTU_800	Sordariomycetes_F_OTU_845	F_OTU_845	21
Avena sterilis	Chaetomiaceae_F_OTU_800	F_OTU_800	Lamprospora_wrightii	F_OTU_540	21
Avena sterilis	Chaetomiaceae_F_OTU_800	F_OTU_800	Helotiales_F_OTU_591	F_OTU_591	21
Avena sterilis	Chaetomiaceae_F_OTU_800	F_OTU_800	Basidiomycota_F_OTU_447	F_OTU_447	21
Avena sterilis	Chaetomiaceae_F_OTU_800	F_OTU_800	Apiotrichum_porosum	F_OTU_420	21
Avena sterilis	Chaetomiaceae_F_OTU_800	F_OTU_800	Helvellosebacina_F_OTU_124	F_OTU_124	21
Avena sterilis	Chaetomiaceae_F_OTU_800	F_OTU_800	Clavaria_F_OTU_295	F_OTU_295	21
Avena sterilis	Chaetomiaceae_F_OTU_800	F_OTU_800	Tremellales_F_OTU_375	F_OTU_375	21
Avena sterilis	Chaetomiaceae_F_OTU_800	F_OTU_800	Tomentella_F_OTU_82	F_OTU_82	21
Avena sterilis	Chaetomiaceae_F_OTU_800	F_OTU_800	Trichoderma_virens	F_OTU_766	21
Avena sterilis	Sordariomycetes_F_OTU_845	F_OTU_845	Lamprospora_wrightii	F_OTU_540	21
Avena sterilis	Sordariomycetes_F_OTU_845	F_OTU_845	Helotiales_F_OTU_591	F_OTU_591	21
Avena sterilis	Sordariomycetes_F_OTU_845	F_OTU_845	Basidiomycota_F_OTU_447	F_OTU_447	21
Avena sterilis	Sordariomycetes_F_OTU_845	F_OTU_845	Apiotrichum_porosum	F_OTU_420	21
Avena sterilis	Sordariomycetes_F_OTU_845	F_OTU_845	Helvellosebacina_F_OTU_124	F_OTU_124	21
Avena sterilis	Sordariomycetes_F_OTU_845	F_OTU_845	Clavaria_F_OTU_295	F_OTU_295	21
Avena sterilis	Sordariomycetes_F_OTU_845	F_OTU_845	Tremellales_F_OTU_375	F_OTU_375	21
Avena sterilis	Sordariomycetes_F_OTU_845	F_OTU_845	Tomentella_F_OTU_82	F_OTU_82	21
Avena sterilis	Sordariomycetes_F_OTU_845	F_OTU_845	Trichoderma_virens	F_OTU_766	21
Avena sterilis	Lamprospora_wrightii	F_OTU_540	Helotiales_F_OTU_591	F_OTU_591	21
Avena sterilis	Lamprospora_wrightii	F_OTU_540	Basidiomycota_F_OTU_447	F_OTU_447	21
Avena sterilis	Lamprospora_wrightii	F_OTU_540	Apiotrichum_porosum	F_OTU_420	21
Avena sterilis	Lamprospora_wrightii	F_OTU_540	Helvellosebacina_F_OTU_124	F_OTU_124	21
Avena sterilis	Lamprospora_wrightii	F_OTU_540	Clavaria_F_OTU_295	F_OTU_295	21
Avena sterilis	Lamprospora_wrightii	F_OTU_540	Tremellales_F_OTU_375	F_OTU_375	21
Avena sterilis	Lamprospora_wrightii	F_OTU_540	Tomentella_F_OTU_82	F_OTU_82	21
Avena sterilis	Lamprospora_wrightii	F_OTU_540	Trichoderma_virens	F_OTU_766	21
Avena sterilis	Trechispora_F_OTU_387	F_OTU_387	Crepidotus_F_OTU_109	F_OTU_109	21
Avena sterilis	Filobasidium_F_OTU_331	F_OTU_331	Papiliotrema_aurea	F_OTU_403	21
Avena sterilis	Helotiales_F_OTU_591	F_OTU_591	Basidiomycota_F_OTU_447	F_OTU_447	21
Avena sterilis	Helotiales_F_OTU_591	F_OTU_591	Apiotrichum_porosum	F_OTU_420	21
Avena sterilis	Helotiales_F_OTU_591	F_OTU_591	Helvellosebacina_F_OTU_124	F_OTU_124	21
Avena sterilis	Helotiales_F_OTU_591	F_OTU_591	Clavaria_F_OTU_295	F_OTU_295	21
Avena sterilis	Helotiales_F_OTU_591	F_OTU_591	Tremellales_F_OTU_375	F_OTU_375	21
Avena sterilis	Helotiales_F_OTU_591	F_OTU_591	Tomentella_F_OTU_82	F_OTU_82	21
Avena sterilis	Helotiales_F_OTU_591	F_OTU_591	Trichoderma_virens	F_OTU_766	21
Avena sterilis	Didymellaceae_F_OTU_720	F_OTU_720	Comoclathris_F_OTU_609	F_OTU_609	21
Avena sterilis	Didymellaceae_F_OTU_720	F_OTU_720	Schwanniomyces_F_OTU_601	F_OTU_601	21
Avena sterilis	Didymellaceae_F_OTU_720	F_OTU_720	Phaeosphaeria_F_OTU_623	F_OTU_623	21
Avena sterilis	Pleosporales_F_OTU_554	F_OTU_554	Mortierella_F_OTU_325	F_OTU_325	21
Avena sterilis	Basidiomycota_F_OTU_447	F_OTU_447	Apiotrichum_porosum	F_OTU_420	21
Avena sterilis	Basidiomycota_F_OTU_447	F_OTU_447	Helvellosebacina_F_OTU_124	F_OTU_124	21
Avena sterilis	Basidiomycota_F_OTU_447	F_OTU_447	Clavaria_F_OTU_295	F_OTU_295	21
Avena sterilis	Basidiomycota_F_OTU_447	F_OTU_447	Tremellales_F_OTU_375	F_OTU_375	21
Avena sterilis	Basidiomycota_F_OTU_447	F_OTU_447	Tomentella_F_OTU_82	F_OTU_82	21
Avena sterilis	Basidiomycota_F_OTU_447	F_OTU_447	Trichoderma_virens	F_OTU_766	21
Avena sterilis	Apiotrichum_porosum	F_OTU_420	Helvellosebacina_F_OTU_124	F_OTU_124	21
Avena sterilis	Apiotrichum_porosum	F_OTU_420	Clavaria_F_OTU_295	F_OTU_295	21
Avena sterilis	Apiotrichum_porosum	F_OTU_420	Tremellales_F_OTU_375	F_OTU_375	21
Avena sterilis	Apiotrichum_porosum	F_OTU_420	Tomentella_F_OTU_82	F_OTU_82	21
Avena sterilis	Apiotrichum_porosum	F_OTU_420	Trichoderma_virens	F_OTU_766	21
Avena sterilis	Basidiomycota_F_OTU_188	F_OTU_188	Battarrea_F_OTU_106	F_OTU_106	21
Avena sterilis	Basidiomycota_F_OTU_188	F_OTU_188	Coprinopsis_F_OTU_99	F_OTU_99	21
Avena sterilis	Helvellosebacina_F_OTU_124	F_OTU_124	Clavaria_F_OTU_295	F_OTU_295	21
Avena sterilis	Helvellosebacina_F_OTU_124	F_OTU_124	Tremellales_F_OTU_375	F_OTU_375	21
Avena sterilis	Helvellosebacina_F_OTU_124	F_OTU_124	Tomentella_F_OTU_82	F_OTU_82	21
Avena sterilis	Helvellosebacina_F_OTU_124	F_OTU_124	Trichoderma_virens	F_OTU_766	21
Avena sterilis	Clavaria_F_OTU_295	F_OTU_295	Tremellales_F_OTU_375	F_OTU_375	21
Avena sterilis	Clavaria_F_OTU_295	F_OTU_295	Tomentella_F_OTU_82	F_OTU_82	21
Avena sterilis	Clavaria_F_OTU_295	F_OTU_295	Trichoderma_virens	F_OTU_766	21
Avena sterilis	Tremellales_F_OTU_375	F_OTU_375	Tomentella_F_OTU_82	F_OTU_82	21
Avena sterilis	Tremellales_F_OTU_375	F_OTU_375	Trichoderma_virens	F_OTU_766	21
Avena sterilis	Tomentella_F_OTU_82	F_OTU_82	Trichoderma_virens	F_OTU_766	21
Avena sterilis	Battarrea_F_OTU_106	F_OTU_106	Coprinopsis_F_OTU_99	F_OTU_99	21
Hordeum spontaneum	Amyloporia_sinuosa	F_ASV_1659	Capnodiales_F_OTU_911	F_OTU_911	49
Hordeum spontaneum	Schizothecium_carpinicola	F_ASV_924	Leptospora_F_OTU_726	F_OTU_726	43
Hordeum spontaneum	Candida_railenensis	F_ASV_2855	Phaeosphaeriaceae_F_OTU_663	F_OTU_663	36
Hordeum spontaneum	Phialophora_cyclaminis	F_OTU_851	Auriculariales_F_OTU_468	F_OTU_468	36
Hordeum spontaneum	Cercophora_F_OTU_811	F_OTU_811	Phialophora_cyclaminis	F_OTU_851	35
Hordeum spontaneum	Cercophora_F_OTU_811	F_OTU_811	Auriculariales_F_OTU_468	F_OTU_468	35
Hordeum spontaneum	Candida_tropicalis	F_ASV_2106	Cyberlindnera_jadinii	F_ASV_2165	34
Hordeum spontaneum	Phialophora_cyclaminis	F_OTU_851	Neosetophoma_F_OTU_647	F_OTU_647	34
Hordeum spontaneum	Periconia_F_OTU_563	F_OTU_563	Phaeosphaeriaceae_F_OTU_663	F_OTU_663	34
Hordeum spontaneum	Cercophora_F_OTU_811	F_OTU_811	Neosetophoma_F_OTU_647	F_OTU_647	33
Hordeum spontaneum	Auriculariales_F_OTU_468	F_OTU_468	Neosetophoma_F_OTU_647	F_OTU_647	33
Hordeum spontaneum	Apodus_deciduus	F_ASV_932	Phialocephala_fortinii	F_ASV_1743	32
Hordeum spontaneum	Apodus_deciduus	F_ASV_932	Candida_ethanolica	F_ASV_2127	32
Hordeum spontaneum	Apodus_deciduus	F_ASV_932	Mortierella_humilis	F_ASV_2549	32
Hordeum spontaneum	Apodus_deciduus	F_ASV_932	Russula_albonigra	F_ASV_2769	32
Hordeum spontaneum	Apodus_deciduus	F_ASV_932	Hygrocybe_conica	F_ASV_3171	32
Hordeum spontaneum	Apodus_deciduus	F_ASV_932	Archaeorhizomyces_F_OTU_448	F_OTU_448	32
Hordeum spontaneum	Apodus_deciduus	F_ASV_932	Helotiales_F_OTU_590	F_OTU_590	32
Hordeum spontaneum	Apodus_deciduus	F_ASV_932	Pichia_F_OTU_235	F_OTU_235	32
Hordeum spontaneum	Apodus_deciduus	F_ASV_932	Pichia_F_OTU_377	F_OTU_377	32
Hordeum spontaneum	Apodus_deciduus	F_ASV_932	Metschnikowiaceae_F_OTU_250	F_OTU_250	32
Hordeum spontaneum	Phialocephala_fortinii	F_ASV_1743	Candida_ethanolica	F_ASV_2127	32
Hordeum spontaneum	Phialocephala_fortinii	F_ASV_1743	Mortierella_humilis	F_ASV_2549	32
Hordeum spontaneum	Phialocephala_fortinii	F_ASV_1743	Russula_albonigra	F_ASV_2769	32
Hordeum spontaneum	Phialocephala_fortinii	F_ASV_1743	Hygrocybe_conica	F_ASV_3171	32
Hordeum spontaneum	Phialocephala_fortinii	F_ASV_1743	Archaeorhizomyces_F_OTU_448	F_OTU_448	32
Hordeum spontaneum	Phialocephala_fortinii	F_ASV_1743	Helotiales_F_OTU_590	F_OTU_590	32
Hordeum spontaneum	Phialocephala_fortinii	F_ASV_1743	Pichia_F_OTU_235	F_OTU_235	32
Hordeum spontaneum	Phialocephala_fortinii	F_ASV_1743	Pichia_F_OTU_377	F_OTU_377	32
Hordeum spontaneum	Phialocephala_fortinii	F_ASV_1743	Metschnikowiaceae_F_OTU_250	F_OTU_250	32
Hordeum spontaneum	Candida_ethanolica	F_ASV_2127	Mortierella_humilis	F_ASV_2549	32
Hordeum spontaneum	Candida_ethanolica	F_ASV_2127	Russula_albonigra	F_ASV_2769	32
Hordeum spontaneum	Candida_ethanolica	F_ASV_2127	Hygrocybe_conica	F_ASV_3171	32
Hordeum spontaneum	Candida_ethanolica	F_ASV_2127	Archaeorhizomyces_F_OTU_448	F_OTU_448	32
Hordeum spontaneum	Candida_ethanolica	F_ASV_2127	Helotiales_F_OTU_590	F_OTU_590	32
Hordeum spontaneum	Candida_ethanolica	F_ASV_2127	Pichia_F_OTU_235	F_OTU_235	32
Hordeum spontaneum	Candida_ethanolica	F_ASV_2127	Pichia_F_OTU_377	F_OTU_377	32
Hordeum spontaneum	Candida_ethanolica	F_ASV_2127	Metschnikowiaceae_F_OTU_250	F_OTU_250	32
Hordeum spontaneum	Mortierella_humilis	F_ASV_2549	Russula_albonigra	F_ASV_2769	32
Hordeum spontaneum	Mortierella_humilis	F_ASV_2549	Hygrocybe_conica	F_ASV_3171	32
Hordeum spontaneum	Mortierella_humilis	F_ASV_2549	Archaeorhizomyces_F_OTU_448	F_OTU_448	32
Hordeum spontaneum	Mortierella_humilis	F_ASV_2549	Helotiales_F_OTU_590	F_OTU_590	32
Hordeum spontaneum	Mortierella_humilis	F_ASV_2549	Pichia_F_OTU_235	F_OTU_235	32
Hordeum spontaneum	Mortierella_humilis	F_ASV_2549	Pichia_F_OTU_377	F_OTU_377	32
Hordeum spontaneum	Mortierella_humilis	F_ASV_2549	Metschnikowiaceae_F_OTU_250	F_OTU_250	32
Hordeum spontaneum	Russula_albonigra	F_ASV_2769	Hygrocybe_conica	F_ASV_3171	32
Hordeum spontaneum	Russula_albonigra	F_ASV_2769	Archaeorhizomyces_F_OTU_448	F_OTU_448	32
Hordeum spontaneum	Russula_albonigra	F_ASV_2769	Helotiales_F_OTU_590	F_OTU_590	32
Hordeum spontaneum	Russula_albonigra	F_ASV_2769	Pichia_F_OTU_235	F_OTU_235	32
Hordeum spontaneum	Russula_albonigra	F_ASV_2769	Pichia_F_OTU_377	F_OTU_377	32
Hordeum spontaneum	Russula_albonigra	F_ASV_2769	Metschnikowiaceae_F_OTU_250	F_OTU_250	32
Hordeum spontaneum	Hygrocybe_conica	F_ASV_3171	Archaeorhizomyces_F_OTU_448	F_OTU_448	32
Hordeum spontaneum	Hygrocybe_conica	F_ASV_3171	Helotiales_F_OTU_590	F_OTU_590	32
Hordeum spontaneum	Hygrocybe_conica	F_ASV_3171	Pichia_F_OTU_235	F_OTU_235	32
Hordeum spontaneum	Hygrocybe_conica	F_ASV_3171	Pichia_F_OTU_377	F_OTU_377	32
Hordeum spontaneum	Hygrocybe_conica	F_ASV_3171	Metschnikowiaceae_F_OTU_250	F_OTU_250	32
Hordeum spontaneum	Archaeorhizomyces_F_OTU_448	F_OTU_448	Helotiales_F_OTU_590	F_OTU_590	32
Hordeum spontaneum	Archaeorhizomyces_F_OTU_448	F_OTU_448	Pichia_F_OTU_235	F_OTU_235	32
Hordeum spontaneum	Archaeorhizomyces_F_OTU_448	F_OTU_448	Pichia_F_OTU_377	F_OTU_377	32
Hordeum spontaneum	Archaeorhizomyces_F_OTU_448	F_OTU_448	Metschnikowiaceae_F_OTU_250	F_OTU_250	32
Hordeum spontaneum	Helotiales_F_OTU_590	F_OTU_590	Pichia_F_OTU_235	F_OTU_235	32
Hordeum spontaneum	Helotiales_F_OTU_590	F_OTU_590	Pichia_F_OTU_377	F_OTU_377	32
Hordeum spontaneum	Helotiales_F_OTU_590	F_OTU_590	Metschnikowiaceae_F_OTU_250	F_OTU_250	32
Hordeum spontaneum	Pichia_F_OTU_235	F_OTU_235	Pichia_F_OTU_377	F_OTU_377	32
Hordeum spontaneum	Pichia_F_OTU_235	F_OTU_235	Metschnikowiaceae_F_OTU_250	F_OTU_250	32
Hordeum spontaneum	Pichia_F_OTU_377	F_OTU_377	Metschnikowiaceae_F_OTU_250	F_OTU_250	32
Hordeum spontaneum	Hortaea_thailandica	F_ASV_632	Protomyces_F_OTU_279	F_OTU_279	30
Hordeum spontaneum	Apiotrichum_xylopini	F_ASV_2336	Capnodiales_F_OTU_896	F_OTU_896	30
Hordeum spontaneum	Apiotrichum_xylopini	F_ASV_2336	Pichia_fermentans	F_OTU_238	30
Hordeum spontaneum	Capnodiales_F_OTU_896	F_OTU_896	Pichia_fermentans	F_OTU_238	30
Hordeum spontaneum	Acremonium_F_OTU_746	F_OTU_746	Fungi_F_OTU_186	F_OTU_186	29
Hordeum spontaneum	Acremonium_F_OTU_746	F_OTU_746	Aspergillus_sydowii	F_OTU_947	29
Hordeum spontaneum	Fungi_F_OTU_186	F_OTU_186	Aspergillus_sydowii	F_OTU_947	29
Hordeum spontaneum	Toxicocladosporium_pseudoveloxum	F_ASV_400	Preussia_flanaganii	F_ASV_2434	28
Hordeum spontaneum	Dimorphosporicola_tragani	F_ASV_1919	Hawksworthiana_clematidicola	F_OTU_640	28
Hordeum spontaneum	Pyrenochaetopsis_tabarestanensis	F_ASV_2378	Neodevriesia_F_OTU_882	F_OTU_882	28
Hordeum spontaneum	Corynespora_cassiicola	F_ASV_2421	Cryptomarasmius_corbariensis	F_ASV_3121	28
Hordeum spontaneum	Kwoniella_F_OTU_398	F_OTU_398	Leucosporidiaceae_F_OTU_196	F_OTU_196	28
Hordeum spontaneum	Fungi_F_OTU_311	F_OTU_311	Fungi_F_OTU_679	F_OTU_679	28
Hordeum spontaneum	Fungi_F_OTU_311	F_OTU_311	Leptospora_F_OTU_724	F_OTU_724	28
Hordeum spontaneum	Fungi_F_OTU_679	F_OTU_679	Leptospora_F_OTU_724	F_OTU_724	28
Hordeum spontaneum	Ascotricha_guamensis	F_ASV_1178	Dioszegia_F_OTU_365	F_OTU_365	27
Hordeum spontaneum	Sistotrema_brinkmannii	F_ASV_1571	Curvularia_F_OTU_613	F_OTU_613	27
Hordeum spontaneum	Nigrospora_zimmermanii	F_OTU_807	Clonostachys_miodochialis	F_OTU_784	27
Hordeum spontaneum	Vishniacozyma_taibaiensis	F_ASV_265	Tremellales_F_OTU_405	F_OTU_405	26
Hordeum spontaneum	Apodus_deciduus	F_ASV_932	Issatchenkia_orientalis	F_ASV_2133	26
Hordeum spontaneum	Stachybotrys_echinatus	F_ASV_1083	Fungi_F_OTU_214	F_OTU_214	26
Hordeum spontaneum	Phialocephala_fortinii	F_ASV_1743	Issatchenkia_orientalis	F_ASV_2133	26
Hordeum spontaneum	Candida_ethanolica	F_ASV_2127	Issatchenkia_orientalis	F_ASV_2133	26
Hordeum spontaneum	Issatchenkia_orientalis	F_ASV_2133	Mortierella_humilis	F_ASV_2549	26
Hordeum spontaneum	Issatchenkia_orientalis	F_ASV_2133	Russula_albonigra	F_ASV_2769	26
Hordeum spontaneum	Issatchenkia_orientalis	F_ASV_2133	Hygrocybe_conica	F_ASV_3171	26
Hordeum spontaneum	Issatchenkia_orientalis	F_ASV_2133	Archaeorhizomyces_F_OTU_448	F_OTU_448	26
Hordeum spontaneum	Issatchenkia_orientalis	F_ASV_2133	Helotiales_F_OTU_590	F_OTU_590	26
Hordeum spontaneum	Issatchenkia_orientalis	F_ASV_2133	Pichia_F_OTU_235	F_OTU_235	26
Hordeum spontaneum	Issatchenkia_orientalis	F_ASV_2133	Pichia_F_OTU_377	F_OTU_377	26
Hordeum spontaneum	Issatchenkia_orientalis	F_ASV_2133	Metschnikowiaceae_F_OTU_250	F_OTU_250	26
Hordeum spontaneum	Apiotrichum_xylopini	F_ASV_2336	Articulospora_F_OTU_501	F_OTU_501	26
Hordeum spontaneum	Tyromyces_chioneus	F_ASV_3322	Phanerochaetaceae_F_OTU_63	F_OTU_63	26
Hordeum spontaneum	Capnodiales_F_OTU_896	F_OTU_896	Articulospora_F_OTU_501	F_OTU_501	26
Hordeum spontaneum	Periconia_F_OTU_557	F_OTU_557	Leptospora_F_OTU_726	F_OTU_726	26
Hordeum spontaneum	Periconia_F_OTU_557	F_OTU_557	Monodictys_putredinis	F_OTU_639	26
Hordeum spontaneum	Articulospora_F_OTU_501	F_OTU_501	Pichia_fermentans	F_OTU_238	26
Hordeum spontaneum	Hortaea_werneckii	F_ASV_799	Xylariales_F_OTU_869	F_OTU_869	25
Hordeum spontaneum	Parengyodontium_album	F_ASV_1047	Typhula_micans	F_ASV_2469	25
Hordeum spontaneum	Parengyodontium_album	F_ASV_1047	Wallemiales_F_OTU_189	F_OTU_189	25
Hordeum spontaneum	Candida_baotianensis	F_ASV_1361	Peniophorella_pubera	F_OTU_70	25
Hordeum spontaneum	Candida_baotianensis	F_ASV_1361	Taphrina_ulmi	F_OTU_229	25
Hordeum spontaneum	Candida_baotianensis	F_ASV_1361	Ceratobasidium_F_OTU_157	F_OTU_157	25
Hordeum spontaneum	Candida_baotianensis	F_ASV_1361	Agaricales_F_OTU_120	F_OTU_120	25
Hordeum spontaneum	Amyloporia_sinuosa	F_ASV_1659	Apiotrichum_xylopini	F_ASV_2336	25
Hordeum spontaneum	Amyloporia_sinuosa	F_ASV_1659	Capnodiales_F_OTU_896	F_OTU_896	25
Hordeum spontaneum	Amyloporia_sinuosa	F_ASV_1659	Pichia_fermentans	F_OTU_238	25
Hordeum spontaneum	Apiotrichum_xylopini	F_ASV_2336	Mucor_fragilis	F_ASV_3072	25
Hordeum spontaneum	Apiotrichum_xylopini	F_ASV_2336	Capnodiales_F_OTU_911	F_OTU_911	25
Hordeum spontaneum	Apiotrichum_xylopini	F_ASV_2336	Coprinopsis_F_OTU_97	F_OTU_97	25
Hordeum spontaneum	Typhula_micans	F_ASV_2469	Wallemiales_F_OTU_189	F_OTU_189	25
Hordeum spontaneum	Peroneutypa_scoparia	F_ASV_2847	Oliveonia_F_OTU_465	F_OTU_465	25
Hordeum spontaneum	Peroneutypa_scoparia	F_ASV_2847	Phaeodactylium_stadleri	F_OTU_544	25
Hordeum spontaneum	Peroneutypa_scoparia	F_ASV_2847	Phaeosphaeriaceae_F_OTU_665	F_OTU_665	25
Hordeum spontaneum	Peroneutypa_scoparia	F_ASV_2847	Xylariaceae_F_OTU_868	F_OTU_868	25
Hordeum spontaneum	Mucor_fragilis	F_ASV_3072	Capnodiales_F_OTU_896	F_OTU_896	25
Hordeum spontaneum	Mucor_fragilis	F_ASV_3072	Pichia_fermentans	F_OTU_238	25
Hordeum spontaneum	Peniophorella_pubera	F_OTU_70	Taphrina_ulmi	F_OTU_229	25
Hordeum spontaneum	Peniophorella_pubera	F_OTU_70	Ceratobasidium_F_OTU_157	F_OTU_157	25
Hordeum spontaneum	Peniophorella_pubera	F_OTU_70	Agaricales_F_OTU_120	F_OTU_120	25
Hordeum spontaneum	Oidiodendron_rhodogenum	F_OTU_736	Phaeosphaeriaceae_F_OTU_691	F_OTU_691	25
Hordeum spontaneum	Capnodiales_F_OTU_911	F_OTU_911	Capnodiales_F_OTU_896	F_OTU_896	25
Hordeum spontaneum	Capnodiales_F_OTU_911	F_OTU_911	Pichia_fermentans	F_OTU_238	25
Hordeum spontaneum	Capnodiales_F_OTU_896	F_OTU_896	Coprinopsis_F_OTU_97	F_OTU_97	25
Hordeum spontaneum	Sordariales_F_OTU_855	F_OTU_855	Monodictys_putredinis	F_OTU_639	25
Hordeum spontaneum	Oliveonia_F_OTU_465	F_OTU_465	Phaeodactylium_stadleri	F_OTU_544	25
Hordeum spontaneum	Oliveonia_F_OTU_465	F_OTU_465	Phaeosphaeriaceae_F_OTU_665	F_OTU_665	25
Hordeum spontaneum	Oliveonia_F_OTU_465	F_OTU_465	Xylariaceae_F_OTU_868	F_OTU_868	25
Hordeum spontaneum	Taphrina_ulmi	F_OTU_229	Ceratobasidium_F_OTU_157	F_OTU_157	25
Hordeum spontaneum	Taphrina_ulmi	F_OTU_229	Agaricales_F_OTU_120	F_OTU_120	25
Hordeum spontaneum	Phaeodactylium_stadleri	F_OTU_544	Phaeosphaeriaceae_F_OTU_665	F_OTU_665	25
Hordeum spontaneum	Phaeodactylium_stadleri	F_OTU_544	Xylariaceae_F_OTU_868	F_OTU_868	25
Hordeum spontaneum	Pichia_fermentans	F_OTU_238	Coprinopsis_F_OTU_97	F_OTU_97	25
Hordeum spontaneum	Phaeosphaeriaceae_F_OTU_665	F_OTU_665	Xylariaceae_F_OTU_868	F_OTU_868	25
Hordeum spontaneum	Ceratobasidium_F_OTU_157	F_OTU_157	Agaricales_F_OTU_120	F_OTU_120	25
Hordeum spontaneum	Eupenidiella_venezuelensis	F_ASV_608	Liberomyces_pistaciae	F_ASV_898	24
Hordeum spontaneum	Eupenidiella_venezuelensis	F_ASV_608	Fusicolla_merismoides	F_ASV_1071	24
Hordeum spontaneum	Eupenidiella_venezuelensis	F_ASV_608	Ganoderma_F_OTU_68	F_OTU_68	24
Hordeum spontaneum	Eupenidiella_venezuelensis	F_ASV_608	Capnodiales_F_OTU_892	F_OTU_892	24
Hordeum spontaneum	Eupenidiella_venezuelensis	F_ASV_608	Dioszegia_F_OTU_358	F_OTU_358	24
Hordeum spontaneum	Neodevriesia_agapanthi	F_ASV_737	Phaeosphaeria_F_OTU_625	F_OTU_625	24
Hordeum spontaneum	Trichocladium_arxii	F_ASV_889	Phaeoisaria_clematidis	F_ASV_967	24
Hordeum spontaneum	Liberomyces_pistaciae	F_ASV_898	Fusicolla_merismoides	F_ASV_1071	24
Hordeum spontaneum	Liberomyces_pistaciae	F_ASV_898	Ganoderma_F_OTU_68	F_OTU_68	24
Hordeum spontaneum	Liberomyces_pistaciae	F_ASV_898	Capnodiales_F_OTU_892	F_OTU_892	24
Hordeum spontaneum	Liberomyces_pistaciae	F_ASV_898	Dioszegia_F_OTU_358	F_OTU_358	24
Hordeum spontaneum	Fusicolla_merismoides	F_ASV_1071	Ganoderma_F_OTU_68	F_OTU_68	24
Hordeum spontaneum	Fusicolla_merismoides	F_ASV_1071	Capnodiales_F_OTU_892	F_OTU_892	24
Hordeum spontaneum	Fusicolla_merismoides	F_ASV_1071	Dioszegia_F_OTU_358	F_OTU_358	24
Hordeum spontaneum	Grammothele_fuligo	F_ASV_1393	Podosphaera_F_OTU_515	F_OTU_515	24
Hordeum spontaneum	Allophoma_cylindrispora	F_ASV_2022	Cutaneotrichosporon_moniliiforme	F_OTU_421	24
Hordeum spontaneum	Wallemia_ichthyophaga	F_ASV_2364	Antrodia_xantha	F_ASV_2395	24
Hordeum spontaneum	Wallemia_ichthyophaga	F_ASV_2364	Coprinopsis_asiaticiphlyctidospora	F_ASV_3225	24
Hordeum spontaneum	Wallemia_ichthyophaga	F_ASV_2364	Antrodia_gossypium	F_ASV_3345	24
Hordeum spontaneum	Wallemia_ichthyophaga	F_ASV_2364	Torula_F_OTU_520	F_OTU_520	24
Hordeum spontaneum	Wallemia_ichthyophaga	F_ASV_2364	Fibulobasidium_inconspicuum	F_OTU_390	24
Hordeum spontaneum	Wallemia_ichthyophaga	F_ASV_2364	Lepista_sordida	F_OTU_114	24
Hordeum spontaneum	Antrodia_xantha	F_ASV_2395	Coprinopsis_asiaticiphlyctidospora	F_ASV_3225	24
Hordeum spontaneum	Antrodia_xantha	F_ASV_2395	Antrodia_gossypium	F_ASV_3345	24
Hordeum spontaneum	Antrodia_xantha	F_ASV_2395	Torula_F_OTU_520	F_OTU_520	24
Hordeum spontaneum	Antrodia_xantha	F_ASV_2395	Fibulobasidium_inconspicuum	F_OTU_390	24
Hordeum spontaneum	Antrodia_xantha	F_ASV_2395	Lepista_sordida	F_OTU_114	24
Hordeum spontaneum	Wickerhamomyces_pijperi	F_ASV_2577	Aspergillus_tamarii	F_OTU_532	24
Hordeum spontaneum	Conocybe_graminis	F_ASV_3152	Dothideomycetes_F_OTU_636	F_OTU_636	24
Hordeum spontaneum	Hanseniaspora_uvarum	F_ASV_3174	Sordariales_F_OTU_855	F_OTU_855	24
Hordeum spontaneum	Coprinopsis_asiaticiphlyctidospora	F_ASV_3225	Antrodia_gossypium	F_ASV_3345	24
Hordeum spontaneum	Coprinopsis_asiaticiphlyctidospora	F_ASV_3225	Torula_F_OTU_520	F_OTU_520	24
Hordeum spontaneum	Coprinopsis_asiaticiphlyctidospora	F_ASV_3225	Fibulobasidium_inconspicuum	F_OTU_390	24
Hordeum spontaneum	Coprinopsis_asiaticiphlyctidospora	F_ASV_3225	Lepista_sordida	F_OTU_114	24
Hordeum spontaneum	Antrodia_gossypium	F_ASV_3345	Torula_F_OTU_520	F_OTU_520	24
Hordeum spontaneum	Antrodia_gossypium	F_ASV_3345	Fibulobasidium_inconspicuum	F_OTU_390	24
Hordeum spontaneum	Antrodia_gossypium	F_ASV_3345	Lepista_sordida	F_OTU_114	24
Hordeum spontaneum	Xylaria_F_OTU_867	F_OTU_867	Monodictys_putredinis	F_OTU_639	24
Hordeum spontaneum	Ganoderma_F_OTU_68	F_OTU_68	Capnodiales_F_OTU_892	F_OTU_892	24
Hordeum spontaneum	Ganoderma_F_OTU_68	F_OTU_68	Dioszegia_F_OTU_358	F_OTU_358	24
Hordeum spontaneum	Capnodiales_F_OTU_892	F_OTU_892	Dioszegia_F_OTU_358	F_OTU_358	24
Hordeum spontaneum	Kwoniella_F_OTU_398	F_OTU_398	Podosphaera_F_OTU_514	F_OTU_514	24
Hordeum spontaneum	Torula_F_OTU_520	F_OTU_520	Fibulobasidium_inconspicuum	F_OTU_390	24
Hordeum spontaneum	Torula_F_OTU_520	F_OTU_520	Lepista_sordida	F_OTU_114	24
Hordeum spontaneum	Podosphaera_F_OTU_514	F_OTU_514	Leucosporidiaceae_F_OTU_196	F_OTU_196	24
Hordeum spontaneum	Fibulobasidium_inconspicuum	F_OTU_390	Lepista_sordida	F_OTU_114	24
Hordeum spontaneum	Bipolaris_drechsleri	F_ASV_534	Fusicolla_F_OTU_782	F_OTU_782	23
Hordeum spontaneum	Zygosporium_pseudomasonii	F_ASV_1133	Suillus_collinitus	F_ASV_3135	23
Hordeum spontaneum	Zygosporium_pseudomasonii	F_ASV_1133	Fusarium_F_OTU_753	F_OTU_753	23
Hordeum spontaneum	Acremonium_fusidioides	F_ASV_1144	Devriesia_fraserae	F_OTU_897	23
Hordeum spontaneum	Dekkera_custersiana	F_ASV_1375	Phanerochaete_tamariciphila	F_ASV_2012	23
Hordeum spontaneum	Dekkera_custersiana	F_ASV_1375	Pleosporales_F_OTU_708	F_OTU_708	23
Hordeum spontaneum	Dekkera_custersiana	F_ASV_1375	Amanita_F_OTU_125	F_OTU_125	23
Hordeum spontaneum	Buckleyzyma_salicina	F_ASV_1503	Stemphylium_F_OTU_47	F_OTU_47	23
Hordeum spontaneum	Buckleyzyma_salicina	F_ASV_1503	Teratosphaeriaceae_F_OTU_932	F_OTU_932	23
Hordeum spontaneum	Candida_orthopsilosis	F_ASV_1777	Capnodiales_F_OTU_913	F_OTU_913	23
Hordeum spontaneum	Candida_orthopsilosis	F_ASV_1777	Pichia_kluyveri	F_OTU_237	23
Hordeum spontaneum	Candida_orthopsilosis	F_ASV_1777	Alternaria_armoraciae	F_OTU_8	23
Hordeum spontaneum	Phanerochaete_tamariciphila	F_ASV_2012	Pleosporales_F_OTU_708	F_OTU_708	23
Hordeum spontaneum	Phanerochaete_tamariciphila	F_ASV_2012	Amanita_F_OTU_125	F_OTU_125	23
Hordeum spontaneum	Aspergillus_discophorus	F_ASV_2090	Hanseniaspora_uvarum	F_ASV_3174	23
Hordeum spontaneum	Apiotrichum_xylopini	F_ASV_2336	Candida_railenensis	F_ASV_2855	23
Hordeum spontaneum	Apiotrichum_xylopini	F_ASV_2336	Phanerochaetaceae_F_OTU_60	F_OTU_60	23
Hordeum spontaneum	Corynespora_cassiicola	F_ASV_2421	Coprinellus_F_OTU_101	F_OTU_101	23
Hordeum spontaneum	Cryptococcus_laurentii	F_ASV_2515	Filobasidium_F_OTU_330	F_OTU_330	23
Hordeum spontaneum	Candida_railenensis	F_ASV_2855	Capnodiales_F_OTU_896	F_OTU_896	23
Hordeum spontaneum	Candida_railenensis	F_ASV_2855	Pichia_fermentans	F_OTU_238	23
Hordeum spontaneum	Cryptomarasmius_corbariensis	F_ASV_3121	Coprinellus_F_OTU_101	F_OTU_101	23
Hordeum spontaneum	Suillus_collinitus	F_ASV_3135	Fusarium_F_OTU_753	F_OTU_753	23
Hordeum spontaneum	Phanerochaetaceae_F_OTU_60	F_OTU_60	Capnodiales_F_OTU_896	F_OTU_896	23
Hordeum spontaneum	Phanerochaetaceae_F_OTU_60	F_OTU_60	Pichia_fermentans	F_OTU_238	23
Hordeum spontaneum	Ramularia_F_OTU_903	F_OTU_903	Preussia_F_OTU_490	F_OTU_490	23
Hordeum spontaneum	Stemphylium_F_OTU_47	F_OTU_47	Teratosphaeriaceae_F_OTU_932	F_OTU_932	23
Hordeum spontaneum	Capnodiales_F_OTU_913	F_OTU_913	Pichia_kluyveri	F_OTU_237	23
Hordeum spontaneum	Capnodiales_F_OTU_913	F_OTU_913	Alternaria_armoraciae	F_OTU_8	23
Hordeum spontaneum	Acremonium_F_OTU_746	F_OTU_746	Auriculariales_F_OTU_468	F_OTU_468	23
Hordeum spontaneum	Alfaria_F_OTU_771	F_OTU_771	Monodictys_putredinis	F_OTU_639	23
Hordeum spontaneum	Phialophora_cyclaminis	F_OTU_851	Rhodotorula_ingeniosa	F_OTU_199	23
Hordeum spontaneum	Auriculariales_F_OTU_468	F_OTU_468	Fungi_F_OTU_186	F_OTU_186	23
Hordeum spontaneum	Auriculariales_F_OTU_468	F_OTU_468	Aspergillus_sydowii	F_OTU_947	23
Hordeum spontaneum	Pleosporales_F_OTU_708	F_OTU_708	Amanita_F_OTU_125	F_OTU_125	23
Hordeum spontaneum	Plenodomus_F_OTU_695	F_OTU_695	Fungi_F_OTU_311	F_OTU_311	23
Hordeum spontaneum	Plenodomus_F_OTU_695	F_OTU_695	Fungi_F_OTU_679	F_OTU_679	23
Hordeum spontaneum	Plenodomus_F_OTU_695	F_OTU_695	Leptospora_F_OTU_724	F_OTU_724	23
Hordeum spontaneum	Articulospora_F_OTU_501	F_OTU_501	Coprinopsis_F_OTU_97	F_OTU_97	23
Hordeum spontaneum	Pichia_kluyveri	F_OTU_237	Alternaria_armoraciae	F_OTU_8	23
Hordeum spontaneum	Fungi_F_OTU_479	F_OTU_479	Megasporoporia_minor	F_OTU_67	23
Hordeum spontaneum	Catenulostroma_hermanusense	F_ASV_399	Crustoderma_marianum	F_ASV_3018	22
Hordeum spontaneum	Catenulostroma_hermanusense	F_ASV_399	Trimmatostroma_salinum	F_ASV_3279	22
Hordeum spontaneum	Catenulostroma_hermanusense	F_ASV_399	Polyporales_F_OTU_54	F_OTU_54	22
Hordeum spontaneum	Neodevriesia_agapanthi	F_ASV_737	Crocicreas_F_OTU_568	F_OTU_568	22
Hordeum spontaneum	Claviceps_pusilla	F_ASV_1089	Pseudombrophila_F_OTU_293	F_OTU_293	22
Hordeum spontaneum	Claviceps_pusilla	F_ASV_1089	Hispidoconidioma_alpinum	F_OTU_940	22
Hordeum spontaneum	Claviceps_pusilla	F_ASV_1089	Parastagonospora_forlicesenica	F_OTU_657	22
Hordeum spontaneum	Claviceps_pusilla	F_ASV_1089	Peniophorella_F_OTU_71	F_OTU_71	22
Hordeum spontaneum	Claviceps_pusilla	F_ASV_1089	Davidiellomyces_australiensis	F_OTU_955	22
Hordeum spontaneum	Ascotricha_guamensis	F_ASV_1178	Simplicillium_F_OTU_821	F_OTU_821	22
Hordeum spontaneum	Ascotricha_guamensis	F_ASV_1178	Thanatephorus_F_OTU_146	F_OTU_146	22
Hordeum spontaneum	Candida_baotianensis	F_ASV_1361	Clonostachys_miodochialis	F_OTU_784	22
Hordeum spontaneum	Coniosporium_apollinis	F_ASV_1976	Erysiphe_cruciferarum	F_ASV_3156	22
Hordeum spontaneum	Coniosporium_apollinis	F_ASV_1976	Xylariales_F_OTU_840	F_OTU_840	22
Hordeum spontaneum	Coniosporium_apollinis	F_ASV_1976	Calonectria_F_OTU_757	F_OTU_757	22
Hordeum spontaneum	Coniosporium_apollinis	F_ASV_1976	Stemphylium_beticola	F_OTU_46	22
Hordeum spontaneum	Coniosporium_apollinis	F_ASV_1976	Phaeodothis_F_OTU_527	F_OTU_527	22
Hordeum spontaneum	Hyphodontia_alutaria	F_ASV_2402	Pilidium_acerinum	F_OTU_543	22
Hordeum spontaneum	Setophoma_brachypodii	F_ASV_2445	Monodictys_putredinis	F_OTU_639	22
Hordeum spontaneum	Candida_railenensis	F_ASV_2855	Periconia_F_OTU_563	F_OTU_563	22
Hordeum spontaneum	Crustoderma_marianum	F_ASV_3018	Trimmatostroma_salinum	F_ASV_3279	22
Hordeum spontaneum	Crustoderma_marianum	F_ASV_3018	Polyporales_F_OTU_54	F_OTU_54	22
Hordeum spontaneum	Erysiphe_cruciferarum	F_ASV_3156	Xylariales_F_OTU_840	F_OTU_840	22
Hordeum spontaneum	Erysiphe_cruciferarum	F_ASV_3156	Calonectria_F_OTU_757	F_OTU_757	22
Hordeum spontaneum	Erysiphe_cruciferarum	F_ASV_3156	Stemphylium_beticola	F_OTU_46	22
Hordeum spontaneum	Erysiphe_cruciferarum	F_ASV_3156	Phaeodothis_F_OTU_527	F_OTU_527	22
Hordeum spontaneum	Hanseniaspora_uvarum	F_ASV_3174	Sordariomycetes_F_OTU_852	F_OTU_852	22
Hordeum spontaneum	Trimmatostroma_salinum	F_ASV_3279	Polyporales_F_OTU_54	F_OTU_54	22
Hordeum spontaneum	Pseudombrophila_F_OTU_293	F_OTU_293	Hispidoconidioma_alpinum	F_OTU_940	22
Hordeum spontaneum	Pseudombrophila_F_OTU_293	F_OTU_293	Parastagonospora_forlicesenica	F_OTU_657	22
Hordeum spontaneum	Pseudombrophila_F_OTU_293	F_OTU_293	Peniophorella_F_OTU_71	F_OTU_71	22
Hordeum spontaneum	Pseudombrophila_F_OTU_293	F_OTU_293	Davidiellomyces_australiensis	F_OTU_955	22
Hordeum spontaneum	Peniophorella_pubera	F_OTU_70	Clonostachys_miodochialis	F_OTU_784	22
Hordeum spontaneum	Alternaria_F_OTU_25	F_OTU_25	Toxicocladosporium_F_OTU_974	F_OTU_974	22
Hordeum spontaneum	Alternaria_F_OTU_25	F_OTU_25	Sebacinales_F_OTU_439	F_OTU_439	22
Hordeum spontaneum	Hispidoconidioma_alpinum	F_OTU_940	Parastagonospora_forlicesenica	F_OTU_657	22
Hordeum spontaneum	Hispidoconidioma_alpinum	F_OTU_940	Peniophorella_F_OTU_71	F_OTU_71	22
Hordeum spontaneum	Hispidoconidioma_alpinum	F_OTU_940	Davidiellomyces_australiensis	F_OTU_955	22
Hordeum spontaneum	Toxicocladosporium_F_OTU_974	F_OTU_974	Sebacinales_F_OTU_439	F_OTU_439	22
Hordeum spontaneum	Simplicillium_F_OTU_821	F_OTU_821	Dioszegia_F_OTU_365	F_OTU_365	22
Hordeum spontaneum	Xylariales_F_OTU_840	F_OTU_840	Calonectria_F_OTU_757	F_OTU_757	22
Hordeum spontaneum	Xylariales_F_OTU_840	F_OTU_840	Stemphylium_beticola	F_OTU_46	22
Hordeum spontaneum	Xylariales_F_OTU_840	F_OTU_840	Phaeodothis_F_OTU_527	F_OTU_527	22
Hordeum spontaneum	Sordariales_F_OTU_855	F_OTU_855	Periconia_F_OTU_557	F_OTU_557	22
Hordeum spontaneum	Clonostachys_miodochialis	F_OTU_784	Taphrina_ulmi	F_OTU_229	22
Hordeum spontaneum	Clonostachys_miodochialis	F_OTU_784	Ceratobasidium_F_OTU_157	F_OTU_157	22
Hordeum spontaneum	Clonostachys_miodochialis	F_OTU_784	Agaricales_F_OTU_120	F_OTU_120	22
Hordeum spontaneum	Calonectria_F_OTU_757	F_OTU_757	Stemphylium_beticola	F_OTU_46	22
Hordeum spontaneum	Calonectria_F_OTU_757	F_OTU_757	Phaeodothis_F_OTU_527	F_OTU_527	22
Hordeum spontaneum	Dioszegia_F_OTU_365	F_OTU_365	Thanatephorus_F_OTU_146	F_OTU_146	22
Hordeum spontaneum	Parastagonospora_forlicesenica	F_OTU_657	Peniophorella_F_OTU_71	F_OTU_71	22
Hordeum spontaneum	Parastagonospora_forlicesenica	F_OTU_657	Davidiellomyces_australiensis	F_OTU_955	22
Hordeum spontaneum	Phaeosphaeriaceae_F_OTU_664	F_OTU_664	Fungi_F_OTU_135	F_OTU_135	22
Hordeum spontaneum	Phaeosphaeriaceae_F_OTU_664	F_OTU_664	Fungi_F_OTU_530	F_OTU_530	22
Hordeum spontaneum	Phaeosphaeriaceae_F_OTU_664	F_OTU_664	Fungi_F_OTU_138	F_OTU_138	22
Hordeum spontaneum	Rhodotorula_ingeniosa	F_OTU_199	Monodictys_putredinis	F_OTU_639	22
Hordeum spontaneum	Stemphylium_beticola	F_OTU_46	Phaeodothis_F_OTU_527	F_OTU_527	22
Hordeum spontaneum	Peniophorella_F_OTU_71	F_OTU_71	Davidiellomyces_australiensis	F_OTU_955	22
Hordeum spontaneum	Fungi_F_OTU_135	F_OTU_135	Fungi_F_OTU_530	F_OTU_530	22
Hordeum spontaneum	Fungi_F_OTU_135	F_OTU_135	Fungi_F_OTU_138	F_OTU_138	22
Hordeum spontaneum	Fungi_F_OTU_530	F_OTU_530	Fungi_F_OTU_138	F_OTU_138	22
Hordeum spontaneum	Vishniacozyma_psychrotolerans	F_ASV_259	Basidiomycota_F_OTU_456	F_OTU_456	21
Hordeum spontaneum	Vishniacozyma_psychrotolerans	F_ASV_259	Mycosphaerellaceae_F_OTU_917	F_OTU_917	21
Hordeum spontaneum	Vishniacozyma_psychrotolerans	F_ASV_259	Fungi_F_OTU_426	F_OTU_426	21
Hordeum spontaneum	Alternaria_lolii	F_ASV_580	Stachybotryaceae_F_OTU_773	F_OTU_773	21
Hordeum spontaneum	Alternaria_lolii	F_ASV_580	Coprinopsis_F_OTU_92	F_OTU_92	21
Hordeum spontaneum	Saxophila_tyrrhenica	F_ASV_653	Agaricus_boisseletii	F_ASV_3242	21
Hordeum spontaneum	Paramycosphaerella_intermedia	F_ASV_712	Candida_baotianensis	F_ASV_1361	21
Hordeum spontaneum	Paramycosphaerella_intermedia	F_ASV_712	Peniophorella_pubera	F_OTU_70	21
Hordeum spontaneum	Paramycosphaerella_intermedia	F_ASV_712	Taphrina_ulmi	F_OTU_229	21
Hordeum spontaneum	Paramycosphaerella_intermedia	F_ASV_712	Ceratobasidium_F_OTU_157	F_OTU_157	21
Hordeum spontaneum	Paramycosphaerella_intermedia	F_ASV_712	Agaricales_F_OTU_120	F_OTU_120	21
Hordeum spontaneum	Hortaea_werneckii	F_ASV_799	Apiotrichum_xylopini	F_ASV_2336	21
Hordeum spontaneum	Hortaea_werneckii	F_ASV_799	Capnodiales_F_OTU_896	F_OTU_896	21
Hordeum spontaneum	Hortaea_werneckii	F_ASV_799	Pichia_fermentans	F_OTU_238	21
Hordeum spontaneum	Apodus_deciduus	F_ASV_932	Cyberlindnera_jadinii	F_ASV_2165	21
Hordeum spontaneum	Cylindrocladium_peruvianum	F_ASV_964	Devriesia_F_OTU_945	F_OTU_945	21
Hordeum spontaneum	Cylindrocladium_peruvianum	F_ASV_964	Taphrina_carpini	F_OTU_451	21
Hordeum spontaneum	Cylindrocladium_peruvianum	F_ASV_964	Mollisia_F_OTU_570	F_OTU_570	21
Hordeum spontaneum	Cylindrocladium_peruvianum	F_ASV_964	Genolevuria_F_OTU_394	F_OTU_394	21
Hordeum spontaneum	Cylindrocladium_peruvianum	F_ASV_964	Genolevuria_F_OTU_395	F_OTU_395	21
Hordeum spontaneum	Cylindrocladium_peruvianum	F_ASV_964	Papiliotrema_F_OTU_382	F_OTU_382	21
Hordeum spontaneum	Parengyodontium_album	F_ASV_1047	Rhizoctonia_F_OTU_153	F_OTU_153	21
Hordeum spontaneum	Cystofilobasidium_infirmominiatum	F_ASV_1223	Issatchenkia_orientalis	F_ASV_2133	21
Hordeum spontaneum	Candida_baotianensis	F_ASV_1361	Hypocreales_F_OTU_812	F_OTU_812	21
Hordeum spontaneum	Candida_baotianensis	F_ASV_1361	Fungi_F_OTU_228	F_OTU_228	21
Hordeum spontaneum	Hannaella_sinensis	F_ASV_1362	Helotiaceae_F_OTU_577	F_OTU_577	21
Hordeum spontaneum	Amyloporia_sinuosa	F_ASV_1659	Articulospora_F_OTU_501	F_OTU_501	21
Hordeum spontaneum	Amyloporia_sinuosa	F_ASV_1659	Coprinopsis_F_OTU_97	F_OTU_97	21
Hordeum spontaneum	Phialocephala_fortinii	F_ASV_1743	Cyberlindnera_jadinii	F_ASV_2165	21
Hordeum spontaneum	Dimorphosporicola_tragani	F_ASV_1919	Alfaria_F_OTU_771	F_OTU_771	21
Hordeum spontaneum	Articulospora_proliferata	F_ASV_1952	Cyberlindnera_jadinii	F_ASV_2165	21
Hordeum spontaneum	Candida_ethanolica	F_ASV_2127	Cyberlindnera_jadinii	F_ASV_2165	21
Hordeum spontaneum	Cyberlindnera_jadinii	F_ASV_2165	Mortierella_humilis	F_ASV_2549	21
Hordeum spontaneum	Cyberlindnera_jadinii	F_ASV_2165	Russula_albonigra	F_ASV_2769	21
Hordeum spontaneum	Cyberlindnera_jadinii	F_ASV_2165	Hygrocybe_conica	F_ASV_3171	21
Hordeum spontaneum	Cyberlindnera_jadinii	F_ASV_2165	Archaeorhizomyces_F_OTU_448	F_OTU_448	21
Hordeum spontaneum	Cyberlindnera_jadinii	F_ASV_2165	Helotiales_F_OTU_590	F_OTU_590	21
Hordeum spontaneum	Cyberlindnera_jadinii	F_ASV_2165	Pichia_F_OTU_235	F_OTU_235	21
Hordeum spontaneum	Cyberlindnera_jadinii	F_ASV_2165	Pichia_F_OTU_377	F_OTU_377	21
Hordeum spontaneum	Cyberlindnera_jadinii	F_ASV_2165	Metschnikowiaceae_F_OTU_250	F_OTU_250	21
Hordeum spontaneum	Typhula_micans	F_ASV_2469	Rhizoctonia_F_OTU_153	F_OTU_153	21
Hordeum spontaneum	Mucor_fragilis	F_ASV_3072	Articulospora_F_OTU_501	F_OTU_501	21
Hordeum spontaneum	Xylaria_F_OTU_867	F_OTU_867	Periconia_F_OTU_557	F_OTU_557	21
Hordeum spontaneum	Hawksworthiana_clematidicola	F_OTU_640	Alfaria_F_OTU_771	F_OTU_771	21
Hordeum spontaneum	Peniophorella_pubera	F_OTU_70	Hypocreales_F_OTU_812	F_OTU_812	21
Hordeum spontaneum	Peniophorella_pubera	F_OTU_70	Fungi_F_OTU_228	F_OTU_228	21
Hordeum spontaneum	Basidiomycota_F_OTU_456	F_OTU_456	Mycosphaerellaceae_F_OTU_917	F_OTU_917	21
Hordeum spontaneum	Basidiomycota_F_OTU_456	F_OTU_456	Fungi_F_OTU_426	F_OTU_426	21
Hordeum spontaneum	Mycosphaerellaceae_F_OTU_917	F_OTU_917	Fungi_F_OTU_426	F_OTU_426	21
Hordeum spontaneum	Neodevriesia_bulbillosa	F_OTU_900	Ascomycota_F_OTU_299	F_OTU_299	21
Hordeum spontaneum	Capnodiales_F_OTU_921	F_OTU_921	Atrocalyx_F_OTU_481	F_OTU_481	21
Hordeum spontaneum	Capnodiales_F_OTU_921	F_OTU_921	Phaeosphaeriaceae_F_OTU_641	F_OTU_641	21
Hordeum spontaneum	Capnodiales_F_OTU_921	F_OTU_921	Chytridiomycota_F_OTU_599	F_OTU_599	21
Hordeum spontaneum	Devriesia_F_OTU_945	F_OTU_945	Taphrina_carpini	F_OTU_451	21
Hordeum spontaneum	Devriesia_F_OTU_945	F_OTU_945	Mollisia_F_OTU_570	F_OTU_570	21
Hordeum spontaneum	Devriesia_F_OTU_945	F_OTU_945	Genolevuria_F_OTU_394	F_OTU_394	21
Hordeum spontaneum	Devriesia_F_OTU_945	F_OTU_945	Genolevuria_F_OTU_395	F_OTU_395	21
Hordeum spontaneum	Devriesia_F_OTU_945	F_OTU_945	Papiliotrema_F_OTU_382	F_OTU_382	21
Hordeum spontaneum	Capnodiales_F_OTU_911	F_OTU_911	Articulospora_F_OTU_501	F_OTU_501	21
Hordeum spontaneum	Capnodiales_F_OTU_911	F_OTU_911	Coprinopsis_F_OTU_97	F_OTU_97	21
Hordeum spontaneum	Stachybotryaceae_F_OTU_773	F_OTU_773	Coprinopsis_F_OTU_92	F_OTU_92	21
Hordeum spontaneum	Hypocreales_F_OTU_812	F_OTU_812	Taphrina_ulmi	F_OTU_229	21
Hordeum spontaneum	Hypocreales_F_OTU_812	F_OTU_812	Ceratobasidium_F_OTU_157	F_OTU_157	21
Hordeum spontaneum	Hypocreales_F_OTU_812	F_OTU_812	Agaricales_F_OTU_120	F_OTU_120	21
Hordeum spontaneum	Taphrina_ulmi	F_OTU_229	Fungi_F_OTU_228	F_OTU_228	21
Hordeum spontaneum	Taphrina_carpini	F_OTU_451	Mollisia_F_OTU_570	F_OTU_570	21
Hordeum spontaneum	Taphrina_carpini	F_OTU_451	Genolevuria_F_OTU_394	F_OTU_394	21
Hordeum spontaneum	Taphrina_carpini	F_OTU_451	Genolevuria_F_OTU_395	F_OTU_395	21
Hordeum spontaneum	Taphrina_carpini	F_OTU_451	Papiliotrema_F_OTU_382	F_OTU_382	21
Hordeum spontaneum	Mollisia_F_OTU_570	F_OTU_570	Genolevuria_F_OTU_394	F_OTU_394	21
Hordeum spontaneum	Mollisia_F_OTU_570	F_OTU_570	Genolevuria_F_OTU_395	F_OTU_395	21
Hordeum spontaneum	Mollisia_F_OTU_570	F_OTU_570	Papiliotrema_F_OTU_382	F_OTU_382	21
Hordeum spontaneum	Atrocalyx_F_OTU_481	F_OTU_481	Phaeosphaeriaceae_F_OTU_641	F_OTU_641	21
Hordeum spontaneum	Atrocalyx_F_OTU_481	F_OTU_481	Chytridiomycota_F_OTU_599	F_OTU_599	21
Hordeum spontaneum	Genolevuria_F_OTU_394	F_OTU_394	Genolevuria_F_OTU_395	F_OTU_395	21
Hordeum spontaneum	Genolevuria_F_OTU_394	F_OTU_394	Papiliotrema_F_OTU_382	F_OTU_382	21
Hordeum spontaneum	Genolevuria_F_OTU_395	F_OTU_395	Papiliotrema_F_OTU_382	F_OTU_382	21
Hordeum spontaneum	Wallemiales_F_OTU_189	F_OTU_189	Rhizoctonia_F_OTU_153	F_OTU_153	21
Hordeum spontaneum	Fungi_F_OTU_228	F_OTU_228	Ceratobasidium_F_OTU_157	F_OTU_157	21
Hordeum spontaneum	Fungi_F_OTU_228	F_OTU_228	Agaricales_F_OTU_120	F_OTU_120	21
Hordeum spontaneum	Phaeosphaeriaceae_F_OTU_641	F_OTU_641	Chytridiomycota_F_OTU_599	F_OTU_599	21
Triticum aestivum	Pringsheimia_euphorbiae	F_ASV_59	Clavidisculum_karstenii	F_OTU_584	28
Triticum aestivum	Symmetrospora_symmetrica	F_ASV_1457	Libertasomyces_myopori	F_ASV_1922	27
Triticum aestivum	Symmetrospora_symmetrica	F_ASV_1457	Sordariomycetes_F_OTU_832	F_OTU_832	27
Triticum aestivum	Symmetrospora_symmetrica	F_ASV_1457	Cystobasidiales_F_OTU_174	F_OTU_174	27
Triticum aestivum	Libertasomyces_myopori	F_ASV_1922	Sordariomycetes_F_OTU_832	F_OTU_832	27
Triticum aestivum	Libertasomyces_myopori	F_ASV_1922	Cystobasidiales_F_OTU_174	F_OTU_174	27
Triticum aestivum	Sordariomycetes_F_OTU_832	F_OTU_832	Cystobasidiales_F_OTU_174	F_OTU_174	27
Triticum aestivum	Claviceps_arundinis	F_ASV_1049	Ascomycota_F_OTU_445	F_OTU_445	24
Triticum aestivum	Crocicreas_F_OTU_569	F_OTU_569	Phaeosphaeriaceae_F_OTU_629	F_OTU_629	23
Triticum aestivum	Cryptococcus_uniguttulatus	F_ASV_2505	Ochroconis_capsici	F_ASV_3160	21
Triticum dicoccoides	Rhodotorula_kratochvilovae	F_ASV_2263	Fusarium_F_OTU_759	F_OTU_759	42
Triticum dicoccoides	Pringsheimia_euphorbiae	F_ASV_59	Filobasidium_F_OTU_332	F_OTU_332	41
Triticum dicoccoides	Italica_achilleae	F_ASV_2893	Pseudopithomyces_rosae	F_ASV_3433	41
Triticum dicoccoides	Microascaceae_F_OTU_833	F_OTU_833	Montagnula_F_OTU_449	F_OTU_449	41
Triticum dicoccoides	Microascaceae_F_OTU_833	F_OTU_833	Mortierella_F_OTU_323	F_OTU_323	41
Triticum dicoccoides	Montagnula_F_OTU_449	F_OTU_449	Mortierella_F_OTU_323	F_OTU_323	41
Triticum dicoccoides	Pringsheimia_euphorbiae	F_ASV_59	Dioszegia_F_OTU_357	F_OTU_357	39
Triticum dicoccoides	Hyphodermella_rosae	F_ASV_1394	Allophoma_cylindrispora	F_ASV_2022	35
Triticum dicoccoides	Hyphodermella_rosae	F_ASV_1394	Phaeococcomyces_eucalypti	F_ASV_2069	35
Triticum dicoccoides	Hyphodermella_rosae	F_ASV_1394	Agaricomycetes_F_OTU_86	F_OTU_86	35
Triticum dicoccoides	Hyphodermella_rosae	F_ASV_1394	Leptospora_F_OTU_723	F_OTU_723	35
Triticum dicoccoides	Allophoma_cylindrispora	F_ASV_2022	Phaeococcomyces_eucalypti	F_ASV_2069	35
Triticum dicoccoides	Allophoma_cylindrispora	F_ASV_2022	Agaricomycetes_F_OTU_86	F_OTU_86	35
Triticum dicoccoides	Allophoma_cylindrispora	F_ASV_2022	Leptospora_F_OTU_723	F_OTU_723	35
Triticum dicoccoides	Phaeococcomyces_eucalypti	F_ASV_2069	Agaricomycetes_F_OTU_86	F_OTU_86	35
Triticum dicoccoides	Phaeococcomyces_eucalypti	F_ASV_2069	Leptospora_F_OTU_723	F_OTU_723	35
Triticum dicoccoides	Sporormiella_similis	F_ASV_2414	Fusarium_sporotrichioides	F_OTU_763	35
Triticum dicoccoides	Sporormiella_similis	F_ASV_2414	Tremateia_F_OTU_525	F_OTU_525	35
Triticum dicoccoides	Sporormiella_similis	F_ASV_2414	Fungi_F_OTU_226	F_OTU_226	35
Triticum dicoccoides	Sulcispora_supratumida	F_OTU_626	Crocicreas_F_OTU_568	F_OTU_568	35
Triticum dicoccoides	Agaricomycetes_F_OTU_86	F_OTU_86	Leptospora_F_OTU_723	F_OTU_723	35
Triticum dicoccoides	Fusarium_sporotrichioides	F_OTU_763	Tremateia_F_OTU_525	F_OTU_525	35
Triticum dicoccoides	Fusarium_sporotrichioides	F_OTU_763	Fungi_F_OTU_226	F_OTU_226	35
Triticum dicoccoides	Tremateia_F_OTU_525	F_OTU_525	Fungi_F_OTU_226	F_OTU_226	35
Triticum dicoccoides	Neodevriesia_poagena	F_OTU_899	Trichosporon_F_OTU_419	F_OTU_419	35
Triticum dicoccoides	Fungi_F_OTU_372	F_OTU_372	Fungi_F_OTU_374	F_OTU_374	35
Triticum dicoccoides	Hypocreales_F_OTU_822	F_OTU_822	Fungi_F_OTU_425	F_OTU_425	35
Triticum dicoccoides	Hypocreales_F_OTU_822	F_OTU_822	Penicillium_F_OTU_534	F_OTU_534	35
Triticum dicoccoides	Fungi_F_OTU_425	F_OTU_425	Penicillium_F_OTU_534	F_OTU_534	35
Triticum dicoccoides	Candida_parapsilosis	F_ASV_1775	Paraconiothyrium_brasiliense	F_ASV_2389	34
Triticum dicoccoides	Vishniacozyma_F_OTU_346	F_OTU_346	Alternaria_thalictrigena	F_OTU_23	34
Triticum dicoccoides	Vishniacozyma_F_OTU_346	F_OTU_346	Sordariomycetes_F_OTU_832	F_OTU_832	34
Triticum dicoccoides	Vishniacozyma_F_OTU_346	F_OTU_346	Taphrina_F_OTU_301	F_OTU_301	34
Triticum dicoccoides	Vishniacozyma_F_OTU_346	F_OTU_346	Microthyriales_F_OTU_233	F_OTU_233	34
Triticum dicoccoides	Vishniacozyma_F_OTU_346	F_OTU_346	Saccharomycetales_F_OTU_236	F_OTU_236	34
Triticum dicoccoides	Vishniacozyma_F_OTU_346	F_OTU_346	Claroideoglomus_F_OTU_206	F_OTU_206	34
Triticum dicoccoides	Vishniacozyma_F_OTU_346	F_OTU_346	Sporormurispora_F_OTU_487	F_OTU_487	34
Triticum dicoccoides	Alternaria_thalictrigena	F_OTU_23	Sordariomycetes_F_OTU_832	F_OTU_832	34
Triticum dicoccoides	Alternaria_thalictrigena	F_OTU_23	Taphrina_F_OTU_301	F_OTU_301	34
Triticum dicoccoides	Alternaria_thalictrigena	F_OTU_23	Microthyriales_F_OTU_233	F_OTU_233	34
Triticum dicoccoides	Alternaria_thalictrigena	F_OTU_23	Saccharomycetales_F_OTU_236	F_OTU_236	34
Triticum dicoccoides	Alternaria_thalictrigena	F_OTU_23	Claroideoglomus_F_OTU_206	F_OTU_206	34
Triticum dicoccoides	Alternaria_thalictrigena	F_OTU_23	Sporormurispora_F_OTU_487	F_OTU_487	34
Triticum dicoccoides	Sordariomycetes_F_OTU_832	F_OTU_832	Taphrina_F_OTU_301	F_OTU_301	34
Triticum dicoccoides	Sordariomycetes_F_OTU_832	F_OTU_832	Microthyriales_F_OTU_233	F_OTU_233	34
Triticum dicoccoides	Sordariomycetes_F_OTU_832	F_OTU_832	Saccharomycetales_F_OTU_236	F_OTU_236	34
Triticum dicoccoides	Sordariomycetes_F_OTU_832	F_OTU_832	Claroideoglomus_F_OTU_206	F_OTU_206	34
Triticum dicoccoides	Sordariomycetes_F_OTU_832	F_OTU_832	Sporormurispora_F_OTU_487	F_OTU_487	34
Triticum dicoccoides	Taphrina_F_OTU_301	F_OTU_301	Microthyriales_F_OTU_233	F_OTU_233	34
Triticum dicoccoides	Taphrina_F_OTU_301	F_OTU_301	Saccharomycetales_F_OTU_236	F_OTU_236	34
Triticum dicoccoides	Taphrina_F_OTU_301	F_OTU_301	Claroideoglomus_F_OTU_206	F_OTU_206	34
Triticum dicoccoides	Taphrina_F_OTU_301	F_OTU_301	Sporormurispora_F_OTU_487	F_OTU_487	34
Triticum dicoccoides	Microthyriales_F_OTU_233	F_OTU_233	Saccharomycetales_F_OTU_236	F_OTU_236	34
Triticum dicoccoides	Microthyriales_F_OTU_233	F_OTU_233	Claroideoglomus_F_OTU_206	F_OTU_206	34
Triticum dicoccoides	Microthyriales_F_OTU_233	F_OTU_233	Sporormurispora_F_OTU_487	F_OTU_487	34
Triticum dicoccoides	Saccharomycetales_F_OTU_236	F_OTU_236	Claroideoglomus_F_OTU_206	F_OTU_206	34
Triticum dicoccoides	Saccharomycetales_F_OTU_236	F_OTU_236	Sporormurispora_F_OTU_487	F_OTU_487	34
Triticum dicoccoides	Claroideoglomus_F_OTU_206	F_OTU_206	Sporormurispora_F_OTU_487	F_OTU_487	34
Triticum dicoccoides	Crocicreas_F_OTU_568	F_OTU_568	Fungi_F_OTU_314	F_OTU_314	33
Triticum dicoccoides	Cercophora_striata	F_ASV_891	Metarhizium_marquandii	F_ASV_1096	32
Triticum dicoccoides	Cercophora_striata	F_ASV_891	Udeniomyces_megalosporus	F_ASV_3110	32
Triticum dicoccoides	Cercophora_striata	F_ASV_891	Zopfiella_lundqvistii	F_OTU_857	32
Triticum dicoccoides	Cercophora_striata	F_ASV_891	Nigrospora_zimmermanii	F_OTU_807	32
Triticum dicoccoides	Cercophora_striata	F_ASV_891	Torula_F_OTU_520	F_OTU_520	32
Triticum dicoccoides	Cercophora_mirabilis	F_ASV_931	Dioszegia_F_OTU_366	F_OTU_366	32
Triticum dicoccoides	Metarhizium_marquandii	F_ASV_1096	Udeniomyces_megalosporus	F_ASV_3110	32
Triticum dicoccoides	Metarhizium_marquandii	F_ASV_1096	Zopfiella_lundqvistii	F_OTU_857	32
Triticum dicoccoides	Metarhizium_marquandii	F_ASV_1096	Nigrospora_zimmermanii	F_OTU_807	32
Triticum dicoccoides	Metarhizium_marquandii	F_ASV_1096	Torula_F_OTU_520	F_OTU_520	32
Triticum dicoccoides	Leucosporidium_scottii	F_ASV_2230	Neocatenulostroma_abietis	F_OTU_937	32
Triticum dicoccoides	Udeniomyces_megalosporus	F_ASV_3110	Zopfiella_lundqvistii	F_OTU_857	32
Triticum dicoccoides	Udeniomyces_megalosporus	F_ASV_3110	Nigrospora_zimmermanii	F_OTU_807	32
Triticum dicoccoides	Udeniomyces_megalosporus	F_ASV_3110	Torula_F_OTU_520	F_OTU_520	32
Triticum dicoccoides	Sulcispora_supratumida	F_OTU_626	Fungi_F_OTU_314	F_OTU_314	32
Triticum dicoccoides	Zopfiella_lundqvistii	F_OTU_857	Nigrospora_zimmermanii	F_OTU_807	32
Triticum dicoccoides	Zopfiella_lundqvistii	F_OTU_857	Torula_F_OTU_520	F_OTU_520	32
Triticum dicoccoides	Nigrospora_zimmermanii	F_OTU_807	Torula_F_OTU_520	F_OTU_520	32
Triticum dicoccoides	Pseudopithomyces_rosae	F_ASV_3433	Crocicreas_F_OTU_568	F_OTU_568	31
Triticum dicoccoides	Cladosporium_domesticum	F_ASV_482	Diaporthe_F_OTU_863	F_OTU_863	30
Triticum dicoccoides	Buckleyzyma_aurantiaca	F_ASV_1483	Pichia_fermentans	F_OTU_238	30
Triticum dicoccoides	Mucor_fragilis	F_ASV_3072	Chaetomium_capillare	F_OTU_805	30
Triticum dicoccoides	Mucor_fragilis	F_ASV_3072	Filobasidiaceae_F_OTU_338	F_OTU_338	30
Triticum dicoccoides	Pseudopithomyces_rosae	F_ASV_3433	Sulcispora_supratumida	F_OTU_626	30
Triticum dicoccoides	Pseudopithomyces_rosae	F_ASV_3433	Fungi_F_OTU_314	F_OTU_314	30
Triticum dicoccoides	Torula_F_OTU_518	F_OTU_518	Ascomycota_F_OTU_255	F_OTU_255	30
Triticum dicoccoides	Torula_F_OTU_518	F_OTU_518	Pleosporaceae_F_OTU_610	F_OTU_610	30
Triticum dicoccoides	Ulocladium_chartarum	F_OTU_28	Agaricomycetes_F_OTU_83	F_OTU_83	30
Triticum dicoccoides	Chaetomium_capillare	F_OTU_805	Filobasidiaceae_F_OTU_338	F_OTU_338	30
Triticum dicoccoides	Bionectria_solani	F_OTU_783	Wickerhamomyces_F_OTU_243	F_OTU_243	30
Triticum dicoccoides	Bionectria_solani	F_OTU_783	Ascomycota_F_OTU_453	F_OTU_453	30
Triticum dicoccoides	Ascomycota_F_OTU_255	F_OTU_255	Pleosporaceae_F_OTU_610	F_OTU_610	30
Triticum dicoccoides	Dioszegia_F_OTU_357	F_OTU_357	Filobasidium_F_OTU_332	F_OTU_332	30
Triticum dicoccoides	Crocicreas_F_OTU_569	F_OTU_569	Coprinopsis_F_OTU_96	F_OTU_96	30
Triticum dicoccoides	Wickerhamomyces_F_OTU_243	F_OTU_243	Ascomycota_F_OTU_453	F_OTU_453	30
Triticum dicoccoides	Devriesia_sardiniae	F_ASV_684	Hormonema_macrosporum	F_ASV_1270	29
Triticum dicoccoides	Devriesia_sardiniae	F_ASV_684	Erythrobasidiales_F_OTU_162	F_OTU_162	29
Triticum dicoccoides	Hormonema_macrosporum	F_ASV_1270	Erythrobasidiales_F_OTU_162	F_OTU_162	29
Triticum dicoccoides	Kodamaea_ohmeri	F_ASV_1369	Cryptomarasmius_corbariensis	F_ASV_3121	29
Triticum dicoccoides	Kodamaea_ohmeri	F_ASV_1369	Phanerochaetaceae_F_OTU_60	F_OTU_60	29
Triticum dicoccoides	Gelidatrema_spencermartinsiae	F_ASV_2347	Schizothecium_F_OTU_791	F_OTU_791	29
Triticum dicoccoides	Cryptomarasmius_corbariensis	F_ASV_3121	Phanerochaetaceae_F_OTU_60	F_OTU_60	29
Triticum dicoccoides	Microascaceae_F_OTU_833	F_OTU_833	Aureobasidium_F_OTU_731	F_OTU_731	29
Triticum dicoccoides	Aureobasidium_F_OTU_731	F_OTU_731	Montagnula_F_OTU_449	F_OTU_449	29
Triticum dicoccoides	Aureobasidium_F_OTU_731	F_OTU_731	Mortierella_F_OTU_323	F_OTU_323	29
Triticum dicoccoides	Pyrenophora_tritici-repentis	F_ASV_501	Teratosphaeriaceae_F_OTU_932	F_OTU_932	28
Triticum dicoccoides	Pyrenophora_tritici-repentis	F_ASV_501	Pseudoophiobolus_F_OTU_644	F_OTU_644	28
Triticum dicoccoides	Pyrenophora_tritici-repentis	F_ASV_501	Parathyridaria_F_OTU_516	F_OTU_516	28
Triticum dicoccoides	Cercophora_striata	F_ASV_891	Phanerochaete_F_OTU_57	F_OTU_57	28
Triticum dicoccoides	Metarhizium_marquandii	F_ASV_1096	Phanerochaete_F_OTU_57	F_OTU_57	28
Triticum dicoccoides	Hyphodermella_rosae	F_ASV_1394	Symmetrospora_foliicola	F_ASV_1487	28
Triticum dicoccoides	Hyphodermella_rosae	F_ASV_1394	Basidiomycota_F_OTU_369	F_OTU_369	28
Triticum dicoccoides	Symmetrospora_foliicola	F_ASV_1487	Allophoma_cylindrispora	F_ASV_2022	28
Triticum dicoccoides	Symmetrospora_foliicola	F_ASV_1487	Phaeococcomyces_eucalypti	F_ASV_2069	28
Triticum dicoccoides	Symmetrospora_foliicola	F_ASV_1487	Agaricomycetes_F_OTU_86	F_OTU_86	28
Triticum dicoccoides	Symmetrospora_foliicola	F_ASV_1487	Leptospora_F_OTU_723	F_OTU_723	28
Triticum dicoccoides	Allophoma_cylindrispora	F_ASV_2022	Basidiomycota_F_OTU_369	F_OTU_369	28
Triticum dicoccoides	Keissleriella_cirsii	F_ASV_2046	Sporobolomyces_ruberrimus	F_ASV_2465	28
Triticum dicoccoides	Keissleriella_cirsii	F_ASV_2046	Fungi_F_OTU_203	F_OTU_203	28
Triticum dicoccoides	Keissleriella_cirsii	F_ASV_2046	Megasporoporia_minor	F_OTU_67	28
Triticum dicoccoides	Keissleriella_rosarum	F_ASV_2051	Alternaria_F_OTU_43	F_OTU_43	28
Triticum dicoccoides	Phaeococcomyces_eucalypti	F_ASV_2069	Basidiomycota_F_OTU_369	F_OTU_369	28
Triticum dicoccoides	Sporobolomyces_ruberrimus	F_ASV_2465	Fungi_F_OTU_203	F_OTU_203	28
Triticum dicoccoides	Sporobolomyces_ruberrimus	F_ASV_2465	Megasporoporia_minor	F_OTU_67	28
Triticum dicoccoides	Candida_railenensis	F_ASV_2855	Neosetophoma_clematidis	F_OTU_649	28
Triticum dicoccoides	Udeniomyces_megalosporus	F_ASV_3110	Phanerochaete_F_OTU_57	F_OTU_57	28
Triticum dicoccoides	Agaricomycetes_F_OTU_86	F_OTU_86	Basidiomycota_F_OTU_369	F_OTU_369	28
Triticum dicoccoides	Ramichloridium_luteum	F_OTU_930	Phanerochaete_cumulodentata	F_OTU_58	28
Triticum dicoccoides	Ramichloridium_luteum	F_OTU_930	Neocladosporium_leucadendri	F_OTU_952	28
Triticum dicoccoides	Teratosphaeriaceae_F_OTU_932	F_OTU_932	Pseudoophiobolus_F_OTU_644	F_OTU_644	28
Triticum dicoccoides	Teratosphaeriaceae_F_OTU_932	F_OTU_932	Parathyridaria_F_OTU_516	F_OTU_516	28
Triticum dicoccoides	Zopfiella_lundqvistii	F_OTU_857	Phanerochaete_F_OTU_57	F_OTU_57	28
Triticum dicoccoides	Nigrospora_zimmermanii	F_OTU_807	Phanerochaete_F_OTU_57	F_OTU_57	28
Triticum dicoccoides	Hypocreales_F_OTU_822	F_OTU_822	Neosetophoma_F_OTU_647	F_OTU_647	28
Triticum dicoccoides	Torula_F_OTU_520	F_OTU_520	Phanerochaete_F_OTU_57	F_OTU_57	28
Triticum dicoccoides	Fungi_F_OTU_425	F_OTU_425	Neosetophoma_F_OTU_647	F_OTU_647	28
Triticum dicoccoides	Fungi_F_OTU_203	F_OTU_203	Megasporoporia_minor	F_OTU_67	28
Triticum dicoccoides	Basidiomycota_F_OTU_369	F_OTU_369	Leptospora_F_OTU_723	F_OTU_723	28
Triticum dicoccoides	Pseudoophiobolus_F_OTU_644	F_OTU_644	Parathyridaria_F_OTU_516	F_OTU_516	28
Triticum dicoccoides	Penicillium_F_OTU_534	F_OTU_534	Neosetophoma_F_OTU_647	F_OTU_647	28
Triticum dicoccoides	Phanerochaete_cumulodentata	F_OTU_58	Neocladosporium_leucadendri	F_OTU_952	28
Triticum dicoccoides	Hortaea_werneckii	F_ASV_799	Curvularia_petersonii	F_OTU_615	27
Triticum dicoccoides	Schizothecium_carpinicola	F_ASV_924	Vishniacozyma_F_OTU_346	F_OTU_346	27
Triticum dicoccoides	Schizothecium_carpinicola	F_ASV_924	Alternaria_thalictrigena	F_OTU_23	27
Triticum dicoccoides	Schizothecium_carpinicola	F_ASV_924	Sordariomycetes_F_OTU_832	F_OTU_832	27
Triticum dicoccoides	Schizothecium_carpinicola	F_ASV_924	Taphrina_F_OTU_301	F_OTU_301	27
Triticum dicoccoides	Schizothecium_carpinicola	F_ASV_924	Microthyriales_F_OTU_233	F_OTU_233	27
Triticum dicoccoides	Schizothecium_carpinicola	F_ASV_924	Saccharomycetales_F_OTU_236	F_OTU_236	27
Triticum dicoccoides	Schizothecium_carpinicola	F_ASV_924	Claroideoglomus_F_OTU_206	F_OTU_206	27
Triticum dicoccoides	Schizothecium_carpinicola	F_ASV_924	Sporormurispora_F_OTU_487	F_OTU_487	27
Triticum dicoccoides	Leptobacillium_leptobactrum	F_ASV_1164	Pseudopithomyces_chartarum	F_ASV_3124	27
Triticum dicoccoides	Hyphodermella_rosae	F_ASV_1394	Alternaria_chlamydospora	F_OTU_33	27
Triticum dicoccoides	Allophoma_cylindrispora	F_ASV_2022	Alternaria_chlamydospora	F_OTU_33	27
Triticum dicoccoides	Phaeococcomyces_eucalypti	F_ASV_2069	Alternaria_chlamydospora	F_OTU_33	27
Triticum dicoccoides	Rhodotorula_kratochvilovae	F_ASV_2263	Hypocreales_F_OTU_822	F_OTU_822	27
Triticum dicoccoides	Rhodotorula_kratochvilovae	F_ASV_2263	Fungi_F_OTU_425	F_OTU_425	27
Triticum dicoccoides	Rhodotorula_kratochvilovae	F_ASV_2263	Penicillium_F_OTU_534	F_OTU_534	27
Triticum dicoccoides	Agaricomycetes_F_OTU_86	F_OTU_86	Alternaria_chlamydospora	F_OTU_33	27
Triticum dicoccoides	Ceratobasidiaceae_F_OTU_154	F_OTU_154	Torula_F_OTU_519	F_OTU_519	27
Triticum dicoccoides	Ceratobasidiaceae_F_OTU_154	F_OTU_154	Parathyridaria_F_OTU_517	F_OTU_517	27
Triticum dicoccoides	Limonomyces_F_OTU_90	F_OTU_90	Stachybotrys_F_OTU_769	F_OTU_769	27
Triticum dicoccoides	Mycosphaerellaceae_F_OTU_906	F_OTU_906	Fungi_F_OTU_679	F_OTU_679	27
Triticum dicoccoides	Sporobolomyces_F_OTU_411	F_OTU_411	Papiliotrema_aurea	F_OTU_403	27
Triticum dicoccoides	Basidiomycota_F_OTU_384	F_OTU_384	Phanerochaete_xerophila	F_OTU_50	27
Triticum dicoccoides	Torula_F_OTU_519	F_OTU_519	Parathyridaria_F_OTU_517	F_OTU_517	27
Triticum dicoccoides	Leptospora_F_OTU_723	F_OTU_723	Alternaria_chlamydospora	F_OTU_33	27
Triticum dicoccoides	Zymoseptoria_tritici	F_ASV_636	Fungi_F_OTU_374	F_OTU_374	26
Triticum dicoccoides	Bartalinia_robillardoides	F_ASV_917	Cystobasidiomycetes_ord_Incertae_sedis_F_OTU_168	F_OTU_168	26
Triticum dicoccoides	Bartalinia_robillardoides	F_ASV_917	Leptospora_F_OTU_726	F_OTU_726	26
Triticum dicoccoides	Hyphodermella_rosae	F_ASV_1394	Clavidisculum_karstenii	F_OTU_584	26
Triticum dicoccoides	Allophoma_cylindrispora	F_ASV_2022	Clavidisculum_karstenii	F_OTU_584	26
Triticum dicoccoides	Phaeococcomyces_eucalypti	F_ASV_2069	Clavidisculum_karstenii	F_OTU_584	26
Triticum dicoccoides	Lentinus_arcularius	F_ASV_3102	Didymellaceae_F_OTU_721	F_OTU_721	26
Triticum dicoccoides	Agaricomycetes_F_OTU_86	F_OTU_86	Clavidisculum_karstenii	F_OTU_584	26
Triticum dicoccoides	Ramularia_F_OTU_903	F_OTU_903	Epicoccum_thailandicum	F_OTU_716	26
Triticum dicoccoides	Ramularia_F_OTU_903	F_OTU_903	Tremellales_F_OTU_375	F_OTU_375	26
Triticum dicoccoides	Ramularia_F_OTU_903	F_OTU_903	Ceriporia_lacerata	F_OTU_51	26
Triticum dicoccoides	Fungi_F_OTU_374	F_OTU_374	Erythrobasidiaceae_F_OTU_166	F_OTU_166	26
Triticum dicoccoides	Cystobasidiomycetes_ord_Incertae_sedis_F_OTU_168	F_OTU_168	Leptospora_F_OTU_726	F_OTU_726	26
Triticum dicoccoides	Clavidisculum_karstenii	F_OTU_584	Leptospora_F_OTU_723	F_OTU_723	26
Triticum dicoccoides	Epicoccum_thailandicum	F_OTU_716	Tremellales_F_OTU_375	F_OTU_375	26
Triticum dicoccoides	Epicoccum_thailandicum	F_OTU_716	Ceriporia_lacerata	F_OTU_51	26
Triticum dicoccoides	Tremellales_F_OTU_375	F_OTU_375	Ceriporia_lacerata	F_OTU_51	26
Triticum dicoccoides	Fibroporia_vaillantii	F_ASV_89	Aspergillus_heterocaryoticus	F_ASV_1990	25
Triticum dicoccoides	Fibroporia_vaillantii	F_ASV_89	Neodevriesia_bulbillosa	F_OTU_900	25
Triticum dicoccoides	Fibroporia_vaillantii	F_ASV_89	Sigarispora_ononidis	F_OTU_476	25
Triticum dicoccoides	Kodamaea_ohmeri	F_ASV_1369	Pleosporales_F_OTU_491	F_OTU_491	25
Triticum dicoccoides	Clarireedia_bennettii	F_ASV_1809	Vishniacozyma_F_OTU_346	F_OTU_346	25
Triticum dicoccoides	Clarireedia_bennettii	F_ASV_1809	Alternaria_thalictrigena	F_OTU_23	25
Triticum dicoccoides	Clarireedia_bennettii	F_ASV_1809	Sordariomycetes_F_OTU_832	F_OTU_832	25
Triticum dicoccoides	Clarireedia_bennettii	F_ASV_1809	Taphrina_F_OTU_301	F_OTU_301	25
Triticum dicoccoides	Clarireedia_bennettii	F_ASV_1809	Microthyriales_F_OTU_233	F_OTU_233	25
Triticum dicoccoides	Clarireedia_bennettii	F_ASV_1809	Saccharomycetales_F_OTU_236	F_OTU_236	25
Triticum dicoccoides	Clarireedia_bennettii	F_ASV_1809	Claroideoglomus_F_OTU_206	F_OTU_206	25
Triticum dicoccoides	Clarireedia_bennettii	F_ASV_1809	Sporormurispora_F_OTU_487	F_OTU_487	25
Triticum dicoccoides	Libertasomyces_myopori	F_ASV_1922	Vishniacozyma_F_OTU_346	F_OTU_346	25
Triticum dicoccoides	Libertasomyces_myopori	F_ASV_1922	Alternaria_thalictrigena	F_OTU_23	25
Triticum dicoccoides	Libertasomyces_myopori	F_ASV_1922	Sordariomycetes_F_OTU_832	F_OTU_832	25
Triticum dicoccoides	Libertasomyces_myopori	F_ASV_1922	Taphrina_F_OTU_301	F_OTU_301	25
Triticum dicoccoides	Libertasomyces_myopori	F_ASV_1922	Microthyriales_F_OTU_233	F_OTU_233	25
Triticum dicoccoides	Libertasomyces_myopori	F_ASV_1922	Saccharomycetales_F_OTU_236	F_OTU_236	25
Triticum dicoccoides	Libertasomyces_myopori	F_ASV_1922	Claroideoglomus_F_OTU_206	F_OTU_206	25
Triticum dicoccoides	Libertasomyces_myopori	F_ASV_1922	Sporormurispora_F_OTU_487	F_OTU_487	25
Triticum dicoccoides	Aspergillus_heterocaryoticus	F_ASV_1990	Neodevriesia_bulbillosa	F_OTU_900	25
Triticum dicoccoides	Aspergillus_heterocaryoticus	F_ASV_1990	Sigarispora_ononidis	F_OTU_476	25
Triticum dicoccoides	Mucor_fragilis	F_ASV_3072	Alternaria_armoraciae	F_OTU_8	25
Triticum dicoccoides	Cryptomarasmius_corbariensis	F_ASV_3121	Pleosporales_F_OTU_491	F_OTU_491	25
Triticum dicoccoides	Aspergillus_penicillioides	F_ASV_3419	Udeniozyma_F_OTU_211	F_OTU_211	25
Triticum dicoccoides	Phanerochaetaceae_F_OTU_60	F_OTU_60	Pleosporales_F_OTU_491	F_OTU_491	25
Triticum dicoccoides	Vishniacozyma_F_OTU_346	F_OTU_346	Dermateaceae_F_OTU_504	F_OTU_504	25
Triticum dicoccoides	Alternaria_thalictrigena	F_OTU_23	Dermateaceae_F_OTU_504	F_OTU_504	25
Triticum dicoccoides	Neodevriesia_bulbillosa	F_OTU_900	Sigarispora_ononidis	F_OTU_476	25
Triticum dicoccoides	Chaetomium_capillare	F_OTU_805	Alternaria_armoraciae	F_OTU_8	25
Triticum dicoccoides	Sordariomycetes_F_OTU_832	F_OTU_832	Dermateaceae_F_OTU_504	F_OTU_504	25
Triticum dicoccoides	Taphrina_F_OTU_301	F_OTU_301	Dermateaceae_F_OTU_504	F_OTU_504	25
Triticum dicoccoides	Dermateaceae_F_OTU_504	F_OTU_504	Microthyriales_F_OTU_233	F_OTU_233	25
Triticum dicoccoides	Dermateaceae_F_OTU_504	F_OTU_504	Saccharomycetales_F_OTU_236	F_OTU_236	25
Triticum dicoccoides	Dermateaceae_F_OTU_504	F_OTU_504	Claroideoglomus_F_OTU_206	F_OTU_206	25
Triticum dicoccoides	Dermateaceae_F_OTU_504	F_OTU_504	Sporormurispora_F_OTU_487	F_OTU_487	25
Triticum dicoccoides	Filobasidiaceae_F_OTU_338	F_OTU_338	Alternaria_armoraciae	F_OTU_8	25
Triticum dicoccoides	Pyrenophora_chaetomioides	F_ASV_627	Aspergillus_penicillioides	F_ASV_3419	24
Triticum dicoccoides	Monographella_nivalis	F_ASV_811	Cystofilobasidium_infirmominiatum	F_ASV_1223	24
Triticum dicoccoides	Cercophora_striata	F_ASV_891	Colletotrichum_F_OTU_858	F_OTU_858	24
Triticum dicoccoides	Sarocladium_summerbellii	F_ASV_896	Erysiphe_necator	F_ASV_3154	24
Triticum dicoccoides	Sarocladium_summerbellii	F_ASV_896	Stachybotryaceae_F_OTU_774	F_OTU_774	24
Triticum dicoccoides	Sarocladium_summerbellii	F_ASV_896	Lecanicillium_F_OTU_788	F_OTU_788	24
Triticum dicoccoides	Sarocladium_summerbellii	F_ASV_896	Dipodascaceae_F_OTU_273	F_OTU_273	24
Triticum dicoccoides	Schizothecium_carpinicola	F_ASV_924	Fungi_F_OTU_374	F_OTU_374	24
Triticum dicoccoides	Schizothecium_carpinicola	F_ASV_924	Erythrobasidiaceae_F_OTU_166	F_OTU_166	24
Triticum dicoccoides	Metarhizium_marquandii	F_ASV_1096	Colletotrichum_F_OTU_858	F_OTU_858	24
Triticum dicoccoides	Kodamaea_ohmeri	F_ASV_1369	Articulospora_F_OTU_501	F_OTU_501	24
Triticum dicoccoides	Hyphodermella_rosae	F_ASV_1394	Neodevriesia_poagena	F_OTU_899	24
Triticum dicoccoides	Symmetrospora_vermiculata	F_ASV_1452	Stachybotrys_chartarum	F_OTU_770	24
Triticum dicoccoides	Symmetrospora_vermiculata	F_ASV_1452	Oliveonia_F_OTU_465	F_OTU_465	24
Triticum dicoccoides	Allophoma_cylindrispora	F_ASV_2022	Neodevriesia_poagena	F_OTU_899	24
Triticum dicoccoides	Phaeococcomyces_eucalypti	F_ASV_2069	Neodevriesia_poagena	F_OTU_899	24
Triticum dicoccoides	Wallemia_hederae	F_ASV_2318	Microascaceae_F_OTU_833	F_OTU_833	24
Triticum dicoccoides	Wallemia_hederae	F_ASV_2318	Montagnula_F_OTU_449	F_OTU_449	24
Triticum dicoccoides	Wallemia_hederae	F_ASV_2318	Mortierella_F_OTU_323	F_OTU_323	24
Triticum dicoccoides	Setophoma_brachypodii	F_ASV_2445	Peniophora_F_OTU_474	F_OTU_474	24
Triticum dicoccoides	Tygervalleyomyces_podocarpi	F_ASV_2474	Phialemoniopsis_F_OTU_856	F_OTU_856	24
Triticum dicoccoides	Alternaria_metachromatica	F_ASV_2986	Alternaria_F_OTU_5	F_OTU_5	24
Triticum dicoccoides	Udeniomyces_megalosporus	F_ASV_3110	Colletotrichum_F_OTU_858	F_OTU_858	24
Triticum dicoccoides	Cryptomarasmius_corbariensis	F_ASV_3121	Articulospora_F_OTU_501	F_OTU_501	24
Triticum dicoccoides	Erysiphe_necator	F_ASV_3154	Stachybotryaceae_F_OTU_774	F_OTU_774	24
Triticum dicoccoides	Erysiphe_necator	F_ASV_3154	Lecanicillium_F_OTU_788	F_OTU_788	24
Triticum dicoccoides	Erysiphe_necator	F_ASV_3154	Dipodascaceae_F_OTU_273	F_OTU_273	24
Triticum dicoccoides	Pseudopithomyces_rosae	F_ASV_3433	Mollisia_F_OTU_570	F_OTU_570	24
Triticum dicoccoides	Phanerochaetaceae_F_OTU_60	F_OTU_60	Articulospora_F_OTU_501	F_OTU_501	24
Triticum dicoccoides	Agaricomycetes_F_OTU_86	F_OTU_86	Neodevriesia_poagena	F_OTU_899	24
Triticum dicoccoides	Vishniacozyma_F_OTU_459	F_OTU_459	Basidiomycota_F_OTU_373	F_OTU_373	24
Triticum dicoccoides	Vishniacozyma_F_OTU_459	F_OTU_459	Dioszegia_F_OTU_356	F_OTU_356	24
Triticum dicoccoides	Vishniacozyma_F_OTU_459	F_OTU_459	Basidiomycota_F_OTU_383	F_OTU_383	24
Triticum dicoccoides	Vishniacozyma_F_OTU_459	F_OTU_459	Limonomyces_roseipellis	F_OTU_88	24
Triticum dicoccoides	Vishniacozyma_F_OTU_459	F_OTU_459	Ascomycota_F_OTU_119	F_OTU_119	24
Triticum dicoccoides	Neodevriesia_poagena	F_OTU_899	Leptospora_F_OTU_723	F_OTU_723	24
Triticum dicoccoides	Capnodiales_F_OTU_911	F_OTU_911	Leptospora_F_OTU_722	F_OTU_722	24
Triticum dicoccoides	Basidiomycota_F_OTU_373	F_OTU_373	Dioszegia_F_OTU_356	F_OTU_356	24
Triticum dicoccoides	Basidiomycota_F_OTU_373	F_OTU_373	Basidiomycota_F_OTU_383	F_OTU_383	24
Triticum dicoccoides	Basidiomycota_F_OTU_373	F_OTU_373	Limonomyces_roseipellis	F_OTU_88	24
Triticum dicoccoides	Basidiomycota_F_OTU_373	F_OTU_373	Ascomycota_F_OTU_119	F_OTU_119	24
Triticum dicoccoides	Zopfiella_lundqvistii	F_OTU_857	Colletotrichum_F_OTU_858	F_OTU_858	24
Triticum dicoccoides	Nigrospora_zimmermanii	F_OTU_807	Colletotrichum_F_OTU_858	F_OTU_858	24
Triticum dicoccoides	Stachybotryaceae_F_OTU_774	F_OTU_774	Lecanicillium_F_OTU_788	F_OTU_788	24
Triticum dicoccoides	Stachybotryaceae_F_OTU_774	F_OTU_774	Dipodascaceae_F_OTU_273	F_OTU_273	24
Triticum dicoccoides	Lecanicillium_F_OTU_788	F_OTU_788	Dipodascaceae_F_OTU_273	F_OTU_273	24
Triticum dicoccoides	Stachybotrys_chartarum	F_OTU_770	Oliveonia_F_OTU_465	F_OTU_465	24
Triticum dicoccoides	Colletotrichum_F_OTU_858	F_OTU_858	Torula_F_OTU_520	F_OTU_520	24
Triticum dicoccoides	Dioszegia_F_OTU_356	F_OTU_356	Basidiomycota_F_OTU_383	F_OTU_383	24
Triticum dicoccoides	Dioszegia_F_OTU_356	F_OTU_356	Limonomyces_roseipellis	F_OTU_88	24
Triticum dicoccoides	Dioszegia_F_OTU_356	F_OTU_356	Ascomycota_F_OTU_119	F_OTU_119	24
Triticum dicoccoides	Basidiomycota_F_OTU_383	F_OTU_383	Limonomyces_roseipellis	F_OTU_88	24
Triticum dicoccoides	Basidiomycota_F_OTU_383	F_OTU_383	Ascomycota_F_OTU_119	F_OTU_119	24
Triticum dicoccoides	Limonomyces_roseipellis	F_OTU_88	Ascomycota_F_OTU_119	F_OTU_119	24
Triticum dicoccoides	Discosia_pseudoartocreas	F_ASV_26	Periconia_F_OTU_557	F_OTU_557	23
Triticum dicoccoides	Discosia_pseudoartocreas	F_ASV_26	Fungi_F_OTU_311	F_OTU_311	23
Triticum dicoccoides	Debaryomyces_marama	F_ASV_128	Leptobacillium_leptobactrum	F_ASV_1164	23
Triticum dicoccoides	Debaryomyces_marama	F_ASV_128	Pseudopithomyces_chartarum	F_ASV_3124	23
Triticum dicoccoides	Exserohilum_gedarefense	F_ASV_533	Pleosporales_F_OTU_491	F_OTU_491	23
Triticum dicoccoides	Ramichloridium_indicum	F_ASV_607	Diaporthe_toxica	F_ASV_1169	23
Triticum dicoccoides	Ramichloridium_indicum	F_ASV_607	Peniophora_meridionalis	F_ASV_3088	23
Triticum dicoccoides	Ramichloridium_indicum	F_ASV_607	Phaeosphaeria_F_OTU_625	F_OTU_625	23
Triticum dicoccoides	Ramichloridium_indicum	F_ASV_607	Kalmusia_F_OTU_631	F_OTU_631	23
Triticum dicoccoides	Ramichloridium_indicum	F_ASV_607	Phaeosphaeria_lycopodina	F_OTU_692	23
Triticum dicoccoides	Diaporthe_toxica	F_ASV_1169	Peniophora_meridionalis	F_ASV_3088	23
Triticum dicoccoides	Diaporthe_toxica	F_ASV_1169	Phaeosphaeria_F_OTU_625	F_OTU_625	23
Triticum dicoccoides	Diaporthe_toxica	F_ASV_1169	Kalmusia_F_OTU_631	F_OTU_631	23
Triticum dicoccoides	Diaporthe_toxica	F_ASV_1169	Phaeosphaeria_lycopodina	F_OTU_692	23
Triticum dicoccoides	Kodamaea_ohmeri	F_ASV_1369	Udeniozyma_F_OTU_211	F_OTU_211	23
Triticum dicoccoides	Hyphodermella_rosae	F_ASV_1394	Sulcispora_supratumida	F_OTU_626	23
Triticum dicoccoides	Hyphodermella_rosae	F_ASV_1394	Crocicreas_F_OTU_568	F_OTU_568	23
Triticum dicoccoides	Buckleyzyma_aurantiaca	F_ASV_1483	Libertasomyces_platani	F_ASV_1916	23
Triticum dicoccoides	Symmetrospora_foliicola	F_ASV_1487	Alternaria_chlamydospora	F_OTU_33	23
Triticum dicoccoides	Libertasomyces_platani	F_ASV_1916	Pichia_fermentans	F_OTU_238	23
Triticum dicoccoides	Neocucurbitaria_juglandicola	F_ASV_1929	Capnodiales_F_OTU_888	F_OTU_888	23
Triticum dicoccoides	Neocucurbitaria_juglandicola	F_ASV_1929	Bulleromyces_F_OTU_400	F_OTU_400	23
Triticum dicoccoides	Neocucurbitaria_juglandicola	F_ASV_1929	Cystobasidium_F_OTU_169	F_OTU_169	23
Triticum dicoccoides	Neocucurbitaria_juglandicola	F_ASV_1929	Microbotryomycetes_F_OTU_205	F_OTU_205	23
Triticum dicoccoides	Neocucurbitaria_juglandicola	F_ASV_1929	Alternaria_obclavata	F_OTU_10	23
Triticum dicoccoides	Allophoma_cylindrispora	F_ASV_2022	Sulcispora_supratumida	F_OTU_626	23
Triticum dicoccoides	Allophoma_cylindrispora	F_ASV_2022	Crocicreas_F_OTU_568	F_OTU_568	23
Triticum dicoccoides	Phaeococcomyces_eucalypti	F_ASV_2069	Sulcispora_supratumida	F_OTU_626	23
Triticum dicoccoides	Phaeococcomyces_eucalypti	F_ASV_2069	Crocicreas_F_OTU_568	F_OTU_568	23
Triticum dicoccoides	Bullera_unica	F_ASV_2335	Debaryomycetaceae_F_OTU_602	F_OTU_602	23
Triticum dicoccoides	Wallemia_ichthyophaga	F_ASV_2364	Paramyrothecium_F_OTU_775	F_OTU_775	23
Triticum dicoccoides	Wallemia_ichthyophaga	F_ASV_2364	Phaeosphaeriaceae_F_OTU_667	F_OTU_667	23
Triticum dicoccoides	Wallemia_ichthyophaga	F_ASV_2364	Fungi_F_OTU_598	F_OTU_598	23
Triticum dicoccoides	Peniophora_meridionalis	F_ASV_3088	Phaeosphaeria_F_OTU_625	F_OTU_625	23
Triticum dicoccoides	Peniophora_meridionalis	F_ASV_3088	Kalmusia_F_OTU_631	F_OTU_631	23
Triticum dicoccoides	Peniophora_meridionalis	F_ASV_3088	Phaeosphaeria_lycopodina	F_OTU_692	23
Triticum dicoccoides	Cryptomarasmius_corbariensis	F_ASV_3121	Udeniozyma_F_OTU_211	F_OTU_211	23
Triticum dicoccoides	Sulcispora_supratumida	F_OTU_626	Agaricomycetes_F_OTU_86	F_OTU_86	23
Triticum dicoccoides	Sulcispora_supratumida	F_OTU_626	Leptospora_F_OTU_723	F_OTU_723	23
Triticum dicoccoides	Phaeosphaeria_F_OTU_625	F_OTU_625	Kalmusia_F_OTU_631	F_OTU_631	23
Triticum dicoccoides	Phaeosphaeria_F_OTU_625	F_OTU_625	Phaeosphaeria_lycopodina	F_OTU_692	23
Triticum dicoccoides	Kalmusia_F_OTU_631	F_OTU_631	Phaeosphaeria_lycopodina	F_OTU_692	23
Triticum dicoccoides	Phanerochaetaceae_F_OTU_60	F_OTU_60	Udeniozyma_F_OTU_211	F_OTU_211	23
Triticum dicoccoides	Agaricomycetes_F_OTU_86	F_OTU_86	Crocicreas_F_OTU_568	F_OTU_568	23
Triticum dicoccoides	Vishniacozyma_F_OTU_346	F_OTU_346	Crocicreas_cyathoideum	F_OTU_567	23
Triticum dicoccoides	Alternaria_thalictrigena	F_OTU_23	Crocicreas_cyathoideum	F_OTU_567	23
Triticum dicoccoides	Capnodiales_F_OTU_888	F_OTU_888	Bulleromyces_F_OTU_400	F_OTU_400	23
Triticum dicoccoides	Capnodiales_F_OTU_888	F_OTU_888	Cystobasidium_F_OTU_169	F_OTU_169	23
Triticum dicoccoides	Capnodiales_F_OTU_888	F_OTU_888	Microbotryomycetes_F_OTU_205	F_OTU_205	23
Triticum dicoccoides	Capnodiales_F_OTU_888	F_OTU_888	Alternaria_obclavata	F_OTU_10	23
Triticum dicoccoides	Mycosphaerellaceae_F_OTU_906	F_OTU_906	Symmetrospora_F_OTU_163	F_OTU_163	23
Triticum dicoccoides	Sordariomycetes_F_OTU_832	F_OTU_832	Crocicreas_cyathoideum	F_OTU_567	23
Triticum dicoccoides	Paramyrothecium_F_OTU_775	F_OTU_775	Phaeosphaeriaceae_F_OTU_667	F_OTU_667	23
Triticum dicoccoides	Paramyrothecium_F_OTU_775	F_OTU_775	Fungi_F_OTU_598	F_OTU_598	23
Triticum dicoccoides	Bulleromyces_F_OTU_400	F_OTU_400	Cystobasidium_F_OTU_169	F_OTU_169	23
Triticum dicoccoides	Bulleromyces_F_OTU_400	F_OTU_400	Microbotryomycetes_F_OTU_205	F_OTU_205	23
Triticum dicoccoides	Bulleromyces_F_OTU_400	F_OTU_400	Alternaria_obclavata	F_OTU_10	23
Triticum dicoccoides	Taphrina_F_OTU_301	F_OTU_301	Crocicreas_cyathoideum	F_OTU_567	23
Triticum dicoccoides	Cystobasidium_F_OTU_169	F_OTU_169	Microbotryomycetes_F_OTU_205	F_OTU_205	23
Triticum dicoccoides	Cystobasidium_F_OTU_169	F_OTU_169	Alternaria_obclavata	F_OTU_10	23
Triticum dicoccoides	Periconia_F_OTU_557	F_OTU_557	Fungi_F_OTU_311	F_OTU_311	23
Triticum dicoccoides	Crocicreas_cyathoideum	F_OTU_567	Microthyriales_F_OTU_233	F_OTU_233	23
Triticum dicoccoides	Crocicreas_cyathoideum	F_OTU_567	Saccharomycetales_F_OTU_236	F_OTU_236	23
Triticum dicoccoides	Crocicreas_cyathoideum	F_OTU_567	Claroideoglomus_F_OTU_206	F_OTU_206	23
Triticum dicoccoides	Crocicreas_cyathoideum	F_OTU_567	Sporormurispora_F_OTU_487	F_OTU_487	23
Triticum dicoccoides	Crocicreas_F_OTU_568	F_OTU_568	Leptospora_F_OTU_723	F_OTU_723	23
Triticum dicoccoides	Phaeosphaeriaceae_F_OTU_667	F_OTU_667	Fungi_F_OTU_598	F_OTU_598	23
Triticum dicoccoides	Microbotryomycetes_F_OTU_205	F_OTU_205	Alternaria_obclavata	F_OTU_10	23
Triticum dicoccoides	Basidiomycota_F_OTU_384	F_OTU_384	Tremellales_F_OTU_406	F_OTU_406	23
Triticum dicoccoides	Tremellales_F_OTU_406	F_OTU_406	Phanerochaete_xerophila	F_OTU_50	23
Triticum dicoccoides	Polyporaceae_F_OTU_66	F_OTU_66	Amylosporus_F_OTU_129	F_OTU_129	23
Triticum dicoccoides	Vishniacozyma_tephrensis	F_ASV_184	Symmetrospora_F_OTU_163	F_OTU_163	22
Triticum dicoccoides	Vishniacozyma_psychrotolerans	F_ASV_259	Rhodosporidiobolus_fluvialis	F_OTU_412	22
Triticum dicoccoides	Vishniacozyma_taibaiensis	F_ASV_265	Hypocreales_F_OTU_822	F_OTU_822	22
Triticum dicoccoides	Vishniacozyma_taibaiensis	F_ASV_265	Fungi_F_OTU_425	F_OTU_425	22
Triticum dicoccoides	Vishniacozyma_taibaiensis	F_ASV_265	Penicillium_F_OTU_534	F_OTU_534	22
Triticum dicoccoides	Alternaria_terricola	F_ASV_559	Fungi_F_OTU_364	F_OTU_364	22
Triticum dicoccoides	Alternaria_terricola	F_ASV_559	Leucosporidiaceae_F_OTU_196	F_OTU_196	22
Triticum dicoccoides	Radulidium_subulatum	F_ASV_610	Mortierella_amoeboidea	F_OTU_326	22
Triticum dicoccoides	Kodamaea_ohmeri	F_ASV_1369	Agaricomycetes_F_OTU_80	F_OTU_80	22
Triticum dicoccoides	Hyphodermella_rosae	F_ASV_1394	Pseudopithomyces_rosae	F_ASV_3433	22
Triticum dicoccoides	Hyphodermella_rosae	F_ASV_1394	Fungi_F_OTU_314	F_OTU_314	22
Triticum dicoccoides	Erythrobasidium_yunnanense	F_ASV_1666	Fungi_F_OTU_679	F_OTU_679	22
Triticum dicoccoides	Ophiosphaerella_herpotricha	F_ASV_1871	Septoriella_F_OTU_38	F_OTU_38	22
Triticum dicoccoides	Ophiosphaerella_herpotricha	F_ASV_1871	Peniophora_F_OTU_475	F_OTU_475	22
Triticum dicoccoides	Ophiosphaerella_herpotricha	F_ASV_1871	Fungi_F_OTU_220	F_OTU_220	22
Triticum dicoccoides	Ophiosphaerella_herpotricha	F_ASV_1871	Bipolaris_axonopicola	F_OTU_612	22
Triticum dicoccoides	Libertasomyces_myopori	F_ASV_1922	Candida_railenensis	F_ASV_2855	22
Triticum dicoccoides	Allophoma_cylindrispora	F_ASV_2022	Pseudopithomyces_rosae	F_ASV_3433	22
Triticum dicoccoides	Allophoma_cylindrispora	F_ASV_2022	Fungi_F_OTU_314	F_OTU_314	22
Triticum dicoccoides	Phaeococcomyces_eucalypti	F_ASV_2069	Pseudopithomyces_rosae	F_ASV_3433	22
Triticum dicoccoides	Phaeococcomyces_eucalypti	F_ASV_2069	Fungi_F_OTU_314	F_OTU_314	22
Triticum dicoccoides	Podosphaera_lini	F_ASV_2080	Chaetomium_F_OTU_802	F_OTU_802	22
Triticum dicoccoides	Podosphaera_lini	F_ASV_2080	Nectriaceae_F_OTU_758	F_OTU_758	22
Triticum dicoccoides	Podosphaera_lini	F_ASV_2080	Phaeosphaeriaceae_F_OTU_619	F_OTU_619	22
Triticum dicoccoides	Podosphaera_lini	F_ASV_2080	Ceratobasidiaceae_F_OTU_143	F_OTU_143	22
Triticum dicoccoides	Sporormiella_similis	F_ASV_2414	Preussia_flanaganii	F_ASV_2434	22
Triticum dicoccoides	Preussia_flanaganii	F_ASV_2434	Fusarium_sporotrichioides	F_OTU_763	22
Triticum dicoccoides	Preussia_flanaganii	F_ASV_2434	Tremateia_F_OTU_525	F_OTU_525	22
Triticum dicoccoides	Preussia_flanaganii	F_ASV_2434	Fungi_F_OTU_226	F_OTU_226	22
Triticum dicoccoides	Cryptomarasmius_corbariensis	F_ASV_3121	Agaricomycetes_F_OTU_80	F_OTU_80	22
Triticum dicoccoides	Pseudopithomyces_rosae	F_ASV_3433	Agaricomycetes_F_OTU_86	F_OTU_86	22
Triticum dicoccoides	Pseudopithomyces_rosae	F_ASV_3433	Leptospora_F_OTU_723	F_OTU_723	22
Triticum dicoccoides	Agaricomycetes_F_OTU_80	F_OTU_80	Phanerochaetaceae_F_OTU_60	F_OTU_60	22
Triticum dicoccoides	Agaricomycetes_F_OTU_86	F_OTU_86	Fungi_F_OTU_314	F_OTU_314	22
Triticum dicoccoides	Curvularia_buchloes	F_OTU_617	Glomeraceae_F_OTU_316	F_OTU_316	22
Triticum dicoccoides	Curvularia_buchloes	F_OTU_617	Cutaneotrichosporon_moniliiforme	F_OTU_421	22
Triticum dicoccoides	Curvularia_buchloes	F_OTU_617	Glomeraceae_F_OTU_317	F_OTU_317	22
Triticum dicoccoides	Chaetomium_F_OTU_802	F_OTU_802	Nectriaceae_F_OTU_758	F_OTU_758	22
Triticum dicoccoides	Chaetomium_F_OTU_802	F_OTU_802	Phaeosphaeriaceae_F_OTU_619	F_OTU_619	22
Triticum dicoccoides	Chaetomium_F_OTU_802	F_OTU_802	Ceratobasidiaceae_F_OTU_143	F_OTU_143	22
Triticum dicoccoides	Nectriaceae_F_OTU_758	F_OTU_758	Phaeosphaeriaceae_F_OTU_619	F_OTU_619	22
Triticum dicoccoides	Nectriaceae_F_OTU_758	F_OTU_758	Ceratobasidiaceae_F_OTU_143	F_OTU_143	22
Triticum dicoccoides	Stilbocrea_F_OTU_839	F_OTU_839	Sporormiaceae_F_OTU_482	F_OTU_482	22
Triticum dicoccoides	Fungi_F_OTU_364	F_OTU_364	Leucosporidiaceae_F_OTU_196	F_OTU_196	22
Triticum dicoccoides	Phaeosphaeriaceae_F_OTU_619	F_OTU_619	Ceratobasidiaceae_F_OTU_143	F_OTU_143	22
Triticum dicoccoides	Didymellaceae_F_OTU_721	F_OTU_721	Sigarispora_F_OTU_477	F_OTU_477	22
Triticum dicoccoides	Glomeraceae_F_OTU_316	F_OTU_316	Cutaneotrichosporon_moniliiforme	F_OTU_421	22
Triticum dicoccoides	Glomeraceae_F_OTU_316	F_OTU_316	Glomeraceae_F_OTU_317	F_OTU_317	22
Triticum dicoccoides	Cutaneotrichosporon_moniliiforme	F_OTU_421	Glomeraceae_F_OTU_317	F_OTU_317	22
Triticum dicoccoides	Fungi_F_OTU_314	F_OTU_314	Leptospora_F_OTU_723	F_OTU_723	22
Triticum dicoccoides	Septoriella_F_OTU_38	F_OTU_38	Peniophora_F_OTU_475	F_OTU_475	22
Triticum dicoccoides	Septoriella_F_OTU_38	F_OTU_38	Fungi_F_OTU_220	F_OTU_220	22
Triticum dicoccoides	Septoriella_F_OTU_38	F_OTU_38	Bipolaris_axonopicola	F_OTU_612	22
Triticum dicoccoides	Peniophora_F_OTU_475	F_OTU_475	Fungi_F_OTU_220	F_OTU_220	22
Triticum dicoccoides	Peniophora_F_OTU_475	F_OTU_475	Bipolaris_axonopicola	F_OTU_612	22
Triticum dicoccoides	Fungi_F_OTU_220	F_OTU_220	Bipolaris_axonopicola	F_OTU_612	22
Triticum dicoccoides	Pyrenophora_tritici-repentis	F_ASV_501	Pyrenophora_chaetomioides	F_ASV_627	21
Triticum dicoccoides	Pyrenophora_chaetomioides	F_ASV_627	Teratosphaeriaceae_F_OTU_932	F_OTU_932	21
Triticum dicoccoides	Pyrenophora_chaetomioides	F_ASV_627	Pseudoophiobolus_F_OTU_644	F_OTU_644	21
Triticum dicoccoides	Pyrenophora_chaetomioides	F_ASV_627	Parathyridaria_F_OTU_516	F_OTU_516	21
Triticum dicoccoides	Schizothecium_carpinicola	F_ASV_924	Clarireedia_bennettii	F_ASV_1809	21
Triticum dicoccoides	Schizothecium_carpinicola	F_ASV_924	Libertasomyces_myopori	F_ASV_1922	21
Triticum dicoccoides	Sarocladium_bactrocephalum	F_ASV_977	Leucosporidium_scottii	F_ASV_2230	21
Triticum dicoccoides	Sarocladium_bactrocephalum	F_ASV_977	Neocatenulostroma_abietis	F_OTU_937	21
Triticum dicoccoides	Cystofilobasidium_infirmominiatum	F_ASV_1223	Leucosporidium_F_OTU_195	F_OTU_195	21
Triticum dicoccoides	Symmetrospora_foliicola	F_ASV_1487	Basidiomycota_F_OTU_369	F_OTU_369	21
Triticum dicoccoides	Naganishia_adeliensis	F_ASV_1688	Microascaceae_F_OTU_833	F_OTU_833	21
Triticum dicoccoides	Naganishia_adeliensis	F_ASV_1688	Montagnula_F_OTU_449	F_OTU_449	21
Triticum dicoccoides	Naganishia_adeliensis	F_ASV_1688	Mortierella_F_OTU_323	F_OTU_323	21
Triticum dicoccoides	Myxozyma_monticola	F_ASV_1719	Mycosphaerellaceae_F_OTU_910	F_OTU_910	21
Triticum dicoccoides	Keissleriella_quadriseptata	F_ASV_2048	Battarrea_phalloides	F_ASV_3180	21
Triticum dicoccoides	Vishniacozyma_F_OTU_459	F_OTU_459	Devriesia_fraserae	F_OTU_897	21
Triticum dicoccoides	Devriesia_fraserae	F_OTU_897	Basidiomycota_F_OTU_373	F_OTU_373	21
Triticum dicoccoides	Devriesia_fraserae	F_OTU_897	Dioszegia_F_OTU_356	F_OTU_356	21
Triticum dicoccoides	Devriesia_fraserae	F_OTU_897	Basidiomycota_F_OTU_383	F_OTU_383	21
Triticum dicoccoides	Devriesia_fraserae	F_OTU_897	Limonomyces_roseipellis	F_OTU_88	21
Triticum dicoccoides	Devriesia_fraserae	F_OTU_897	Ascomycota_F_OTU_119	F_OTU_119	21
Triticum dicoccoides	Fusarium_F_OTU_759	F_OTU_759	Hypocreales_F_OTU_822	F_OTU_822	21
Triticum dicoccoides	Fusarium_F_OTU_759	F_OTU_759	Fungi_F_OTU_425	F_OTU_425	21
Triticum dicoccoides	Fusarium_F_OTU_759	F_OTU_759	Penicillium_F_OTU_534	F_OTU_534	21
Triticum dicoccoides	Colletotrichum_F_OTU_858	F_OTU_858	Phanerochaete_F_OTU_57	F_OTU_57	21
Triticum dicoccoides	Symmetrospora_F_OTU_163	F_OTU_163	Sporobolomyces_F_OTU_411	F_OTU_411	21
Triticum dicoccoides	Basidiomycota_F_OTU_369	F_OTU_369	Clavidisculum_karstenii	F_OTU_584	21
Triticum dicoccoides	Basidiomycota_F_OTU_369	F_OTU_369	Alternaria_chlamydospora	F_OTU_33	21

## Sheet: combedlsls.Aep.Cor80.N30.S100
Aegilops peregrina	ASV1	ASV2	occurrence	Species1	Species2
new.row.35672	F_ASV_1600	F_ASV_2274	48	Protomyces_inouyei	Holtermanniella_festucosa
new.row.15024	F_ASV_737	F_OTU_279	47	Neodevriesia_agapanthi	Protomyces_F_OTU_279
new.row.15537	F_ASV_755	F_OTU_380	39	Pilidium_anglicum	Tremellales_F_OTU_380
new.row.73782	F_OTU_347	F_OTU_165	36	Vishniacozyma_F_OTU_347	Erythrobasidium_hasegawianum
new.row.53034	F_ASV_2274	F_OTU_200	35	Holtermanniella_festucosa	Sampaiozyma_vanillica
new.row.17553	F_ASV_889	F_ASV_2318	33	Trichocladium_arxii	Wallemia_hederae
new.row.45010	F_ASV_2003	F_OTU_208	29	Diplodia_pseudoseriata	Metschnikowia_F_OTU_208
new.row.52161	F_ASV_2259	F_OTU_842	29	Rhodotorula_diobovata	Ascomycota_F_OTU_842
new.row.68186	F_ASV_3433	F_OTU_437	29	Pseudopithomyces_rosae	Ascomycota_F_OTU_437
new.row.113158	F_OTU_503	F_OTU_554	29	Fungi_F_OTU_503	Pleosporales_F_OTU_554
new.row.56187	F_ASV_2383	F_OTU_526	28	Cyanodermella_viridula	Pleosporales_F_OTU_526
new.row.56615	F_ASV_2407	F_OTU_648	28	Preussia_africana	Neosetophoma_F_OTU_648
new.row.108601	F_OTU_330	F_OTU_375	28	Filobasidium_F_OTU_330	Tremellales_F_OTU_375
new.row.35940	F_ASV_1600	F_OTU_200	27	Protomyces_inouyei	Sampaiozyma_vanillica
new.row.87489	F_OTU_745	F_OTU_171	27	Microdochium_F_OTU_745	Cystobasidiales_F_OTU_171
new.row.11618	F_ASV_598	F_ASV_3218	26	Toxicocladosporium_irritans	Lepiota_lilacea
new.row.11621	F_ASV_598	F_ASV_3264	26	Toxicocladosporium_irritans	Verrucocladosporium_dirinae
new.row.21629	F_ASV_977	F_OTU_626	26	Sarocladium_bactrocephalum	Sulcispora_supratumida
new.row.45009	F_ASV_2003	F_OTU_209	26	Diplodia_pseudoseriata	Metschnikowia_reukaufii
new.row.65351	F_ASV_3218	F_ASV_3264	26	Lepiota_lilacea	Verrucocladosporium_dirinae
new.row.98767	F_OTU_209	F_OTU_208	26	Metschnikowia_reukaufii	Metschnikowia_F_OTU_208
new.row.2614	F_ASV_120	F_OTU_86	25	Stereum_hirsutum	Agaricomycetes_F_OTU_86
new.row.2674	F_ASV_120	F_OTU_442	25	Stereum_hirsutum	Pleosporaceae_F_OTU_442
new.row.2786	F_ASV_120	F_OTU_258	25	Stereum_hirsutum	Pichiaceae_F_OTU_258
new.row.8183	F_ASV_401	F_OTU_94	25	Cladosporium_velox	Coprinopsis_vermiculifer
new.row.27308	F_ASV_1230	F_OTU_636	25	Kwoniella_shivajii	Dothideomycetes_F_OTU_636
new.row.45370	F_ASV_2013	F_OTU_846	25	Rhizophagus_irregularis	Lasiosphaeriaceae_F_OTU_846
new.row.45581	F_ASV_2013	F_OTU_98	25	Rhizophagus_irregularis	Parasola_F_OTU_98
new.row.46824	F_ASV_2048	F_OTU_625	25	Keissleriella_quadriseptata	Phaeosphaeria_F_OTU_625
new.row.50146	F_ASV_2165	F_OTU_608	25	Cyberlindnera_jadinii	Tamaricicola_F_OTU_608
new.row.66097	F_ASV_3256	F_OTU_795	25	Verrucocladosporium_visseri	Chaetomiaceae_F_OTU_795
new.row.66108	F_ASV_3256	F_OTU_771	25	Verrucocladosporium_visseri	Alfaria_F_OTU_771
new.row.66149	F_ASV_3256	F_OTU_72	25	Verrucocladosporium_visseri	Oxyporus_corticola
new.row.68109	F_ASV_3433	F_OTU_359	25	Pseudopithomyces_rosae	Dioszegia_F_OTU_359
new.row.69452	F_OTU_626	F_OTU_720	25	Sulcispora_supratumida	Didymellaceae_F_OTU_720
new.row.72149	F_OTU_86	F_OTU_442	25	Agaricomycetes_F_OTU_86	Pleosporaceae_F_OTU_442
new.row.72261	F_OTU_86	F_OTU_258	25	Agaricomycetes_F_OTU_86	Pichiaceae_F_OTU_258
new.row.89031	F_OTU_442	F_OTU_258	25	Pleosporaceae_F_OTU_442	Pichiaceae_F_OTU_258
new.row.91144	F_OTU_795	F_OTU_771	25	Chaetomiaceae_F_OTU_795	Alfaria_F_OTU_771
new.row.91185	F_OTU_795	F_OTU_72	25	Chaetomiaceae_F_OTU_795	Oxyporus_corticola
new.row.91563	F_OTU_299	F_OTU_668	25	Ascomycota_F_OTU_299	Phaeosphaeriaceae_F_OTU_668
new.row.93244	F_OTU_846	F_OTU_98	25	Lasiosphaeriaceae_F_OTU_846	Parasola_F_OTU_98
new.row.93770	F_OTU_771	F_OTU_72	25	Alfaria_F_OTU_771	Oxyporus_corticola
new.row.103718	F_OTU_359	F_OTU_437	25	Dioszegia_F_OTU_359	Ascomycota_F_OTU_437
new.row.106436	F_OTU_213	F_OTU_262	25	Colacogloea_F_OTU_213	Fungi_F_OTU_262
new.row.110460	F_OTU_573	F_OTU_380	25	Helotiales_F_OTU_573	Tremellales_F_OTU_380
new.row.19209	F_ASV_924	F_OTU_607	24	Schizothecium_carpinicola	Phaeosphaeriaceae_F_OTU_607
new.row.19282	F_ASV_932	F_ASV_1177	24	Apodus_deciduus	Diaporthe_novem
new.row.19587	F_ASV_932	F_OTU_711	24	Apodus_deciduus	Neocamarosporium_chersinae
new.row.25333	F_ASV_1177	F_OTU_711	24	Diaporthe_novem	Neocamarosporium_chersinae
new.row.47476	F_ASV_2054	F_OTU_218	24	Paraphoma_rhaphiolepidis	Chrysozymaceae_F_OTU_218
new.row.66905	F_ASV_3307	F_OTU_189	24	Bjerkandera_adusta	Wallemiales_F_OTU_189
new.row.74270	F_OTU_455	F_OTU_945	24	Basidiomycota_F_OTU_455	Devriesia_F_OTU_945
new.row.82388	F_OTU_887	F_OTU_773	24	Neodevriesia_F_OTU_887	Stachybotryaceae_F_OTU_773
new.row.82473	F_OTU_887	F_OTU_562	24	Neodevriesia_F_OTU_887	Periconia_F_OTU_562
new.row.82490	F_OTU_887	F_OTU_695	24	Neodevriesia_F_OTU_887	Plenodomus_F_OTU_695
new.row.82510	F_OTU_887	F_OTU_416	24	Neodevriesia_F_OTU_887	Phaeotremella_F_OTU_416
new.row.82526	F_OTU_887	F_OTU_417	24	Neodevriesia_F_OTU_887	Basidiomycota_F_OTU_417
new.row.83504	F_OTU_945	F_OTU_637	24	Devriesia_F_OTU_945	Phaeosphaeriaceae_F_OTU_637
new.row.91437	F_OTU_299	F_OTU_246	24	Ascomycota_F_OTU_299	Hyphopichia_burtonii
new.row.93583	F_OTU_773	F_OTU_562	24	Stachybotryaceae_F_OTU_773	Periconia_F_OTU_562
new.row.93600	F_OTU_773	F_OTU_695	24	Stachybotryaceae_F_OTU_773	Plenodomus_F_OTU_695
new.row.93620	F_OTU_773	F_OTU_416	24	Stachybotryaceae_F_OTU_773	Phaeotremella_F_OTU_416
new.row.93636	F_OTU_773	F_OTU_417	24	Stachybotryaceae_F_OTU_773	Basidiomycota_F_OTU_417
new.row.94118	F_OTU_761	F_OTU_476	24	Fusarium_F_OTU_761	Sigarispora_ononidis
new.row.103523	F_OTU_358	F_OTU_947	24	Dioszegia_F_OTU_358	Aspergillus_sydowii
new.row.104667	F_OTU_246	F_OTU_668	24	Hyphopichia_burtonii	Phaeosphaeriaceae_F_OTU_668
new.row.109580	F_OTU_562	F_OTU_695	24	Periconia_F_OTU_562	Plenodomus_F_OTU_695
new.row.109600	F_OTU_562	F_OTU_416	24	Periconia_F_OTU_562	Phaeotremella_F_OTU_416
new.row.109616	F_OTU_562	F_OTU_417	24	Periconia_F_OTU_562	Basidiomycota_F_OTU_417
new.row.111929	F_OTU_695	F_OTU_416	24	Plenodomus_F_OTU_695	Phaeotremella_F_OTU_416
new.row.111945	F_OTU_695	F_OTU_417	24	Plenodomus_F_OTU_695	Basidiomycota_F_OTU_417
new.row.114315	F_OTU_416	F_OTU_417	24	Phaeotremella_F_OTU_416	Basidiomycota_F_OTU_417
new.row.20911	F_ASV_963	F_OTU_369	23	Cylindrocladiella_vitis	Basidiomycota_F_OTU_369
new.row.23245	F_ASV_1075	F_OTU_21	23	Fusarium_nurragi	Alternaria_F_OTU_21
new.row.38274	F_ASV_1688	F_OTU_399	23	Naganishia_adeliensis	Kwoniella_F_OTU_399
new.row.38564	F_ASV_1690	F_ASV_3415	23	Papiliotrema_fusca	Waitea_var._circinata
new.row.48640	F_ASV_2106	F_OTU_608	23	Candida_tropicalis	Tamaricicola_F_OTU_608
new.row.56118	F_ASV_2383	F_OTU_899	23	Cyanodermella_viridula	Neodevriesia_poagena
new.row.64715	F_ASV_3212	F_OTU_671	23	Coprinus_sterquilinus	Phaeosphaeriaceae_F_OTU_671
new.row.64966	F_ASV_3212	F_OTU_672	23	Coprinus_sterquilinus	Phaeosphaeriaceae_F_OTU_672
new.row.64986	F_ASV_3212	F_OTU_12	23	Coprinus_sterquilinus	Alternaria_F_OTU_12
new.row.65012	F_ASV_3212	F_OTU_85	23	Coprinus_sterquilinus	Agaricomycetes_F_OTU_85
new.row.68794	F_OTU_636	F_OTU_573	23	Dothideomycetes_F_OTU_636	Helotiales_F_OTU_573
new.row.75094	F_OTU_671	F_OTU_672	23	Phaeosphaeriaceae_F_OTU_671	Phaeosphaeriaceae_F_OTU_672
new.row.75114	F_OTU_671	F_OTU_12	23	Phaeosphaeriaceae_F_OTU_671	Alternaria_F_OTU_12
new.row.75140	F_OTU_671	F_OTU_85	23	Phaeosphaeriaceae_F_OTU_671	Agaricomycetes_F_OTU_85
new.row.76490	F_OTU_979	F_OTU_564	23	Cladosporium_F_OTU_979	Periconia_F_OTU_564
new.row.82962	F_OTU_899	F_OTU_526	23	Neodevriesia_poagena	Pleosporales_F_OTU_526
new.row.117268	F_OTU_268	F_OTU_608	23	Geotrichum_F_OTU_268	Tamaricicola_F_OTU_608
new.row.119039	F_OTU_672	F_OTU_12	23	Phaeosphaeriaceae_F_OTU_672	Alternaria_F_OTU_12
new.row.119065	F_OTU_672	F_OTU_85	23	Phaeosphaeriaceae_F_OTU_672	Agaricomycetes_F_OTU_85
new.row.119855	F_OTU_12	F_OTU_85	23	Alternaria_F_OTU_12	Agaricomycetes_F_OTU_85
new.row.6473	F_ASV_363	F_OTU_903	22	Cladosporium_salinae	Ramularia_F_OTU_903
new.row.11619	F_ASV_598	F_ASV_3249	22	Toxicocladosporium_irritans	Tapinella_panuoides
new.row.11679	F_ASV_598	F_OTU_941	22	Toxicocladosporium_irritans	Capnodiales_F_OTU_941
new.row.14182	F_ASV_653	F_OTU_482	22	Saxophila_tyrrhenica	Sporormiaceae_F_OTU_482
new.row.16733	F_ASV_787	F_OTU_900	22	Zasmidium_fructicola	Neodevriesia_bulbillosa
new.row.16774	F_ASV_787	F_OTU_768	22	Zasmidium_fructicola	Striatibotrys_F_OTU_768
new.row.27453	F_ASV_1230	F_OTU_161	22	Kwoniella_shivajii	Symmetrospora_F_OTU_161
new.row.28669	F_ASV_1258	F_OTU_750	22	Meyerozyma_caribbica	Acremonium_F_OTU_750
new.row.47546	F_ASV_2057	F_ASV_2383	22	Sphaerellopsis_macroconidialis	Cyanodermella_viridula
new.row.47700	F_ASV_2057	F_OTU_526	22	Sphaerellopsis_macroconidialis	Pleosporales_F_OTU_526
new.row.65349	F_ASV_3218	F_ASV_3249	22	Lepiota_lilacea	Tapinella_panuoides
new.row.65409	F_ASV_3218	F_OTU_941	22	Lepiota_lilacea	Capnodiales_F_OTU_941
new.row.65681	F_ASV_3249	F_ASV_3264	22	Tapinella_panuoides	Verrucocladosporium_dirinae
new.row.66241	F_ASV_3256	F_OTU_199	22	Verrucocladosporium_visseri	Rhodotorula_ingeniosa
new.row.66396	F_ASV_3264	F_OTU_941	22	Verrucocladosporium_dirinae	Capnodiales_F_OTU_941
new.row.72924	F_OTU_458	F_OTU_215	22	Tremellomycetes_F_OTU_458	Sirobasidiaceae_F_OTU_215
new.row.72925	F_OTU_458	F_OTU_389	22	Tremellomycetes_F_OTU_458	Tremella_F_OTU_389
new.row.72943	F_OTU_458	F_OTU_391	22	Tremellomycetes_F_OTU_458	Fibulobasidium_F_OTU_391
new.row.82109	F_OTU_900	F_OTU_768	22	Neodevriesia_bulbillosa	Striatibotrys_F_OTU_768
new.row.87491	F_OTU_745	F_OTU_262	22	Microdochium_F_OTU_745	Fungi_F_OTU_262
new.row.87494	F_OTU_745	F_OTU_174	22	Microdochium_F_OTU_745	Cystobasidiales_F_OTU_174
new.row.89180	F_OTU_797	F_OTU_814	22	Triangularia_mangenotii	Hypocreales_F_OTU_814
new.row.89426	F_OTU_862	F_OTU_299	22	Ascomycota_F_OTU_862	Ascomycota_F_OTU_299
new.row.89615	F_OTU_862	F_OTU_668	22	Ascomycota_F_OTU_862	Phaeosphaeriaceae_F_OTU_668
new.row.91277	F_OTU_795	F_OTU_199	22	Chaetomiaceae_F_OTU_795	Rhodotorula_ingeniosa
new.row.93862	F_OTU_771	F_OTU_199	22	Alfaria_F_OTU_771	Rhodotorula_ingeniosa
new.row.95303	F_OTU_812	F_OTU_140	22	Hypocreales_F_OTU_812	Thanatephorus_F_OTU_140
new.row.102431	F_OTU_72	F_OTU_199	22	Oxyporus_corticola	Rhodotorula_ingeniosa
new.row.106601	F_OTU_171	F_OTU_262	22	Cystobasidiales_F_OTU_171	Fungi_F_OTU_262
new.row.106604	F_OTU_171	F_OTU_174	22	Cystobasidiales_F_OTU_171	Cystobasidiales_F_OTU_174
new.row.108105	F_OTU_331	F_OTU_200	22	Filobasidium_F_OTU_331	Sampaiozyma_vanillica
new.row.116017	F_OTU_215	F_OTU_389	22	Sirobasidiaceae_F_OTU_215	Tremella_F_OTU_389
new.row.116035	F_OTU_215	F_OTU_391	22	Sirobasidiaceae_F_OTU_215	Fibulobasidium_F_OTU_391
new.row.116126	F_OTU_389	F_OTU_391	22	Tremella_F_OTU_389	Fibulobasidium_F_OTU_391
new.row.3028	F_ASV_184	F_ASV_2098	21	Vishniacozyma_tephrensis	Candida_albicans
new.row.6045	F_ASV_353	F_OTU_854	21	Antennariella_placitae	Sordariomycetes_F_OTU_854
new.row.6144	F_ASV_353	F_OTU_260	21	Antennariella_placitae	Aporospora_F_OTU_260
new.row.6168	F_ASV_353	F_OTU_480	21	Antennariella_placitae	Atrocalyx_F_OTU_480
new.row.17129	F_ASV_789	F_ASV_3202	21	Neocatenulostroma_microsporum	Lentinus_squarrosulus
new.row.17422	F_ASV_789	F_OTU_29	21	Neocatenulostroma_microsporum	Alternaria_F_OTU_29
new.row.19624	F_ASV_932	F_OTU_419	21	Apodus_deciduus	Trichosporon_F_OTU_419
new.row.20222	F_ASV_949	F_ASV_1971	21	Canariomyces_microsporus	Neoascochyta_desmazieri
new.row.20223	F_ASV_949	F_ASV_1981	21	Canariomyces_microsporus	Penicillium_olsonii
new.row.20251	F_ASV_949	F_ASV_2326	21	Canariomyces_microsporus	Wallemia_tropicalis
new.row.20263	F_ASV_949	F_ASV_2505	21	Canariomyces_microsporus	Cryptococcus_uniguttulatus
new.row.20274	F_ASV_949	F_ASV_3088	21	Canariomyces_microsporus	Peniophora_meridionalis
new.row.20402	F_ASV_949	F_OTU_431	21	Canariomyces_microsporus	Mrakia_niccombsii
new.row.20441	F_ASV_949	F_OTU_307	21	Canariomyces_microsporus	Ascomycota_F_OTU_307
new.row.20599	F_ASV_949	F_OTU_134	21	Canariomyces_microsporus	Stephanosporaceae_F_OTU_134
new.row.20606	F_ASV_949	F_OTU_953	21	Canariomyces_microsporus	Davidiellomyces_F_OTU_953
new.row.20712	F_ASV_963	F_ASV_2609	21	Cylindrocladiella_vitis	Mycoarthris_corallina
new.row.25370	F_ASV_1177	F_OTU_419	21	Diaporthe_novem	Trichosporon_F_OTU_419
new.row.27489	F_ASV_1230	F_OTU_573	21	Kwoniella_shivajii	Helotiales_F_OTU_573
new.row.31983	F_ASV_1483	F_OTU_636	21	Buckleyzyma_aurantiaca	Dothideomycetes_F_OTU_636
new.row.35679	F_ASV_1600	F_ASV_2335	21	Protomyces_inouyei	Bullera_unica
new.row.43659	F_ASV_1971	F_ASV_1981	21	Neoascochyta_desmazieri	Penicillium_olsonii
new.row.43687	F_ASV_1971	F_ASV_2326	21	Neoascochyta_desmazieri	Wallemia_tropicalis
new.row.43699	F_ASV_1971	F_ASV_2505	21	Neoascochyta_desmazieri	Cryptococcus_uniguttulatus
new.row.43710	F_ASV_1971	F_ASV_3088	21	Neoascochyta_desmazieri	Peniophora_meridionalis
new.row.43838	F_ASV_1971	F_OTU_431	21	Neoascochyta_desmazieri	Mrakia_niccombsii
new.row.43877	F_ASV_1971	F_OTU_307	21	Neoascochyta_desmazieri	Ascomycota_F_OTU_307
new.row.44035	F_ASV_1971	F_OTU_134	21	Neoascochyta_desmazieri	Stephanosporaceae_F_OTU_134
new.row.44042	F_ASV_1971	F_OTU_953	21	Neoascochyta_desmazieri	Davidiellomyces_F_OTU_953
new.row.44077	F_ASV_1981	F_ASV_2326	21	Penicillium_olsonii	Wallemia_tropicalis
new.row.44089	F_ASV_1981	F_ASV_2505	21	Penicillium_olsonii	Cryptococcus_uniguttulatus
new.row.44100	F_ASV_1981	F_ASV_3088	21	Penicillium_olsonii	Peniophora_meridionalis
new.row.44228	F_ASV_1981	F_OTU_431	21	Penicillium_olsonii	Mrakia_niccombsii
new.row.44267	F_ASV_1981	F_OTU_307	21	Penicillium_olsonii	Ascomycota_F_OTU_307
new.row.44425	F_ASV_1981	F_OTU_134	21	Penicillium_olsonii	Stephanosporaceae_F_OTU_134
new.row.44432	F_ASV_1981	F_OTU_953	21	Penicillium_olsonii	Davidiellomyces_F_OTU_953
new.row.50091	F_ASV_2165	F_OTU_268	21	Cyberlindnera_jadinii	Geotrichum_F_OTU_268
new.row.50575	F_ASV_2217	F_ASV_3072	21	Rhodosporidiobolus_colostri	Mucor_fragilis
new.row.54603	F_ASV_2326	F_ASV_2505	21	Wallemia_tropicalis	Cryptococcus_uniguttulatus
new.row.54614	F_ASV_2326	F_ASV_3088	21	Wallemia_tropicalis	Peniophora_meridionalis
new.row.54742	F_ASV_2326	F_OTU_431	21	Wallemia_tropicalis	Mrakia_niccombsii
new.row.54781	F_ASV_2326	F_OTU_307	21	Wallemia_tropicalis	Ascomycota_F_OTU_307
new.row.54939	F_ASV_2326	F_OTU_134	21	Wallemia_tropicalis	Stephanosporaceae_F_OTU_134
new.row.54946	F_ASV_2326	F_OTU_953	21	Wallemia_tropicalis	Davidiellomyces_F_OTU_953
new.row.56335	F_ASV_2383	F_OTU_679	21	Cyanodermella_viridula	Fungi_F_OTU_679
new.row.58089	F_ASV_2457	F_OTU_363	21	Hannaella_luteola	Ascomycota_F_OTU_363
new.row.58880	F_ASV_2505	F_ASV_3088	21	Cryptococcus_uniguttulatus	Peniophora_meridionalis
new.row.59008	F_ASV_2505	F_OTU_431	21	Cryptococcus_uniguttulatus	Mrakia_niccombsii
new.row.59047	F_ASV_2505	F_OTU_307	21	Cryptococcus_uniguttulatus	Ascomycota_F_OTU_307
new.row.59205	F_ASV_2505	F_OTU_134	21	Cryptococcus_uniguttulatus	Stephanosporaceae_F_OTU_134
new.row.59212	F_ASV_2505	F_OTU_953	21	Cryptococcus_uniguttulatus	Davidiellomyces_F_OTU_953
new.row.61308	F_ASV_2986	F_ASV_3212	21	Alternaria_metachromatica	Coprinus_sterquilinus
new.row.61340	F_ASV_2986	F_OTU_671	21	Alternaria_metachromatica	Phaeosphaeriaceae_F_OTU_671
new.row.61591	F_ASV_2986	F_OTU_672	21	Alternaria_metachromatica	Phaeosphaeriaceae_F_OTU_672
new.row.61611	F_ASV_2986	F_OTU_12	21	Alternaria_metachromatica	Alternaria_F_OTU_12
new.row.61637	F_ASV_2986	F_OTU_85	21	Alternaria_metachromatica	Agaricomycetes_F_OTU_85
new.row.62792	F_ASV_3088	F_OTU_431	21	Peniophora_meridionalis	Mrakia_niccombsii
new.row.62831	F_ASV_3088	F_OTU_307	21	Peniophora_meridionalis	Ascomycota_F_OTU_307
new.row.62989	F_ASV_3088	F_OTU_134	21	Peniophora_meridionalis	Stephanosporaceae_F_OTU_134
new.row.62996	F_ASV_3088	F_OTU_953	21	Peniophora_meridionalis	Davidiellomyces_F_OTU_953
new.row.63477	F_ASV_3140	F_OTU_579	21	Melanoleuca_rasilis	Lophodermium_F_OTU_579
new.row.63520	F_ASV_3140	F_OTU_278	21	Melanoleuca_rasilis	Protomyces_F_OTU_278
new.row.64642	F_ASV_3202	F_OTU_29	21	Lentinus_squarrosulus	Alternaria_F_OTU_29
new.row.68310	F_OTU_867	F_OTU_455	21	Xylaria_F_OTU_867	Basidiomycota_F_OTU_455
new.row.69368	F_OTU_626	F_OTU_637	21	Sulcispora_supratumida	Phaeosphaeriaceae_F_OTU_637
new.row.69851	F_OTU_879	F_OTU_651	21	Robillarda_sessilis	Neosetophoma_F_OTU_651
new.row.87550	F_OTU_745	F_OTU_380	21	Microdochium_F_OTU_745	Tremellales_F_OTU_380
new.row.89489	F_OTU_862	F_OTU_246	21	Ascomycota_F_OTU_862	Hyphopichia_burtonii
new.row.90012	F_OTU_854	F_OTU_260	21	Sordariomycetes_F_OTU_854	Aporospora_F_OTU_260
new.row.90036	F_OTU_854	F_OTU_480	21	Sordariomycetes_F_OTU_854	Atrocalyx_F_OTU_480
new.row.97967	F_OTU_431	F_OTU_307	21	Mrakia_niccombsii	Ascomycota_F_OTU_307
new.row.98125	F_OTU_431	F_OTU_134	21	Mrakia_niccombsii	Stephanosporaceae_F_OTU_134
new.row.98132	F_OTU_431	F_OTU_953	21	Mrakia_niccombsii	Davidiellomyces_F_OTU_953
new.row.99532	F_OTU_526	F_OTU_679	21	Pleosporales_F_OTU_526	Fungi_F_OTU_679
new.row.100036	F_OTU_579	F_OTU_278	21	Lophodermium_F_OTU_579	Protomyces_F_OTU_278
new.row.101771	F_OTU_427	F_OTU_77	21	Basidiobolus_F_OTU_427	Laetisaria_F_OTU_77
new.row.104167	F_OTU_355	F_OTU_146	21	Dioszegia_var._yunnanensis	Thanatephorus_F_OTU_146
new.row.105574	F_OTU_307	F_OTU_134	21	Ascomycota_F_OTU_307	Stephanosporaceae_F_OTU_134
new.row.105581	F_OTU_307	F_OTU_953	21	Ascomycota_F_OTU_307	Davidiellomyces_F_OTU_953
new.row.106660	F_OTU_171	F_OTU_380	21	Cystobasidiales_F_OTU_171	Tremellales_F_OTU_380
new.row.109440	F_OTU_260	F_OTU_480	21	Aporospora_F_OTU_260	Atrocalyx_F_OTU_480
new.row.111685	F_OTU_711	F_OTU_419	21	Neocamarosporium_chersinae	Trichosporon_F_OTU_419
new.row.113972	F_OTU_665	F_OTU_435	21	Phaeosphaeriaceae_F_OTU_665	Fungi_F_OTU_435
new.row.120196	F_OTU_134	F_OTU_953	21	Stephanosporaceae_F_OTU_134	Davidiellomyces_F_OTU_953
new.row.64	F_ASV_5	F_ASV_1362	20	Exophiala_bonariae	Hannaella_sinensis
new.row.5867	F_ASV_353	F_ASV_1394	20	Antennariella_placitae	Hyphodermella_rosae
new.row.11724	F_ASV_598	F_OTU_770	20	Toxicocladosporium_irritans	Stachybotrys_chartarum
new.row.14914	F_ASV_737	F_OTU_902	20	Neodevriesia_agapanthi	Neodevriesia_xanthorrhoeae
new.row.19182	F_ASV_924	F_OTU_689	20	Schizothecium_carpinicola	Cucurbitariaceae_F_OTU_689
new.row.20189	F_ASV_949	F_ASV_1394	20	Canariomyces_microsporus	Hyphodermella_rosae
new.row.22151	F_ASV_980	F_OTU_299	20	Sarocladium_subulatum	Ascomycota_F_OTU_299
new.row.22340	F_ASV_980	F_OTU_668	20	Sarocladium_subulatum	Phaeosphaeriaceae_F_OTU_668
new.row.28884	F_ASV_1258	F_OTU_87	20	Meyerozyma_caribbica	Agaricomycetes_F_OTU_87
new.row.30227	F_ASV_1394	F_ASV_1971	20	Hyphodermella_rosae	Neoascochyta_desmazieri
new.row.30228	F_ASV_1394	F_ASV_1981	20	Hyphodermella_rosae	Penicillium_olsonii
new.row.30256	F_ASV_1394	F_ASV_2326	20	Hyphodermella_rosae	Wallemia_tropicalis
new.row.30268	F_ASV_1394	F_ASV_2505	20	Hyphodermella_rosae	Cryptococcus_uniguttulatus
new.row.30279	F_ASV_1394	F_ASV_3088	20	Hyphodermella_rosae	Peniophora_meridionalis
new.row.30372	F_ASV_1394	F_OTU_854	20	Hyphodermella_rosae	Sordariomycetes_F_OTU_854
new.row.30407	F_ASV_1394	F_OTU_431	20	Hyphodermella_rosae	Mrakia_niccombsii
new.row.30446	F_ASV_1394	F_OTU_307	20	Hyphodermella_rosae	Ascomycota_F_OTU_307
new.row.30471	F_ASV_1394	F_OTU_260	20	Hyphodermella_rosae	Aporospora_F_OTU_260
new.row.30495	F_ASV_1394	F_OTU_480	20	Hyphodermella_rosae	Atrocalyx_F_OTU_480
new.row.30604	F_ASV_1394	F_OTU_134	20	Hyphodermella_rosae	Stephanosporaceae_F_OTU_134
new.row.30611	F_ASV_1394	F_OTU_953	20	Hyphodermella_rosae	Davidiellomyces_F_OTU_953
new.row.45380	F_ASV_2013	F_OTU_779	20	Rhizophagus_irregularis	Hypocreales_F_OTU_779
new.row.47280	F_ASV_2054	F_OTU_807	20	Paraphoma_rhaphiolepidis	Nigrospora_zimmermanii
new.row.48190	F_ASV_2098	F_OTU_419	20	Candida_albicans	Trichosporon_F_OTU_419
new.row.48288	F_ASV_2106	F_ASV_2165	20	Candida_tropicalis	Cyberlindnera_jadinii
new.row.48585	F_ASV_2106	F_OTU_268	20	Candida_tropicalis	Geotrichum_F_OTU_268
new.row.61181	F_ASV_2922	F_OTU_950	20	Chalastospora_gossypii	Aspergillus_hongkongensis
new.row.65454	F_ASV_3218	F_OTU_770	20	Lepiota_lilacea	Stachybotrys_chartarum
new.row.66441	F_ASV_3264	F_OTU_770	20	Verrucocladosporium_dirinae	Stachybotrys_chartarum
new.row.82607	F_OTU_887	F_OTU_99	20	Neodevriesia_F_OTU_887	Coprinopsis_F_OTU_99
new.row.89881	F_OTU_750	F_OTU_87	20	Acremonium_F_OTU_750	Agaricomycetes_F_OTU_87
new.row.90844	F_OTU_807	F_OTU_218	20	Nigrospora_zimmermanii	Chrysozymaceae_F_OTU_218
new.row.91555	F_OTU_299	F_OTU_7	20	Ascomycota_F_OTU_299	Alternaria_F_OTU_7
new.row.93043	F_OTU_846	F_OTU_779	20	Lasiosphaeriaceae_F_OTU_846	Hypocreales_F_OTU_779
new.row.93717	F_OTU_773	F_OTU_99	20	Stachybotryaceae_F_OTU_773	Coprinopsis_F_OTU_99
new.row.95519	F_OTU_779	F_OTU_98	20	Hypocreales_F_OTU_779	Parasola_F_OTU_98
new.row.97073	F_OTU_874	F_OTU_612	20	Ascomycota_F_OTU_874	Bipolaris_axonopicola
new.row.104659	F_OTU_246	F_OTU_7	20	Hyphopichia_burtonii	Alternaria_F_OTU_7
new.row.109697	F_OTU_562	F_OTU_99	20	Periconia_F_OTU_562	Coprinopsis_F_OTU_99
new.row.112026	F_OTU_695	F_OTU_99	20	Plenodomus_F_OTU_695	Coprinopsis_F_OTU_99
new.row.114396	F_OTU_416	F_OTU_99	20	Phaeotremella_F_OTU_416	Coprinopsis_F_OTU_99
new.row.116004	F_OTU_417	F_OTU_99	20	Basidiomycota_F_OTU_417	Coprinopsis_F_OTU_99
new.row.116493	F_OTU_689	F_OTU_607	20	Cucurbitariaceae_F_OTU_689	Phaeosphaeriaceae_F_OTU_607
new.row.118532	F_OTU_7	F_OTU_668	20	Alternaria_F_OTU_7	Phaeosphaeriaceae_F_OTU_668
new.row.1545	F_ASV_82	F_ASV_1659	19	Alternaria_nepalensis	Amyloporia_sinuosa
new.row.22214	F_ASV_980	F_OTU_246	19	Sarocladium_subulatum	Hyphopichia_burtonii
new.row.32396	F_ASV_1487	F_ASV_3307	19	Symmetrospora_foliicola	Bjerkandera_adusta
new.row.32635	F_ASV_1487	F_OTU_189	19	Symmetrospora_foliicola	Wallemiales_F_OTU_189
new.row.38649	F_ASV_1690	F_OTU_829	19	Papiliotrema_fusca	Phyllachora_F_OTU_829
new.row.52773	F_ASV_2274	F_ASV_2335	19	Holtermanniella_festucosa	Bullera_unica
new.row.60265	F_ASV_2782	F_ASV_2922	19	Lasiobolidium_orbiculoides	Chalastospora_gossypii
new.row.64790	F_ASV_3212	F_OTU_759	19	Coprinus_sterquilinus	Fusarium_F_OTU_759
new.row.65883	F_ASV_3249	F_OTU_531	19	Tapinella_panuoides	Aspergillus_F_OTU_531
new.row.67729	F_ASV_3415	F_OTU_829	19	Waitea_var._circinata	Phyllachora_F_OTU_829
new.row.68183	F_ASV_3433	F_OTU_393	19	Pseudopithomyces_rosae	Genolevuria_F_OTU_393
new.row.69045	F_OTU_511	F_OTU_240	19	Neoerysiphe_galii	Fungi_F_OTU_240
new.row.69229	F_OTU_511	F_OTU_516	19	Neoerysiphe_galii	Parathyridaria_F_OTU_516
new.row.69810	F_OTU_879	F_OTU_487	19	Robillarda_sessilis	Sporormurispora_F_OTU_487
new.row.72732	F_OTU_458	F_OTU_35	19	Tremellomycetes_F_OTU_458	Alternaria_eureka
new.row.74918	F_OTU_671	F_OTU_759	19	Phaeosphaeriaceae_F_OTU_671	Fusarium_F_OTU_759
new.row.80016	F_OTU_35	F_OTU_215	19	Alternaria_eureka	Sirobasidiaceae_F_OTU_215
new.row.80017	F_OTU_35	F_OTU_389	19	Alternaria_eureka	Tremella_F_OTU_389
new.row.80035	F_OTU_35	F_OTU_391	19	Alternaria_eureka	Fibulobasidium_F_OTU_391
new.row.86366	F_OTU_937	F_OTU_926	19	Neocatenulostroma_abietis	Neodevriesia_F_OTU_926
new.row.86557	F_OTU_937	F_OTU_326	19	Neocatenulostroma_abietis	Mortierella_amoeboidea
new.row.87074	F_OTU_926	F_OTU_326	19	Neodevriesia_F_OTU_926	Mortierella_amoeboidea
new.row.91014	F_OTU_789	F_OTU_503	19	Schizothecium_F_OTU_789	Fungi_F_OTU_503
new.row.94819	F_OTU_759	F_OTU_672	19	Fusarium_F_OTU_759	Phaeosphaeriaceae_F_OTU_672
new.row.94839	F_OTU_759	F_OTU_12	19	Fusarium_F_OTU_759	Alternaria_F_OTU_12
new.row.94865	F_OTU_759	F_OTU_85	19	Fusarium_F_OTU_759	Agaricomycetes_F_OTU_85
new.row.98533	F_OTU_240	F_OTU_516	19	Fungi_F_OTU_240	Parathyridaria_F_OTU_516
new.row.101099	F_OTU_247	F_OTU_484	19	Candida_F_OTU_247	Preussia_minipascua
new.row.101761	F_OTU_683	F_OTU_65	19	Ascomycota_F_OTU_683	Flavodon_F_OTU_65
new.row.104114	F_OTU_355	F_OTU_476	19	Dioszegia_var._yunnanensis	Sigarispora_ononidis
new.row.107430	F_OTU_174	F_OTU_564	19	Cystobasidiales_F_OTU_174	Periconia_F_OTU_564
new.row.107470	F_OTU_174	F_OTU_380	19	Cystobasidiales_F_OTU_174	Tremellales_F_OTU_380
new.row.112481	F_OTU_546	F_OTU_37	19	Dothideomycetes_F_OTU_546	Alternaria_F_OTU_37
new.row.114411	F_OTU_393	F_OTU_437	19	Genolevuria_F_OTU_393	Ascomycota_F_OTU_437
new.row.117014	F_OTU_487	F_OTU_651	19	Sporormurispora_F_OTU_487	Neosetophoma_F_OTU_651
new.row.1872	F_ASV_82	F_OTU_487	18	Alternaria_nepalensis	Sporormurispora_F_OTU_487
new.row.3314	F_ASV_184	F_OTU_419	18	Vishniacozyma_tephrensis	Trichosporon_F_OTU_419
new.row.15385	F_ASV_755	F_OTU_745	18	Pilidium_anglicum	Microdochium_F_OTU_745
new.row.15476	F_ASV_755	F_OTU_171	18	Pilidium_anglicum	Cystobasidiales_F_OTU_171
new.row.16677	F_ASV_787	F_ASV_3217	18	Zasmidium_fructicola	Stropharia_coronilla
new.row.17356	F_ASV_789	F_OTU_396	18	Neocatenulostroma_microsporum	Genolevuria_F_OTU_396
new.row.19436	F_ASV_932	F_OTU_47	18	Apodus_deciduus	Stemphylium_F_OTU_47
new.row.19949	F_ASV_941	F_OTU_851	18	Cladorrhinum_flexuosum	Phialophora_cyclaminis
new.row.20496	F_ASV_949	F_OTU_950	18	Canariomyces_microsporus	Aspergillus_hongkongensis
new.row.20517	F_ASV_949	F_OTU_191	18	Canariomyces_microsporus	Wallemia_F_OTU_191
new.row.22143	F_ASV_980	F_OTU_862	18	Sarocladium_subulatum	Ascomycota_F_OTU_862
new.row.25182	F_ASV_1177	F_OTU_47	18	Diaporthe_novem	Stemphylium_F_OTU_47
new.row.27525	F_ASV_1230	F_OTU_380	18	Kwoniella_shivajii	Tremellales_F_OTU_380
new.row.43932	F_ASV_1971	F_OTU_950	18	Neoascochyta_desmazieri	Aspergillus_hongkongensis
new.row.43953	F_ASV_1971	F_OTU_191	18	Neoascochyta_desmazieri	Wallemia_F_OTU_191
new.row.44322	F_ASV_1981	F_OTU_950	18	Penicillium_olsonii	Aspergillus_hongkongensis
new.row.44343	F_ASV_1981	F_OTU_191	18	Penicillium_olsonii	Wallemia_F_OTU_191
new.row.47577	F_ASV_2057	F_ASV_3307	18	Sphaerellopsis_macroconidialis	Bjerkandera_adusta
new.row.47631	F_ASV_2057	F_OTU_899	18	Sphaerellopsis_macroconidialis	Neodevriesia_poagena
new.row.47816	F_ASV_2057	F_OTU_189	18	Sphaerellopsis_macroconidialis	Wallemiales_F_OTU_189
new.row.48206	F_ASV_2098	F_OTU_268	18	Candida_albicans	Geotrichum_F_OTU_268
new.row.54836	F_ASV_2326	F_OTU_950	18	Wallemia_tropicalis	Aspergillus_hongkongensis
new.row.54857	F_ASV_2326	F_OTU_191	18	Wallemia_tropicalis	Wallemia_F_OTU_191
new.row.56086	F_ASV_2383	F_OTU_347	18	Cyanodermella_viridula	Vishniacozyma_F_OTU_347
new.row.57493	F_ASV_2434	F_OTU_511	18	Preussia_flanaganii	Neoerysiphe_galii
new.row.57604	F_ASV_2434	F_OTU_240	18	Preussia_flanaganii	Fungi_F_OTU_240
new.row.57788	F_ASV_2434	F_OTU_516	18	Preussia_flanaganii	Parathyridaria_F_OTU_516
new.row.59102	F_ASV_2505	F_OTU_950	18	Cryptococcus_uniguttulatus	Aspergillus_hongkongensis
new.row.59123	F_ASV_2505	F_OTU_191	18	Cryptococcus_uniguttulatus	Wallemia_F_OTU_191
new.row.61415	F_ASV_2986	F_OTU_759	18	Alternaria_metachromatica	Fusarium_F_OTU_759
new.row.62886	F_ASV_3088	F_OTU_950	18	Peniophora_meridionalis	Aspergillus_hongkongensis
new.row.62907	F_ASV_3088	F_OTU_191	18	Peniophora_meridionalis	Wallemia_F_OTU_191
new.row.64109	F_ASV_3170	F_OTU_299	18	Paraphoma_fimeti	Ascomycota_F_OTU_299
new.row.64298	F_ASV_3170	F_OTU_668	18	Paraphoma_fimeti	Phaeosphaeriaceae_F_OTU_668
new.row.64576	F_ASV_3202	F_OTU_396	18	Lentinus_squarrosulus	Genolevuria_F_OTU_396
new.row.64714	F_ASV_3212	F_OTU_456	18	Coprinus_sterquilinus	Basidiomycota_F_OTU_456
new.row.65072	F_ASV_3217	F_OTU_900	18	Stropharia_coronilla	Neodevriesia_bulbillosa
new.row.65113	F_ASV_3217	F_OTU_768	18	Stropharia_coronilla	Striatibotrys_F_OTU_768
new.row.65739	F_ASV_3249	F_OTU_941	18	Tapinella_panuoides	Capnodiales_F_OTU_941
new.row.68170	F_ASV_3433	F_OTU_720	18	Pseudopithomyces_rosae	Didymellaceae_F_OTU_720
new.row.68830	F_OTU_636	F_OTU_380	18	Dothideomycetes_F_OTU_636	Tremellales_F_OTU_380
new.row.73730	F_OTU_347	F_OTU_526	18	Vishniacozyma_F_OTU_347	Pleosporales_F_OTU_526
new.row.74542	F_OTU_456	F_OTU_671	18	Basidiomycota_F_OTU_456	Phaeosphaeriaceae_F_OTU_671
new.row.74793	F_OTU_456	F_OTU_672	18	Basidiomycota_F_OTU_456	Phaeosphaeriaceae_F_OTU_672
new.row.74813	F_OTU_456	F_OTU_12	18	Basidiomycota_F_OTU_456	Alternaria_F_OTU_12
new.row.74839	F_OTU_456	F_OTU_85	18	Basidiomycota_F_OTU_456	Agaricomycetes_F_OTU_85
new.row.80542	F_OTU_47	F_OTU_711	18	Stemphylium_F_OTU_47	Neocamarosporium_chersinae
new.row.98022	F_OTU_431	F_OTU_950	18	Mrakia_niccombsii	Aspergillus_hongkongensis
new.row.98043	F_OTU_431	F_OTU_191	18	Mrakia_niccombsii	Wallemia_F_OTU_191
new.row.101976	F_OTU_231	F_OTU_229	18	Fungi_F_OTU_231	Taphrina_ulmi
new.row.104021	F_OTU_355	F_OTU_262	18	Dioszegia_var._yunnanensis	Fungi_F_OTU_262
new.row.104820	F_OTU_161	F_OTU_390	18	Symmetrospora_F_OTU_161	Fibulobasidium_inconspicuum
new.row.105471	F_OTU_307	F_OTU_950	18	Ascomycota_F_OTU_307	Aspergillus_hongkongensis
new.row.105492	F_OTU_307	F_OTU_191	18	Ascomycota_F_OTU_307	Wallemia_F_OTU_191
new.row.106931	F_OTU_262	F_OTU_174	18	Fungi_F_OTU_262	Cystobasidiales_F_OTU_174
new.row.110067	F_OTU_643	F_OTU_390	18	Pseudoophiobolus_F_OTU_643	Fibulobasidium_inconspicuum
new.row.112929	F_OTU_720	F_OTU_437	18	Didymellaceae_F_OTU_720	Ascomycota_F_OTU_437
new.row.113494	F_OTU_950	F_OTU_134	18	Aspergillus_hongkongensis	Stephanosporaceae_F_OTU_134
new.row.113501	F_OTU_950	F_OTU_953	18	Aspergillus_hongkongensis	Davidiellomyces_F_OTU_953
new.row.114582	F_OTU_396	F_OTU_29	18	Genolevuria_F_OTU_396	Alternaria_F_OTU_29
new.row.115720	F_OTU_191	F_OTU_134	18	Wallemia_F_OTU_191	Stephanosporaceae_F_OTU_134
new.row.115727	F_OTU_191	F_OTU_953	18	Wallemia_F_OTU_191	Davidiellomyces_F_OTU_953
new.row.118577	F_OTU_7	F_OTU_91	18	Alternaria_F_OTU_7	Coprinopsis_F_OTU_91
new.row.119820	F_OTU_15	F_OTU_956	18	Alternaria_rosae	Davidiellomyces_F_OTU_956
new.row.2598	F_ASV_120	F_ASV_3327	17	Stereum_hirsutum	Arthrinium_guizhouense
new.row.13090	F_ASV_632	F_OTU_915	17	Hortaea_thailandica	Capnodiales_F_OTU_915
new.row.14331	F_ASV_684	F_ASV_1929	17	Devriesia_sardiniae	Neocucurbitaria_juglandicola
new.row.14866	F_ASV_737	F_OTU_625	17	Neodevriesia_agapanthi	Phaeosphaeria_F_OTU_625
new.row.15478	F_ASV_755	F_OTU_262	17	Pilidium_anglicum	Fungi_F_OTU_262
new.row.17587	F_ASV_889	F_ASV_3256	17	Trichocladium_arxii	Verrucocladosporium_visseri
new.row.17675	F_ASV_889	F_OTU_795	17	Trichocladium_arxii	Chaetomiaceae_F_OTU_795
new.row.17686	F_ASV_889	F_OTU_771	17	Trichocladium_arxii	Alfaria_F_OTU_771
new.row.17727	F_ASV_889	F_OTU_72	17	Trichocladium_arxii	Oxyporus_corticola
new.row.19017	F_ASV_924	F_OTU_374	17	Schizothecium_carpinicola	Fungi_F_OTU_374
new.row.22142	F_ASV_980	F_OTU_797	17	Sarocladium_subulatum	Triangularia_mangenotii
new.row.22153	F_ASV_980	F_OTU_814	17	Sarocladium_subulatum	Hypocreales_F_OTU_814
new.row.27129	F_ASV_1224	F_OTU_500	17	Itersonilia_perplexans	Lophiostoma_F_OTU_500
new.row.29335	F_ASV_1284	F_OTU_952	17	Aureobasidium_leucospermi	Neocladosporium_leucadendri
new.row.30501	F_ASV_1394	F_OTU_950	17	Hyphodermella_rosae	Aspergillus_hongkongensis
new.row.30522	F_ASV_1394	F_OTU_191	17	Hyphodermella_rosae	Wallemia_F_OTU_191
new.row.33461	F_ASV_1503	F_OTU_199	17	Buckleyzyma_salicina	Rhodotorula_ingeniosa
new.row.37185	F_ASV_1659	F_OTU_487	17	Amyloporia_sinuosa	Sporormurispora_F_OTU_487
new.row.38523	F_ASV_1690	F_ASV_2289	17	Papiliotrema_fusca	Rhodotorula_nothofagi
new.row.44876	F_ASV_2003	F_ASV_3074	17	Diplodia_pseudoseriata	Laetisaria_fuciformis
new.row.48154	F_ASV_2098	F_OTU_570	17	Candida_albicans	Mollisia_F_OTU_570
new.row.49643	F_ASV_2133	F_OTU_341	17	Issatchenkia_orientalis	Naganishia_F_OTU_341
new.row.53540	F_ASV_2289	F_ASV_3415	17	Rhodotorula_nothofagi	Waitea_var._circinata
new.row.57385	F_ASV_2417	F_OTU_390	17	Angustimassarina_acerina	Fibulobasidium_inconspicuum
new.row.61339	F_ASV_2986	F_OTU_456	17	Alternaria_metachromatica	Basidiomycota_F_OTU_456
new.row.62457	F_ASV_3074	F_OTU_209	17	Laetisaria_fuciformis	Metschnikowia_reukaufii
new.row.62458	F_ASV_3074	F_OTU_208	17	Laetisaria_fuciformis	Metschnikowia_F_OTU_208
new.row.64172	F_ASV_3170	F_OTU_246	17	Paraphoma_fimeti	Hyphopichia_burtonii
new.row.67009	F_ASV_3327	F_OTU_86	17	Arthrinium_guizhouense	Agaricomycetes_F_OTU_86
new.row.67069	F_ASV_3327	F_OTU_442	17	Arthrinium_guizhouense	Pleosporaceae_F_OTU_442
new.row.67181	F_ASV_3327	F_OTU_258	17	Arthrinium_guizhouense	Pichiaceae_F_OTU_258
new.row.68002	F_ASV_3433	F_OTU_967	17	Pseudopithomyces_rosae	Cladosporium_F_OTU_967
new.row.72733	F_OTU_458	F_OTU_28	17	Tremellomycetes_F_OTU_458	Ulocladium_chartarum
new.row.73017	F_OTU_460	F_OTU_461	17	Vishniacozyma_F_OTU_460	Cryptococcus_dimennae
new.row.73057	F_OTU_460	F_OTU_935	17	Vishniacozyma_F_OTU_460	Constantinomyces_minimus
new.row.73069	F_OTU_460	F_OTU_372	17	Vishniacozyma_F_OTU_460	Fungi_F_OTU_372
new.row.73155	F_OTU_460	F_OTU_180	17	Vishniacozyma_F_OTU_460	Cystobasidium_F_OTU_180
new.row.73213	F_OTU_460	F_OTU_545	17	Vishniacozyma_F_OTU_460	Ascomycota_F_OTU_545
new.row.73363	F_OTU_461	F_OTU_935	17	Cryptococcus_dimennae	Constantinomyces_minimus
new.row.73375	F_OTU_461	F_OTU_372	17	Cryptococcus_dimennae	Fungi_F_OTU_372
new.row.73461	F_OTU_461	F_OTU_180	17	Cryptococcus_dimennae	Cystobasidium_F_OTU_180
new.row.73519	F_OTU_461	F_OTU_545	17	Cryptococcus_dimennae	Ascomycota_F_OTU_545
new.row.75733	F_OTU_810	F_OTU_94	17	Hydropisphaera_F_OTU_810	Coprinopsis_vermiculifer
new.row.76362	F_OTU_979	F_OTU_932	17	Cladosporium_F_OTU_979	Teratosphaeriaceae_F_OTU_932
new.row.78573	F_OTU_967	F_OTU_437	17	Cladosporium_F_OTU_967	Ascomycota_F_OTU_437
new.row.80299	F_OTU_28	F_OTU_215	17	Ulocladium_chartarum	Sirobasidiaceae_F_OTU_215
new.row.80300	F_OTU_28	F_OTU_389	17	Ulocladium_chartarum	Tremella_F_OTU_389
new.row.80318	F_OTU_28	F_OTU_391	17	Ulocladium_chartarum	Fibulobasidium_F_OTU_391
new.row.80330	F_OTU_28	F_OTU_600	17	Ulocladium_chartarum	Debaryomyces_F_OTU_600
new.row.80579	F_OTU_47	F_OTU_419	17	Stemphylium_F_OTU_47	Trichosporon_F_OTU_419
new.row.80667	F_OTU_47	F_OTU_91	17	Stemphylium_F_OTU_47	Coprinopsis_F_OTU_91
new.row.83110	F_OTU_899	F_OTU_679	17	Neodevriesia_poagena	Fungi_F_OTU_679
new.row.83294	F_OTU_932	F_OTU_564	17	Teratosphaeriaceae_F_OTU_932	Periconia_F_OTU_564
new.row.83754	F_OTU_941	F_OTU_770	17	Capnodiales_F_OTU_941	Stachybotrys_chartarum
new.row.84795	F_OTU_935	F_OTU_372	17	Constantinomyces_minimus	Fungi_F_OTU_372
new.row.84881	F_OTU_935	F_OTU_180	17	Constantinomyces_minimus	Cystobasidium_F_OTU_180
new.row.84939	F_OTU_935	F_OTU_545	17	Constantinomyces_minimus	Ascomycota_F_OTU_545
new.row.85309	F_OTU_904	F_OTU_65	17	Ramularia_F_OTU_904	Flavodon_F_OTU_65
new.row.85642	F_OTU_912	F_OTU_465	17	Capnodiales_F_OTU_912	Oliveonia_F_OTU_465
new.row.85727	F_OTU_912	F_OTU_244	17	Capnodiales_F_OTU_912	Wickerhamomyces_F_OTU_244
new.row.85728	F_OTU_912	F_OTU_243	17	Capnodiales_F_OTU_912	Wickerhamomyces_F_OTU_243
new.row.87580	F_OTU_745	F_OTU_390	17	Microdochium_F_OTU_745	Fibulobasidium_inconspicuum
new.row.87995	F_OTU_372	F_OTU_180	17	Fungi_F_OTU_372	Cystobasidium_F_OTU_180
new.row.88053	F_OTU_372	F_OTU_545	17	Fungi_F_OTU_372	Ascomycota_F_OTU_545
new.row.88608	F_OTU_374	F_OTU_607	17	Fungi_F_OTU_374	Phaeosphaeriaceae_F_OTU_607
new.row.89607	F_OTU_862	F_OTU_7	17	Ascomycota_F_OTU_862	Alternaria_F_OTU_7
new.row.96193	F_OTU_443	F_OTU_93	17	Plectosphaerella_niemeijerarum	Coprinopsis_F_OTU_93
new.row.96884	F_OTU_874	F_OTU_371	17	Ascomycota_F_OTU_874	Schizophyllum_F_OTU_371
new.row.100479	F_OTU_465	F_OTU_244	17	Oliveonia_F_OTU_465	Wickerhamomyces_F_OTU_244
new.row.100480	F_OTU_465	F_OTU_243	17	Oliveonia_F_OTU_465	Wickerhamomyces_F_OTU_243
new.row.102338	F_OTU_371	F_OTU_612	17	Schizophyllum_F_OTU_371	Bipolaris_axonopicola
new.row.103715	F_OTU_359	F_OTU_393	17	Dioszegia_F_OTU_359	Genolevuria_F_OTU_393
new.row.106156	F_OTU_180	F_OTU_545	17	Cystobasidium_F_OTU_180	Ascomycota_F_OTU_545
new.row.106690	F_OTU_171	F_OTU_390	17	Cystobasidiales_F_OTU_171	Fibulobasidium_inconspicuum
new.row.106987	F_OTU_262	F_OTU_380	17	Fungi_F_OTU_262	Tremellales_F_OTU_380
new.row.107074	F_OTU_262	F_OTU_146	17	Fungi_F_OTU_262	Thanatephorus_F_OTU_146
new.row.108577	F_OTU_330	F_OTU_388	17	Filobasidium_F_OTU_330	Tremellales_F_OTU_388
new.row.113740	F_OTU_244	F_OTU_243	17	Wickerhamomyces_F_OTU_244	Wickerhamomyces_F_OTU_243
new.row.115845	F_OTU_419	F_OTU_268	17	Trichosporon_F_OTU_419	Geotrichum_F_OTU_268
new.row.117862	F_OTU_476	F_OTU_146	17	Sigarispora_ononidis	Thanatephorus_F_OTU_146
new.row.117963	F_OTU_452	F_OTU_673	17	Mortierella_F_OTU_452	Phaeosphaeriaceae_F_OTU_673
new.row.117972	F_OTU_452	F_OTU_674	17	Mortierella_F_OTU_452	Phaeosphaeriaceae_F_OTU_674
new.row.118872	F_OTU_673	F_OTU_674	17	Phaeosphaeriaceae_F_OTU_673	Phaeosphaeriaceae_F_OTU_674
new.row.120107	F_OTU_144	F_OTU_145	17	Ceratobasidiaceae_F_OTU_144	Thanatephorus_F_OTU_145
new.row.3278	F_ASV_184	F_OTU_570	16	Vishniacozyma_tephrensis	Mollisia_F_OTU_570
new.row.3330	F_ASV_184	F_OTU_268	16	Vishniacozyma_tephrensis	Geotrichum_F_OTU_268
new.row.12202	F_ASV_608	F_OTU_864	16	Eupenidiella_venezuelensis	Diaporthe_F_OTU_864
new.row.12338	F_ASV_608	F_OTU_362	16	Eupenidiella_venezuelensis	Hannaella_F_OTU_362
new.row.15475	F_ASV_755	F_OTU_213	16	Pilidium_anglicum	Colacogloea_F_OTU_213
new.row.15481	F_ASV_755	F_OTU_174	16	Pilidium_anglicum	Cystobasidiales_F_OTU_174
new.row.16971	F_ASV_787	F_OTU_638	16	Zasmidium_fructicola	Dothideomycetes_F_OTU_638
new.row.17938	F_ASV_912	F_ASV_1235	16	Nigrospora_oryzae	Tsuchiyaea_wingfieldii
new.row.18057	F_ASV_912	F_OTU_74	16	Nigrospora_oryzae	Agaricomycetes_F_OTU_74
new.row.18064	F_ASV_912	F_OTU_348	16	Nigrospora_oryzae	Vishniacozyma_F_OTU_348
new.row.18106	F_ASV_912	F_OTU_911	16	Nigrospora_oryzae	Capnodiales_F_OTU_911
new.row.18511	F_ASV_917	F_OTU_458	16	Bartalinia_robillardoides	Tremellomycetes_F_OTU_458
new.row.18727	F_ASV_917	F_OTU_215	16	Bartalinia_robillardoides	Sirobasidiaceae_F_OTU_215
new.row.18728	F_ASV_917	F_OTU_389	16	Bartalinia_robillardoides	Tremella_F_OTU_389
new.row.18746	F_ASV_917	F_OTU_391	16	Bartalinia_robillardoides	Fibulobasidium_F_OTU_391
new.row.21789	F_ASV_977	F_OTU_279	16	Sarocladium_bactrocephalum	Protomyces_F_OTU_279
new.row.22332	F_ASV_980	F_OTU_7	16	Sarocladium_subulatum	Alternaria_F_OTU_7
new.row.23396	F_ASV_1123	F_OTU_879	16	Colletotrichum_circinans	Robillarda_sessilis
new.row.23674	F_ASV_1123	F_OTU_651	16	Colletotrichum_circinans	Neosetophoma_F_OTU_651
new.row.27748	F_ASV_1235	F_OTU_74	16	Tsuchiyaea_wingfieldii	Agaricomycetes_F_OTU_74
new.row.27755	F_ASV_1235	F_OTU_348	16	Tsuchiyaea_wingfieldii	Vishniacozyma_F_OTU_348
new.row.27797	F_ASV_1235	F_OTU_911	16	Tsuchiyaea_wingfieldii	Capnodiales_F_OTU_911
new.row.45864	F_ASV_2019	F_OTU_546	16	Neodidymelliopsis_ranunculi	Dothideomycetes_F_OTU_546
new.row.46872	F_ASV_2048	F_OTU_902	16	Keissleriella_quadriseptata	Neodevriesia_xanthorrhoeae
new.row.47848	F_ASV_2057	F_OTU_679	16	Sphaerellopsis_macroconidialis	Fungi_F_OTU_679
new.row.48693	F_ASV_2118	F_ASV_2594	16	Pichia_terricola	Rhodotorula_paludigena
new.row.48732	F_ASV_2118	F_OTU_684	16	Pichia_terricola	Lophiostomataceae_F_OTU_684
new.row.49004	F_ASV_2118	F_OTU_46	16	Pichia_terricola	Stemphylium_beticola
new.row.49383	F_ASV_2126	F_OTU_474	16	Pichia_membranifaciens	Peniophora_F_OTU_474
new.row.49391	F_ASV_2126	F_OTU_740	16	Pichia_membranifaciens	Chaetothyriales_F_OTU_740
new.row.49849	F_ASV_2165	F_OTU_511	16	Cyberlindnera_jadinii	Neoerysiphe_galii
new.row.49960	F_ASV_2165	F_OTU_240	16	Cyberlindnera_jadinii	Fungi_F_OTU_240
new.row.50144	F_ASV_2165	F_OTU_516	16	Cyberlindnera_jadinii	Parathyridaria_F_OTU_516
new.row.52099	F_ASV_2259	F_OTU_810	16	Rhodotorula_diobovata	Hydropisphaera_F_OTU_810
new.row.52277	F_ASV_2259	F_OTU_720	16	Rhodotorula_diobovata	Didymellaceae_F_OTU_720
new.row.56239	F_ASV_2383	F_OTU_165	16	Cyanodermella_viridula	Erythrobasidium_hasegawianum
new.row.59607	F_ASV_2594	F_OTU_684	16	Rhodotorula_paludigena	Lophiostomataceae_F_OTU_684
new.row.59879	F_ASV_2594	F_OTU_46	16	Rhodotorula_paludigena	Stemphylium_beticola
new.row.60492	F_ASV_2782	F_OTU_950	16	Lasiobolidium_orbiculoides	Aspergillus_hongkongensis
new.row.61076	F_ASV_2922	F_OTU_825	16	Chalastospora_gossypii	Beauveria_F_OTU_825
new.row.64101	F_ASV_3170	F_OTU_862	16	Paraphoma_fimeti	Ascomycota_F_OTU_862
new.row.64868	F_ASV_3212	F_OTU_369	16	Coprinus_sterquilinus	Basidiomycota_F_OTU_369
new.row.65784	F_ASV_3249	F_OTU_770	16	Tapinella_panuoides	Stachybotrys_chartarum
new.row.66052	F_ASV_3256	F_OTU_617	16	Verrucocladosporium_visseri	Curvularia_buchloes
new.row.71785	F_OTU_74	F_OTU_348	16	Agaricomycetes_F_OTU_74	Vishniacozyma_F_OTU_348
new.row.71827	F_OTU_74	F_OTU_911	16	Agaricomycetes_F_OTU_74	Capnodiales_F_OTU_911
new.row.72671	F_OTU_684	F_OTU_46	16	Lophiostomataceae_F_OTU_684	Stemphylium_beticola
new.row.73976	F_OTU_348	F_OTU_911	16	Vishniacozyma_F_OTU_348	Capnodiales_F_OTU_911
new.row.74996	F_OTU_671	F_OTU_369	16	Phaeosphaeriaceae_F_OTU_671	Basidiomycota_F_OTU_369
new.row.75506	F_OTU_810	F_OTU_842	16	Hydropisphaera_F_OTU_810	Ascomycota_F_OTU_842
new.row.79298	F_OTU_617	F_OTU_795	16	Curvularia_buchloes	Chaetomiaceae_F_OTU_795
new.row.79309	F_OTU_617	F_OTU_771	16	Curvularia_buchloes	Alfaria_F_OTU_771
new.row.79350	F_OTU_617	F_OTU_72	16	Curvularia_buchloes	Oxyporus_corticola
new.row.80805	F_OTU_25	F_OTU_557	16	Alternaria_F_OTU_25	Periconia_F_OTU_557
new.row.81000	F_OTU_613	F_OTU_843	16	Curvularia_F_OTU_613	Metarhizium_robertsii
new.row.81195	F_OTU_613	F_OTU_58	16	Curvularia_F_OTU_613	Phanerochaete_cumulodentata
new.row.82306	F_OTU_900	F_OTU_638	16	Neodevriesia_bulbillosa	Dothideomycetes_F_OTU_638
new.row.91518	F_OTU_299	F_OTU_191	16	Ascomycota_F_OTU_299	Wallemia_F_OTU_191
new.row.92207	F_OTU_842	F_OTU_720	16	Ascomycota_F_OTU_842	Didymellaceae_F_OTU_720
new.row.92761	F_OTU_768	F_OTU_638	16	Striatibotrys_F_OTU_768	Dothideomycetes_F_OTU_638
new.row.92994	F_OTU_843	F_OTU_58	16	Metarhizium_robertsii	Phanerochaete_cumulodentata
new.row.97852	F_OTU_864	F_OTU_362	16	Diaporthe_F_OTU_864	Hannaella_F_OTU_362
new.row.99225	F_OTU_637	F_OTU_279	16	Phaeosphaeriaceae_F_OTU_637	Protomyces_F_OTU_279
new.row.99436	F_OTU_526	F_OTU_165	16	Pleosporales_F_OTU_526	Erythrobasidium_hasegawianum
new.row.104100	F_OTU_355	F_OTU_483	16	Dioszegia_var._yunnanensis	Sporormiaceae_F_OTU_483
new.row.106529	F_OTU_213	F_OTU_476	16	Colacogloea_F_OTU_213	Sigarispora_ononidis
new.row.109366	F_OTU_369	F_OTU_672	16	Basidiomycota_F_OTU_369	Phaeosphaeriaceae_F_OTU_672
new.row.109386	F_OTU_369	F_OTU_12	16	Basidiomycota_F_OTU_369	Alternaria_F_OTU_12
new.row.109412	F_OTU_369	F_OTU_85	16	Basidiomycota_F_OTU_369	Agaricomycetes_F_OTU_85
new.row.110113	F_OTU_643	F_OTU_623	16	Pseudoophiobolus_F_OTU_643	Phaeosphaeria_F_OTU_623
new.row.113412	F_OTU_950	F_OTU_191	16	Aspergillus_hongkongensis	Wallemia_F_OTU_191
new.row.115683	F_OTU_191	F_OTU_668	16	Wallemia_F_OTU_191	Phaeosphaeriaceae_F_OTU_668
new.row.119672	F_OTU_474	F_OTU_740	16	Peniophora_F_OTU_474	Chaetothyriales_F_OTU_740
new.row.142	F_ASV_5	F_ASV_2609	15	Exophiala_bonariae	Mycoarthris_corallina
new.row.3223	F_ASV_184	F_OTU_277	15	Vishniacozyma_tephrensis	Dipodascus_geotrichum
new.row.7894	F_ASV_401	F_OTU_810	15	Cladosporium_velox	Hydropisphaera_F_OTU_810
new.row.12952	F_ASV_632	F_ASV_1990	15	Hortaea_thailandica	Aspergillus_heterocaryoticus
new.row.15501	F_ASV_755	F_OTU_573	15	Pilidium_anglicum	Helotiales_F_OTU_573
new.row.17004	F_ASV_787	F_OTU_65	15	Zasmidium_fructicola	Flavodon_F_OTU_65
new.row.17819	F_ASV_889	F_OTU_199	15	Trichocladium_arxii	Rhodotorula_ingeniosa
new.row.18501	F_ASV_917	F_OTU_879	15	Bartalinia_robillardoides	Robillarda_sessilis
new.row.18535	F_ASV_917	F_OTU_35	15	Bartalinia_robillardoides	Alternaria_eureka
new.row.18779	F_ASV_917	F_OTU_651	15	Bartalinia_robillardoides	Neosetophoma_F_OTU_651
new.row.20388	F_ASV_949	F_OTU_770	15	Canariomyces_microsporus	Stachybotrys_chartarum
new.row.21626	F_ASV_977	F_OTU_867	15	Sarocladium_bactrocephalum	Xylaria_F_OTU_867
new.row.23633	F_ASV_1123	F_OTU_487	15	Colletotrichum_circinans	Sporormurispora_F_OTU_487
new.row.23917	F_ASV_1144	F_OTU_746	15	Acremonium_fusidioides	Acremonium_F_OTU_746
new.row.26267	F_ASV_1213	F_OTU_376	15	Cystofilobasidium_capitatum	Tremellomycetes_F_OTU_376
new.row.29847	F_ASV_1362	F_ASV_2609	15	Hannaella_sinensis	Mycoarthris_corallina
new.row.30393	F_ASV_1394	F_OTU_770	15	Hyphodermella_rosae	Stachybotrys_chartarum
new.row.36743	F_ASV_1631	F_OTU_554	15	Cystobasidium_slooffiae	Pleosporales_F_OTU_554
new.row.36888	F_ASV_1659	F_ASV_2118	15	Amyloporia_sinuosa	Pichia_terricola
new.row.36918	F_ASV_1659	F_ASV_2594	15	Amyloporia_sinuosa	Rhodotorula_paludigena
new.row.36957	F_ASV_1659	F_OTU_684	15	Amyloporia_sinuosa	Lophiostomataceae_F_OTU_684
new.row.37229	F_ASV_1659	F_OTU_46	15	Amyloporia_sinuosa	Stemphylium_beticola
new.row.43121	F_ASV_1929	F_OTU_563	15	Neocucurbitaria_juglandicola	Periconia_F_OTU_563
new.row.43192	F_ASV_1929	F_OTU_390	15	Neocucurbitaria_juglandicola	Fibulobasidium_inconspicuum
new.row.43824	F_ASV_1971	F_OTU_770	15	Neoascochyta_desmazieri	Stachybotrys_chartarum
new.row.44214	F_ASV_1981	F_OTU_770	15	Penicillium_olsonii	Stachybotrys_chartarum
new.row.45705	F_ASV_2019	F_OTU_35	15	Neodidymelliopsis_ranunculi	Alternaria_eureka
new.row.47353	F_ASV_2054	F_OTU_175	15	Paraphoma_rhaphiolepidis	Cystobasidium_F_OTU_175
new.row.48099	F_ASV_2098	F_OTU_277	15	Candida_albicans	Dipodascus_geotrichum
new.row.49815	F_ASV_2165	F_ASV_2434	15	Cyberlindnera_jadinii	Preussia_flanaganii
new.row.50700	F_ASV_2217	F_OTU_874	15	Rhodosporidiobolus_colostri	Ascomycota_F_OTU_874
new.row.50915	F_ASV_2217	F_OTU_612	15	Rhodosporidiobolus_colostri	Bipolaris_axonopicola
new.row.53281	F_ASV_2283	F_OTU_822	15	Cutaneotrichosporon_mucoides	Hypocreales_F_OTU_822
new.row.53377	F_ASV_2283	F_OTU_715	15	Cutaneotrichosporon_mucoides	Didymellaceae_F_OTU_715
new.row.53435	F_ASV_2283	F_OTU_314	15	Cutaneotrichosporon_mucoides	Fungi_F_OTU_314
new.row.53450	F_ASV_2283	F_OTU_512	15	Cutaneotrichosporon_mucoides	Neoerysiphe_nevoi
new.row.53465	F_ASV_2283	F_OTU_475	15	Cutaneotrichosporon_mucoides	Peniophora_F_OTU_475
new.row.54728	F_ASV_2326	F_OTU_770	15	Wallemia_tropicalis	Stachybotrys_chartarum
new.row.58100	F_ASV_2457	F_OTU_376	15	Hannaella_luteola	Tremellomycetes_F_OTU_376
new.row.58994	F_ASV_2505	F_OTU_770	15	Cryptococcus_uniguttulatus	Stachybotrys_chartarum
new.row.62778	F_ASV_3088	F_OTU_770	15	Peniophora_meridionalis	Stachybotrys_chartarum
new.row.66093	F_ASV_3256	F_OTU_808	15	Verrucocladosporium_visseri	Bionectriaceae_F_OTU_808
new.row.71148	F_OTU_652	F_OTU_65	15	Phaeosphaeriaceae_F_OTU_652	Flavodon_F_OTU_65
new.row.73661	F_OTU_347	F_OTU_899	15	Vishniacozyma_F_OTU_347	Neodevriesia_poagena
new.row.73878	F_OTU_347	F_OTU_679	15	Vishniacozyma_F_OTU_347	Fungi_F_OTU_679
new.row.74617	F_OTU_456	F_OTU_759	15	Basidiomycota_F_OTU_456	Fusarium_F_OTU_759
new.row.82339	F_OTU_900	F_OTU_65	15	Neodevriesia_bulbillosa	Flavodon_F_OTU_65
new.row.82611	F_OTU_887	F_OTU_952	15	Neodevriesia_F_OTU_887	Neocladosporium_leucadendri
new.row.84089	F_OTU_902	F_OTU_279	15	Neodevriesia_xanthorrhoeae	Protomyces_F_OTU_279
new.row.86615	F_OTU_937	F_OTU_956	15	Neocatenulostroma_abietis	Davidiellomyces_F_OTU_956
new.row.87132	F_OTU_926	F_OTU_956	15	Neodevriesia_F_OTU_926	Davidiellomyces_F_OTU_956
new.row.90163	F_OTU_808	F_OTU_795	15	Bionectriaceae_F_OTU_808	Chaetomiaceae_F_OTU_795
new.row.90174	F_OTU_808	F_OTU_771	15	Bionectriaceae_F_OTU_808	Alfaria_F_OTU_771
new.row.90215	F_OTU_808	F_OTU_72	15	Bionectriaceae_F_OTU_808	Oxyporus_corticola
new.row.92794	F_OTU_768	F_OTU_65	15	Striatibotrys_F_OTU_768	Flavodon_F_OTU_65
new.row.93721	F_OTU_773	F_OTU_952	15	Stachybotryaceae_F_OTU_773	Neocladosporium_leucadendri
new.row.94883	F_OTU_770	F_OTU_431	15	Stachybotrys_chartarum	Mrakia_niccombsii
new.row.94922	F_OTU_770	F_OTU_307	15	Stachybotrys_chartarum	Ascomycota_F_OTU_307
new.row.95080	F_OTU_770	F_OTU_134	15	Stachybotrys_chartarum	Stephanosporaceae_F_OTU_134
new.row.95087	F_OTU_770	F_OTU_953	15	Stachybotrys_chartarum	Davidiellomyces_F_OTU_953
new.row.96519	F_OTU_822	F_OTU_715	15	Hypocreales_F_OTU_822	Didymellaceae_F_OTU_715
new.row.96577	F_OTU_822	F_OTU_314	15	Hypocreales_F_OTU_822	Fungi_F_OTU_314
new.row.96592	F_OTU_822	F_OTU_512	15	Hypocreales_F_OTU_822	Neoerysiphe_nevoi
new.row.96607	F_OTU_822	F_OTU_475	15	Hypocreales_F_OTU_822	Peniophora_F_OTU_475
new.row.99263	F_OTU_637	F_OTU_720	15	Phaeosphaeriaceae_F_OTU_637	Didymellaceae_F_OTU_720
new.row.103570	F_OTU_358	F_OTU_477	15	Dioszegia_F_OTU_358	Sigarispora_F_OTU_477
new.row.103702	F_OTU_359	F_OTU_720	15	Dioszegia_F_OTU_359	Didymellaceae_F_OTU_720
new.row.104622	F_OTU_246	F_OTU_191	15	Hyphopichia_burtonii	Wallemia_F_OTU_191
new.row.105882	F_OTU_175	F_OTU_218	15	Cystobasidium_F_OTU_175	Chrysozymaceae_F_OTU_218
new.row.107021	F_OTU_262	F_OTU_476	15	Fungi_F_OTU_262	Sigarispora_ononidis
new.row.109701	F_OTU_562	F_OTU_952	15	Periconia_F_OTU_562	Neocladosporium_leucadendri
new.row.111815	F_OTU_570	F_OTU_419	15	Mollisia_F_OTU_570	Trichosporon_F_OTU_419
new.row.112030	F_OTU_695	F_OTU_952	15	Plenodomus_F_OTU_695	Neocladosporium_leucadendri
new.row.112849	F_OTU_715	F_OTU_314	15	Didymellaceae_F_OTU_715	Fungi_F_OTU_314
new.row.112864	F_OTU_715	F_OTU_512	15	Didymellaceae_F_OTU_715	Neoerysiphe_nevoi
new.row.112879	F_OTU_715	F_OTU_475	15	Didymellaceae_F_OTU_715	Peniophora_F_OTU_475
new.row.113320	F_OTU_947	F_OTU_477	15	Aspergillus_sydowii	Sigarispora_F_OTU_477
new.row.114400	F_OTU_416	F_OTU_952	15	Phaeotremella_F_OTU_416	Neocladosporium_leucadendri
new.row.116008	F_OTU_417	F_OTU_952	15	Basidiomycota_F_OTU_417	Neocladosporium_leucadendri
new.row.118074	F_OTU_326	F_OTU_956	15	Mortierella_amoeboidea	Davidiellomyces_F_OTU_956
new.row.118229	F_OTU_314	F_OTU_512	15	Fungi_F_OTU_314	Neoerysiphe_nevoi
new.row.118244	F_OTU_314	F_OTU_475	15	Fungi_F_OTU_314	Peniophora_F_OTU_475
new.row.119084	F_OTU_512	F_OTU_475	15	Neoerysiphe_nevoi	Peniophora_F_OTU_475
new.row.120106	F_OTU_144	F_OTU_146	15	Ceratobasidiaceae_F_OTU_144	Thanatephorus_F_OTU_146
new.row.120142	F_OTU_146	F_OTU_145	15	Thanatephorus_F_OTU_146	Thanatephorus_F_OTU_145
new.row.2239	F_ASV_106	F_OTU_468	14	Gloeophyllum_trabeum	Auriculariales_F_OTU_468
new.row.7961	F_ASV_401	F_OTU_785	14	Cladosporium_velox	Nectria_pseudotrichia
new.row.9640	F_ASV_534	F_ASV_1144	14	Bipolaris_drechsleri	Acremonium_fusidioides
new.row.11383	F_ASV_597	F_OTU_421	14	Toxicocladosporium_strelitziae	Cutaneotrichosporon_moniliiforme
new.row.13981	F_ASV_653	F_OTU_28	14	Saxophila_tyrrhenica	Ulocladium_chartarum
new.row.14739	F_ASV_737	F_ASV_977	14	Neodevriesia_agapanthi	Sarocladium_bactrocephalum
new.row.18738	F_ASV_917	F_OTU_487	14	Bartalinia_robillardoides	Sporormurispora_F_OTU_487
new.row.20330	F_ASV_949	F_OTU_28	14	Canariomyces_microsporus	Ulocladium_chartarum
new.row.29079	F_ASV_1284	F_OTU_905	14	Aureobasidium_leucospermi	Ramularia_F_OTU_905
new.row.30335	F_ASV_1394	F_OTU_28	14	Hyphodermella_rosae	Ulocladium_chartarum
new.row.31588	F_ASV_1462	F_OTU_979	14	Symmetrospora_gracilis	Cladosporium_F_OTU_979
new.row.31740	F_ASV_1462	F_OTU_564	14	Symmetrospora_gracilis	Periconia_F_OTU_564
new.row.32342	F_ASV_1487	F_ASV_2057	14	Symmetrospora_foliicola	Sphaerellopsis_macroconidialis
new.row.32439	F_ASV_1487	F_OTU_35	14	Symmetrospora_foliicola	Alternaria_eureka
new.row.41483	F_ASV_1809	F_OTU_637	14	Clarireedia_bennettii	Phaeosphaeriaceae_F_OTU_637
new.row.43766	F_ASV_1971	F_OTU_28	14	Neoascochyta_desmazieri	Ulocladium_chartarum
new.row.44156	F_ASV_1981	F_OTU_28	14	Penicillium_olsonii	Ulocladium_chartarum
new.row.46597	F_ASV_2046	F_OTU_167	14	Keissleriella_cirsii	Buckleyzyma_phyllomatis
new.row.50726	F_ASV_2217	F_OTU_371	14	Rhodosporidiobolus_colostri	Schizophyllum_F_OTU_371
new.row.52079	F_ASV_2259	F_OTU_626	14	Rhodotorula_diobovata	Sulcispora_supratumida
new.row.52370	F_ASV_2259	F_OTU_623	14	Rhodotorula_diobovata	Phaeosphaeria_F_OTU_623
new.row.53625	F_ASV_2289	F_OTU_829	14	Rhodotorula_nothofagi	Phyllachora_F_OTU_829
new.row.53799	F_ASV_2289	F_OTU_375	14	Rhodotorula_nothofagi	Tremellales_F_OTU_375
new.row.53948	F_ASV_2306	F_OTU_613	14	Wallemia_peruviensis	Curvularia_F_OTU_613
new.row.53994	F_ASV_2306	F_OTU_843	14	Wallemia_peruviensis	Metarhizium_robertsii
new.row.54189	F_ASV_2306	F_OTU_58	14	Wallemia_peruviensis	Phanerochaete_cumulodentata
new.row.54670	F_ASV_2326	F_OTU_28	14	Wallemia_tropicalis	Ulocladium_chartarum
new.row.57825	F_ASV_2457	F_ASV_3072	14	Hannaella_luteola	Mucor_fragilis
new.row.58936	F_ASV_2505	F_OTU_28	14	Cryptococcus_uniguttulatus	Ulocladium_chartarum
new.row.61493	F_ASV_2986	F_OTU_369	14	Alternaria_metachromatica	Basidiomycota_F_OTU_369
new.row.62720	F_ASV_3088	F_OTU_28	14	Peniophora_meridionalis	Ulocladium_chartarum
new.row.64237	F_ASV_3170	F_OTU_665	14	Paraphoma_fimeti	Phaeosphaeriaceae_F_OTU_665
new.row.64243	F_ASV_3170	F_OTU_435	14	Paraphoma_fimeti	Fungi_F_OTU_435
new.row.64290	F_ASV_3170	F_OTU_7	14	Paraphoma_fimeti	Alternaria_F_OTU_7
new.row.68020	F_ASV_3433	F_OTU_945	14	Pseudopithomyces_rosae	Devriesia_F_OTU_945
new.row.69336	F_OTU_626	F_OTU_842	14	Sulcispora_supratumida	Ascomycota_F_OTU_842
new.row.70752	F_OTU_36	F_OTU_689	14	Pleosporales_F_OTU_36	Cucurbitariaceae_F_OTU_689
new.row.70875	F_OTU_652	F_OTU_883	14	Phaeosphaeriaceae_F_OTU_652	Neodevriesia_F_OTU_883
new.row.78496	F_OTU_967	F_OTU_359	14	Cladosporium_F_OTU_967	Dioszegia_F_OTU_359
new.row.79442	F_OTU_617	F_OTU_199	14	Curvularia_buchloes	Rhodotorula_ingeniosa
new.row.79576	F_OTU_40	F_OTU_862	14	Bipolaris_F_OTU_40	Ascomycota_F_OTU_862
new.row.79825	F_OTU_35	F_OTU_28	14	Alternaria_eureka	Ulocladium_chartarum
new.row.80180	F_OTU_28	F_OTU_431	14	Ulocladium_chartarum	Mrakia_niccombsii
new.row.80219	F_OTU_28	F_OTU_307	14	Ulocladium_chartarum	Ascomycota_F_OTU_307
new.row.80309	F_OTU_28	F_OTU_482	14	Ulocladium_chartarum	Sporormiaceae_F_OTU_482
new.row.80377	F_OTU_28	F_OTU_134	14	Ulocladium_chartarum	Stephanosporaceae_F_OTU_134
new.row.80384	F_OTU_28	F_OTU_953	14	Ulocladium_chartarum	Davidiellomyces_F_OTU_953
new.row.82025	F_OTU_908	F_OTU_655	14	Mycosphaerellaceae_F_OTU_908	Neostagonospora_F_OTU_655
new.row.82048	F_OTU_908	F_OTU_147	14	Mycosphaerellaceae_F_OTU_908	Thanatephorus_F_OTU_147
new.row.82511	F_OTU_887	F_OTU_393	14	Neodevriesia_F_OTU_887	Genolevuria_F_OTU_393
new.row.83173	F_OTU_932	F_OTU_904	14	Teratosphaeriaceae_F_OTU_932	Ramularia_F_OTU_904
new.row.83604	F_OTU_945	F_OTU_437	14	Devriesia_F_OTU_945	Ascomycota_F_OTU_437
new.row.85121	F_OTU_904	F_OTU_683	14	Ramularia_F_OTU_904	Ascomycota_F_OTU_683
new.row.87488	F_OTU_745	F_OTU_213	14	Microdochium_F_OTU_745	Colacogloea_F_OTU_213
new.row.88581	F_OTU_374	F_OTU_689	14	Fungi_F_OTU_374	Cucurbitariaceae_F_OTU_689
new.row.90721	F_OTU_807	F_OTU_175	14	Nigrospora_zimmermanii	Cystobasidium_F_OTU_175
new.row.92300	F_OTU_842	F_OTU_623	14	Ascomycota_F_OTU_842	Phaeosphaeria_F_OTU_623
new.row.93621	F_OTU_773	F_OTU_393	14	Stachybotryaceae_F_OTU_773	Genolevuria_F_OTU_393
new.row.94008	F_OTU_761	F_OTU_355	14	Fusarium_F_OTU_761	Dioszegia_var._yunnanensis
new.row.94998	F_OTU_770	F_OTU_191	14	Stachybotrys_chartarum	Wallemia_F_OTU_191
new.row.95646	F_OTU_825	F_OTU_950	14	Beauveria_F_OTU_825	Aspergillus_hongkongensis
new.row.95916	F_OTU_827	F_OTU_452	14	Myrmecridium_F_OTU_827	Mortierella_F_OTU_452
new.row.95931	F_OTU_827	F_OTU_673	14	Myrmecridium_F_OTU_827	Phaeosphaeriaceae_F_OTU_673
new.row.95940	F_OTU_827	F_OTU_674	14	Myrmecridium_F_OTU_827	Phaeosphaeriaceae_F_OTU_674
new.row.97098	F_OTU_870	F_OTU_231	14	Ascomycota_F_OTU_870	Fungi_F_OTU_231
new.row.97116	F_OTU_870	F_OTU_229	14	Ascomycota_F_OTU_870	Taphrina_ulmi
new.row.104769	F_OTU_161	F_OTU_546	14	Symmetrospora_F_OTU_161	Dothideomycetes_F_OTU_546
new.row.106434	F_OTU_213	F_OTU_171	14	Colacogloea_F_OTU_213	Cystobasidiales_F_OTU_171
new.row.108762	F_OTU_165	F_OTU_679	14	Erythrobasidium_hasegawianum	Fungi_F_OTU_679
new.row.109601	F_OTU_562	F_OTU_393	14	Periconia_F_OTU_562	Genolevuria_F_OTU_393
new.row.110139	F_OTU_643	F_OTU_33	14	Pseudoophiobolus_F_OTU_643	Alternaria_chlamydospora
new.row.111831	F_OTU_570	F_OTU_268	14	Mollisia_F_OTU_570	Geotrichum_F_OTU_268
new.row.111930	F_OTU_695	F_OTU_393	14	Plenodomus_F_OTU_695	Genolevuria_F_OTU_393
new.row.114300	F_OTU_416	F_OTU_393	14	Phaeotremella_F_OTU_416	Genolevuria_F_OTU_393
new.row.114423	F_OTU_393	F_OTU_417	14	Genolevuria_F_OTU_393	Basidiomycota_F_OTU_417
new.row.116791	F_OTU_483	F_OTU_146	14	Sporormiaceae_F_OTU_483	Thanatephorus_F_OTU_146
new.row.119371	F_OTU_655	F_OTU_147	14	Neostagonospora_F_OTU_655	Thanatephorus_F_OTU_147
new.row.120220	F_OTU_99	F_OTU_952	14	Coprinopsis_F_OTU_99	Neocladosporium_leucadendri
new.row.341	F_ASV_5	F_OTU_369	13	Exophiala_bonariae	Basidiomycota_F_OTU_369
new.row.2262	F_ASV_106	F_OTU_246	13	Gloeophyllum_trabeum	Hyphopichia_burtonii
new.row.7235	F_ASV_397	F_OTU_956	13	Cladosporium_aphidis	Davidiellomyces_F_OTU_956
new.row.7536	F_ASV_400	F_OTU_358	13	Toxicocladosporium_pseudoveloxum	Dioszegia_F_OTU_358
new.row.7601	F_ASV_400	F_OTU_947	13	Toxicocladosporium_pseudoveloxum	Aspergillus_sydowii
new.row.11127	F_ASV_597	F_ASV_2414	13	Toxicocladosporium_strelitziae	Sporormiella_similis
new.row.11129	F_ASV_597	F_ASV_2434	13	Toxicocladosporium_strelitziae	Preussia_flanaganii
new.row.11807	F_ASV_598	F_OTU_657	13	Toxicocladosporium_irritans	Parastagonospora_forlicesenica
new.row.13125	F_ASV_632	F_OTU_874	13	Hortaea_thailandica	Ascomycota_F_OTU_874
new.row.13340	F_ASV_632	F_OTU_612	13	Hortaea_thailandica	Bipolaris_axonopicola
new.row.14864	F_ASV_737	F_OTU_626	13	Neodevriesia_agapanthi	Sulcispora_supratumida
new.row.15012	F_ASV_737	F_OTU_176	13	Neodevriesia_agapanthi	Cystobasidium_F_OTU_176
new.row.15761	F_ASV_769	F_ASV_3140	13	Ramularia_collo-cygni	Melanoleuca_rasilis
new.row.15897	F_ASV_769	F_OTU_579	13	Ramularia_collo-cygni	Lophodermium_F_OTU_579
new.row.15940	F_ASV_769	F_OTU_278	13	Ramularia_collo-cygni	Protomyces_F_OTU_278
new.row.16690	F_ASV_787	F_OTU_626	13	Zasmidium_fructicola	Sulcispora_supratumida
new.row.17469	F_ASV_889	F_ASV_949	13	Trichocladium_arxii	Canariomyces_microsporus
new.row.17525	F_ASV_889	F_ASV_1971	13	Trichocladium_arxii	Neoascochyta_desmazieri
new.row.17526	F_ASV_889	F_ASV_1981	13	Trichocladium_arxii	Penicillium_olsonii
new.row.17554	F_ASV_889	F_ASV_2326	13	Trichocladium_arxii	Wallemia_tropicalis
new.row.17566	F_ASV_889	F_ASV_2505	13	Trichocladium_arxii	Cryptococcus_uniguttulatus
new.row.17577	F_ASV_889	F_ASV_3088	13	Trichocladium_arxii	Peniophora_meridionalis
new.row.17705	F_ASV_889	F_OTU_431	13	Trichocladium_arxii	Mrakia_niccombsii
new.row.17744	F_ASV_889	F_OTU_307	13	Trichocladium_arxii	Ascomycota_F_OTU_307
new.row.17902	F_ASV_889	F_OTU_134	13	Trichocladium_arxii	Stephanosporaceae_F_OTU_134
new.row.17909	F_ASV_889	F_OTU_953	13	Trichocladium_arxii	Davidiellomyces_F_OTU_953
new.row.18115	F_ASV_912	F_OTU_281	13	Nigrospora_oryzae	Fungi_F_OTU_281
new.row.19694	F_ASV_932	F_OTU_645	13	Apodus_deciduus	Pseudoophiobolus_F_OTU_645
new.row.20726	F_ASV_963	F_ASV_3212	13	Cylindrocladiella_vitis	Coprinus_sterquilinus
new.row.20751	F_ASV_963	F_OTU_458	13	Cylindrocladiella_vitis	Tremellomycetes_F_OTU_458
new.row.20758	F_ASV_963	F_OTU_671	13	Cylindrocladiella_vitis	Phaeosphaeriaceae_F_OTU_671
new.row.20967	F_ASV_963	F_OTU_215	13	Cylindrocladiella_vitis	Sirobasidiaceae_F_OTU_215
new.row.20968	F_ASV_963	F_OTU_389	13	Cylindrocladiella_vitis	Tremella_F_OTU_389
new.row.20986	F_ASV_963	F_OTU_391	13	Cylindrocladiella_vitis	Fibulobasidium_F_OTU_391
new.row.21009	F_ASV_963	F_OTU_672	13	Cylindrocladiella_vitis	Phaeosphaeriaceae_F_OTU_672
new.row.21029	F_ASV_963	F_OTU_12	13	Cylindrocladiella_vitis	Alternaria_F_OTU_12
new.row.21055	F_ASV_963	F_OTU_85	13	Cylindrocladiella_vitis	Agaricomycetes_F_OTU_85
new.row.21237	F_ASV_975	F_OTU_543	13	Sarocladium_kiliense	Pilidium_acerinum
new.row.21330	F_ASV_975	F_OTU_170	13	Sarocladium_kiliense	Cystobasidiaceae_F_OTU_170
new.row.21365	F_ASV_975	F_OTU_588	13	Sarocladium_kiliense	Helotiales_F_OTU_588
new.row.21418	F_ASV_975	F_OTU_54	13	Sarocladium_kiliense	Polyporales_F_OTU_54
new.row.21743	F_ASV_977	F_OTU_637	13	Sarocladium_bactrocephalum	Phaeosphaeriaceae_F_OTU_637
new.row.22056	F_ASV_980	F_ASV_3170	13	Sarocladium_subulatum	Paraphoma_fimeti
new.row.25440	F_ASV_1177	F_OTU_645	13	Diaporthe_novem	Pseudoophiobolus_F_OTU_645
new.row.27806	F_ASV_1235	F_OTU_281	13	Tsuchiyaea_wingfieldii	Fungi_F_OTU_281
new.row.28124	F_ASV_1236	F_ASV_2306	13	Diutina_catenulata	Wallemia_peruviensis
new.row.28267	F_ASV_1236	F_OTU_827	13	Diutina_catenulata	Myrmecridium_F_OTU_827
new.row.28300	F_ASV_1236	F_OTU_234	13	Diutina_catenulata	Microthyriales_F_OTU_234
new.row.30046	F_ASV_1362	F_OTU_369	13	Hannaella_sinensis	Basidiomycota_F_OTU_369
new.row.32337	F_ASV_1487	F_ASV_2019	13	Symmetrospora_foliicola	Neodidymelliopsis_ranunculi
new.row.34844	F_ASV_1571	F_ASV_2223	13	Sistotrema_brinkmannii	Colacogloea_terpenoidalis
new.row.34874	F_ASV_1571	F_ASV_3043	13	Sistotrema_brinkmannii	Phanerochaete_livescens
new.row.35133	F_ASV_1571	F_OTU_497	13	Sistotrema_brinkmannii	Angustimassarina_F_OTU_497
new.row.35141	F_ASV_1571	F_OTU_338	13	Sistotrema_brinkmannii	Filobasidiaceae_F_OTU_338
new.row.35203	F_ASV_1571	F_OTU_116	13	Sistotrema_brinkmannii	Clitocybe_dealbata
new.row.35883	F_ASV_1600	F_OTU_331	13	Protomyces_inouyei	Filobasidium_F_OTU_331
new.row.37122	F_ASV_1659	F_OTU_564	13	Amyloporia_sinuosa	Periconia_F_OTU_564
new.row.38242	F_ASV_1688	F_OTU_789	13	Naganishia_adeliensis	Schizothecium_F_OTU_789
new.row.42013	F_ASV_1916	F_OTU_477	13	Libertasomyces_platani	Sigarispora_F_OTU_477
new.row.42945	F_ASV_1929	F_OTU_636	13	Neocucurbitaria_juglandicola	Dothideomycetes_F_OTU_636
new.row.44776	F_ASV_1990	F_OTU_675	13	Aspergillus_heterocaryoticus	Phaeosphaeriaceae_F_OTU_675
new.row.45415	F_ASV_2013	F_OTU_234	13	Rhizophagus_irregularis	Microthyriales_F_OTU_234
new.row.45813	F_ASV_2019	F_OTU_161	13	Neodidymelliopsis_ranunculi	Symmetrospora_F_OTU_161
new.row.47599	F_ASV_2057	F_OTU_347	13	Sphaerellopsis_macroconidialis	Vishniacozyma_F_OTU_347
new.row.48763	F_ASV_2118	F_OTU_883	13	Pichia_terricola	Neodevriesia_F_OTU_883
new.row.48897	F_ASV_2118	F_OTU_564	13	Pichia_terricola	Periconia_F_OTU_564
new.row.49080	F_ASV_2126	F_ASV_3102	13	Pichia_membranifaciens	Lentinus_arcularius
new.row.49883	F_ASV_2165	F_OTU_617	13	Cyberlindnera_jadinii	Curvularia_buchloes
new.row.50946	F_ASV_2223	F_ASV_3043	13	Colacogloea_terpenoidalis	Phanerochaete_livescens
new.row.51205	F_ASV_2223	F_OTU_497	13	Colacogloea_terpenoidalis	Angustimassarina_F_OTU_497
new.row.51213	F_ASV_2223	F_OTU_338	13	Colacogloea_terpenoidalis	Filobasidiaceae_F_OTU_338
new.row.51275	F_ASV_2223	F_OTU_116	13	Colacogloea_terpenoidalis	Clitocybe_dealbata
new.row.57004	F_ASV_2414	F_OTU_421	13	Sporormiella_similis	Cutaneotrichosporon_moniliiforme
new.row.57713	F_ASV_2434	F_OTU_421	13	Preussia_flanaganii	Cutaneotrichosporon_moniliiforme
new.row.58302	F_ASV_2465	F_OTU_874	13	Sporobolomyces_ruberrimus	Ascomycota_F_OTU_874
new.row.58517	F_ASV_2465	F_OTU_612	13	Sporobolomyces_ruberrimus	Bipolaris_axonopicola
new.row.59420	F_ASV_2515	F_OTU_369	13	Cryptococcus_laurentii	Basidiomycota_F_OTU_369
new.row.59638	F_ASV_2594	F_OTU_883	13	Rhodotorula_paludigena	Neodevriesia_F_OTU_883
new.row.59772	F_ASV_2594	F_OTU_564	13	Rhodotorula_paludigena	Periconia_F_OTU_564
new.row.60387	F_ASV_2782	F_OTU_825	13	Lasiobolidium_orbiculoides	Beauveria_F_OTU_825
new.row.61900	F_ASV_3043	F_OTU_497	13	Phanerochaete_livescens	Angustimassarina_F_OTU_497
new.row.61908	F_ASV_3043	F_OTU_338	13	Phanerochaete_livescens	Filobasidiaceae_F_OTU_338
new.row.61970	F_ASV_3043	F_OTU_116	13	Phanerochaete_livescens	Clitocybe_dealbata
new.row.62038	F_ASV_3072	F_OTU_617	13	Mucor_fragilis	Curvularia_buchloes
new.row.62247	F_ASV_3072	F_OTU_363	13	Mucor_fragilis	Ascomycota_F_OTU_363
new.row.62356	F_ASV_3074	F_OTU_458	13	Laetisaria_fuciformis	Tremellomycetes_F_OTU_458
new.row.62572	F_ASV_3074	F_OTU_215	13	Laetisaria_fuciformis	Sirobasidiaceae_F_OTU_215
new.row.62573	F_ASV_3074	F_OTU_389	13	Laetisaria_fuciformis	Tremella_F_OTU_389
new.row.62591	F_ASV_3074	F_OTU_391	13	Laetisaria_fuciformis	Fibulobasidium_F_OTU_391
new.row.63306	F_ASV_3102	F_OTU_474	13	Lentinus_arcularius	Peniophora_F_OTU_474
new.row.63314	F_ASV_3102	F_OTU_740	13	Lentinus_arcularius	Chaetothyriales_F_OTU_740
new.row.65537	F_ASV_3218	F_OTU_657	13	Lepiota_lilacea	Parastagonospora_forlicesenica
new.row.66524	F_ASV_3264	F_OTU_657	13	Verrucocladosporium_dirinae	Parastagonospora_forlicesenica
new.row.68294	F_OTU_867	F_OTU_626	13	Xylaria_F_OTU_867	Sulcispora_supratumida
new.row.69216	F_OTU_511	F_OTU_638	13	Neoerysiphe_galii	Dothideomycetes_F_OTU_638
new.row.69297	F_OTU_626	F_OTU_900	13	Sulcispora_supratumida	Neodevriesia_bulbillosa
new.row.69338	F_OTU_626	F_OTU_768	13	Sulcispora_supratumida	Striatibotrys_F_OTU_768
new.row.69414	F_OTU_626	F_OTU_279	13	Sulcispora_supratumida	Protomyces_F_OTU_279
new.row.71836	F_OTU_74	F_OTU_281	13	Agaricomycetes_F_OTU_74	Fungi_F_OTU_281
new.row.72430	F_OTU_684	F_OTU_883	13	Lophiostomataceae_F_OTU_684	Neodevriesia_F_OTU_883
new.row.72564	F_OTU_684	F_OTU_564	13	Lophiostomataceae_F_OTU_684	Periconia_F_OTU_564
new.row.72942	F_OTU_458	F_OTU_390	13	Tremellomycetes_F_OTU_458	Fibulobasidium_inconspicuum
new.row.73027	F_OTU_460	F_OTU_979	13	Vishniacozyma_F_OTU_460	Cladosporium_F_OTU_979
new.row.73141	F_OTU_460	F_OTU_359	13	Vishniacozyma_F_OTU_460	Dioszegia_F_OTU_359
new.row.73333	F_OTU_461	F_OTU_979	13	Cryptococcus_dimennae	Cladosporium_F_OTU_979
new.row.73447	F_OTU_461	F_OTU_359	13	Cryptococcus_dimennae	Dioszegia_F_OTU_359
new.row.73985	F_OTU_348	F_OTU_281	13	Vishniacozyma_F_OTU_348	Fungi_F_OTU_281
new.row.74695	F_OTU_456	F_OTU_369	13	Basidiomycota_F_OTU_456	Basidiomycota_F_OTU_369
new.row.75954	F_OTU_14	F_OTU_689	13	Alternaria_F_OTU_14	Cucurbitariaceae_F_OTU_689
new.row.76368	F_OTU_979	F_OTU_935	13	Cladosporium_F_OTU_979	Constantinomyces_minimus
new.row.76380	F_OTU_979	F_OTU_372	13	Cladosporium_F_OTU_979	Fungi_F_OTU_372
new.row.76466	F_OTU_979	F_OTU_180	13	Cladosporium_F_OTU_979	Cystobasidium_F_OTU_180
new.row.76524	F_OTU_979	F_OTU_545	13	Cladosporium_F_OTU_979	Ascomycota_F_OTU_545
new.row.79516	F_OTU_617	F_OTU_608	13	Curvularia_buchloes	Tamaricicola_F_OTU_608
new.row.79571	F_OTU_40	F_OTU_281	13	Bipolaris_F_OTU_40	Fungi_F_OTU_281
new.row.81754	F_OTU_883	F_OTU_46	13	Neodevriesia_F_OTU_883	Stemphylium_beticola
new.row.82424	F_OTU_887	F_OTU_367	13	Neodevriesia_F_OTU_887	Basidiomycota_F_OTU_367
new.row.83014	F_OTU_899	F_OTU_165	13	Neodevriesia_poagena	Erythrobasidium_hasegawianum
new.row.84609	F_OTU_543	F_OTU_170	13	Pilidium_acerinum	Cystobasidiaceae_F_OTU_170
new.row.84644	F_OTU_543	F_OTU_588	13	Pilidium_acerinum	Helotiales_F_OTU_588
new.row.84697	F_OTU_543	F_OTU_54	13	Pilidium_acerinum	Polyporales_F_OTU_54
new.row.84867	F_OTU_935	F_OTU_359	13	Constantinomyces_minimus	Dioszegia_F_OTU_359
new.row.85850	F_OTU_911	F_OTU_281	13	Capnodiales_F_OTU_911	Fungi_F_OTU_281
new.row.87981	F_OTU_372	F_OTU_359	13	Fungi_F_OTU_372	Dioszegia_F_OTU_359
new.row.89570	F_OTU_862	F_OTU_191	13	Ascomycota_F_OTU_862	Wallemia_F_OTU_191
new.row.90420	F_OTU_781	F_OTU_756	13	Hypocreales_F_OTU_781	Fusarium_biseptatum
new.row.90923	F_OTU_789	F_OTU_399	13	Schizothecium_F_OTU_789	Kwoniella_F_OTU_399
new.row.91426	F_OTU_299	F_OTU_234	13	Ascomycota_F_OTU_299	Microthyriales_F_OTU_234
new.row.93078	F_OTU_846	F_OTU_234	13	Lasiosphaeriaceae_F_OTU_846	Microthyriales_F_OTU_234
new.row.93534	F_OTU_773	F_OTU_367	13	Stachybotryaceae_F_OTU_773	Basidiomycota_F_OTU_367
new.row.94721	F_OTU_759	F_OTU_369	13	Fusarium_F_OTU_759	Basidiomycota_F_OTU_369
new.row.95989	F_OTU_443	F_OTU_870	13	Plectosphaerella_niemeijerarum	Ascomycota_F_OTU_870
new.row.97278	F_OTU_870	F_OTU_93	13	Ascomycota_F_OTU_870	Coprinopsis_F_OTU_93
new.row.98520	F_OTU_240	F_OTU_638	13	Fungi_F_OTU_240	Dothideomycetes_F_OTU_638
new.row.100217	F_OTU_468	F_OTU_246	13	Auriculariales_F_OTU_468	Hyphopichia_burtonii
new.row.101233	F_OTU_367	F_OTU_562	13	Basidiomycota_F_OTU_367	Periconia_F_OTU_562
new.row.101250	F_OTU_367	F_OTU_695	13	Basidiomycota_F_OTU_367	Plenodomus_F_OTU_695
new.row.101270	F_OTU_367	F_OTU_416	13	Basidiomycota_F_OTU_367	Phaeotremella_F_OTU_416
new.row.101286	F_OTU_367	F_OTU_417	13	Basidiomycota_F_OTU_367	Basidiomycota_F_OTU_417
new.row.102665	F_OTU_234	F_OTU_668	13	Microthyriales_F_OTU_234	Phaeosphaeriaceae_F_OTU_668
new.row.102694	F_OTU_234	F_OTU_98	13	Microthyriales_F_OTU_234	Parasola_F_OTU_98
new.row.103342	F_OTU_354	F_OTU_555	13	Dioszegia_F_OTU_354	Pleosporales_F_OTU_555
new.row.103655	F_OTU_359	F_OTU_180	13	Dioszegia_F_OTU_359	Cystobasidium_F_OTU_180
new.row.103713	F_OTU_359	F_OTU_545	13	Dioszegia_F_OTU_359	Ascomycota_F_OTU_545
new.row.105104	F_OTU_170	F_OTU_588	13	Cystobasidiaceae_F_OTU_170	Helotiales_F_OTU_588
new.row.105157	F_OTU_170	F_OTU_54	13	Cystobasidiaceae_F_OTU_170	Polyporales_F_OTU_54
new.row.105875	F_OTU_175	F_OTU_13	13	Cystobasidium_F_OTU_175	Alternaria_hampshirensis
new.row.107007	F_OTU_262	F_OTU_483	13	Fungi_F_OTU_262	Sporormiaceae_F_OTU_483
new.row.107017	F_OTU_262	F_OTU_390	13	Fungi_F_OTU_262	Fibulobasidium_inconspicuum
new.row.107500	F_OTU_174	F_OTU_390	13	Cystobasidiales_F_OTU_174	Fibulobasidium_inconspicuum
new.row.109961	F_OTU_564	F_OTU_46	13	Periconia_F_OTU_564	Stemphylium_beticola
new.row.110617	F_OTU_588	F_OTU_54	13	Helotiales_F_OTU_588	Polyporales_F_OTU_54
new.row.111755	F_OTU_711	F_OTU_645	13	Neocamarosporium_chersinae	Pseudoophiobolus_F_OTU_645
new.row.114174	F_OTU_663	F_OTU_140	13	Phaeosphaeriaceae_F_OTU_663	Thanatephorus_F_OTU_140
new.row.114504	F_OTU_393	F_OTU_99	13	Genolevuria_F_OTU_393	Coprinopsis_F_OTU_99
new.row.114864	F_OTU_380	F_OTU_390	13	Tremellales_F_OTU_380	Fibulobasidium_inconspicuum
new.row.116034	F_OTU_215	F_OTU_390	13	Sirobasidiaceae_F_OTU_215	Fibulobasidium_inconspicuum
new.row.116125	F_OTU_389	F_OTU_390	13	Tremella_F_OTU_389	Fibulobasidium_inconspicuum
new.row.116738	F_OTU_483	F_OTU_476	13	Sporormiaceae_F_OTU_483	Sigarispora_ononidis
new.row.116816	F_OTU_497	F_OTU_338	13	Angustimassarina_F_OTU_497	Filobasidiaceae_F_OTU_338
new.row.116878	F_OTU_497	F_OTU_116	13	Angustimassarina_F_OTU_497	Clitocybe_dealbata
new.row.117506	F_OTU_338	F_OTU_116	13	Filobasidiaceae_F_OTU_338	Clitocybe_dealbata
new.row.117520	F_OTU_390	F_OTU_391	13	Fibulobasidium_inconspicuum	Fibulobasidium_F_OTU_391
new.row.117528	F_OTU_390	F_OTU_375	13	Fibulobasidium_inconspicuum	Tremellales_F_OTU_375
new.row.117565	F_OTU_390	F_OTU_623	13	Fibulobasidium_inconspicuum	Phaeosphaeria_F_OTU_623
new.row.119566	F_OTU_638	F_OTU_516	13	Dothideomycetes_F_OTU_638	Parathyridaria_F_OTU_516
new.row.120126	F_OTU_141	F_OTU_140	13	Thanatephorus_F_OTU_141	Thanatephorus_F_OTU_140
new.row.610	F_ASV_13	F_ASV_2266	12	Didymocyrtis_banksiae	Sporobolomyces_johnsonii
new.row.619	F_ASV_13	F_ASV_2373	12	Didymocyrtis_banksiae	Trichobolus_zukalii
new.row.978	F_ASV_13	F_OTU_69	12	Didymocyrtis_banksiae	Ganoderma_F_OTU_69
new.row.2971	F_ASV_184	F_ASV_1167	12	Vishniacozyma_tephrensis	Scytalidium_circinatum
new.row.3205	F_ASV_184	F_OTU_304	12	Vishniacozyma_tephrensis	Fungi_F_OTU_304
new.row.7382	F_ASV_400	F_ASV_3140	12	Toxicocladosporium_pseudoveloxum	Melanoleuca_rasilis
new.row.7518	F_ASV_400	F_OTU_579	12	Toxicocladosporium_pseudoveloxum	Lophodermium_F_OTU_579
new.row.7561	F_ASV_400	F_OTU_278	12	Toxicocladosporium_pseudoveloxum	Protomyces_F_OTU_278
new.row.11823	F_ASV_598	F_OTU_531	12	Toxicocladosporium_irritans	Aspergillus_F_OTU_531
new.row.12629	F_ASV_627	F_OTU_797	12	Pyrenophora_chaetomioides	Triangularia_mangenotii
new.row.12640	F_ASV_627	F_OTU_814	12	Pyrenophora_chaetomioides	Hypocreales_F_OTU_814
new.row.13151	F_ASV_632	F_OTU_371	12	Hortaea_thailandica	Schizophyllum_F_OTU_371
new.row.15775	F_ASV_769	F_ASV_3433	12	Ramularia_collo-cygni	Pseudopithomyces_rosae
new.row.15993	F_ASV_769	F_OTU_437	12	Ramularia_collo-cygni	Ascomycota_F_OTU_437
new.row.17492	F_ASV_889	F_ASV_1394	12	Trichocladium_arxii	Hyphodermella_rosae
new.row.17848	F_ASV_889	F_OTU_452	12	Trichocladium_arxii	Mortierella_F_OTU_452
new.row.17863	F_ASV_889	F_OTU_673	12	Trichocladium_arxii	Phaeosphaeriaceae_F_OTU_673
new.row.17872	F_ASV_889	F_OTU_674	12	Trichocladium_arxii	Phaeosphaeriaceae_F_OTU_674
new.row.18536	F_ASV_917	F_OTU_28	12	Bartalinia_robillardoides	Ulocladium_chartarum
new.row.18568	F_ASV_917	F_OTU_915	12	Bartalinia_robillardoides	Capnodiales_F_OTU_915
new.row.20775	F_ASV_963	F_OTU_35	12	Cylindrocladiella_vitis	Alternaria_eureka
new.row.21827	F_ASV_977	F_OTU_720	12	Sarocladium_bactrocephalum	Didymellaceae_F_OTU_720
new.row.22295	F_ASV_980	F_OTU_191	12	Sarocladium_subulatum	Wallemia_F_OTU_191
new.row.22960	F_ASV_1075	F_OTU_652	12	Fusarium_nurragi	Phaeosphaeriaceae_F_OTU_652
new.row.23313	F_ASV_1123	F_ASV_1755	12	Colletotrichum_circinans	Tintelnotia_destructans
new.row.24825	F_ASV_1167	F_OTU_304	12	Scytalidium_circinatum	Fungi_F_OTU_304
new.row.25828	F_ASV_1182	F_OTU_477	12	Didymella_lentis	Sigarispora_F_OTU_477
new.row.28361	F_ASV_1236	F_OTU_232	12	Diutina_catenulata	Microthyriales_F_OTU_232
new.row.29083	F_ASV_1284	F_OTU_937	12	Aureobasidium_leucospermi	Neocatenulostroma_abietis
new.row.29085	F_ASV_1284	F_OTU_926	12	Aureobasidium_leucospermi	Neodevriesia_F_OTU_926
new.row.29276	F_ASV_1284	F_OTU_326	12	Aureobasidium_leucospermi	Mortierella_amoeboidea
new.row.31532	F_ASV_1462	F_ASV_2465	12	Symmetrospora_gracilis	Sporobolomyces_ruberrimus
new.row.33502	F_ASV_1503	F_OTU_679	12	Buckleyzyma_salicina	Fungi_F_OTU_679
new.row.36377	F_ASV_1602	F_OTU_403	12	Protomyces_macrosporus	Papiliotrema_aurea
new.row.36970	F_ASV_1659	F_OTU_979	12	Amyloporia_sinuosa	Cladosporium_F_OTU_979
new.row.36988	F_ASV_1659	F_OTU_883	12	Amyloporia_sinuosa	Neodevriesia_F_OTU_883
new.row.37815	F_ASV_1684	F_OTU_905	12	Naganishia_diffluens	Ramularia_F_OTU_905
new.row.38539	F_ASV_1690	F_ASV_2515	12	Papiliotrema_fusca	Cryptococcus_laurentii
new.row.39202	F_ASV_1694	F_OTU_388	12	Papiliotrema_mangalensis	Tremellales_F_OTU_388
new.row.45113	F_ASV_2003	F_OTU_195	12	Diplodia_pseudoseriata	Leucosporidium_F_OTU_195
new.row.45804	F_ASV_2019	F_OTU_277	12	Neodidymelliopsis_ranunculi	Dipodascus_geotrichum
new.row.46161	F_ASV_2022	F_OTU_863	12	Allophoma_cylindrispora	Diaporthe_F_OTU_863
new.row.47380	F_ASV_2054	F_OTU_643	12	Paraphoma_rhaphiolepidis	Pseudoophiobolus_F_OTU_643
new.row.47752	F_ASV_2057	F_OTU_165	12	Sphaerellopsis_macroconidialis	Erythrobasidium_hasegawianum
new.row.48745	F_ASV_2118	F_OTU_979	12	Pichia_terricola	Cladosporium_F_OTU_979
new.row.50563	F_ASV_2217	F_ASV_2457	12	Rhodosporidiobolus_colostri	Hannaella_luteola
new.row.50630	F_ASV_2217	F_OTU_617	12	Rhodosporidiobolus_colostri	Curvularia_buchloes
new.row.52407	F_ASV_2266	F_ASV_2373	12	Sporobolomyces_johnsonii	Trichobolus_zukalii
new.row.52766	F_ASV_2266	F_OTU_69	12	Sporobolomyces_johnsonii	Ganoderma_F_OTU_69
new.row.56033	F_ASV_2373	F_OTU_69	12	Trichobolus_zukalii	Ganoderma_F_OTU_69
new.row.56750	F_ASV_2414	F_ASV_2434	12	Sporormiella_similis	Preussia_flanaganii
new.row.57203	F_ASV_2417	F_OTU_745	12	Angustimassarina_acerina	Microdochium_F_OTU_745
new.row.57217	F_ASV_2417	F_OTU_789	12	Angustimassarina_acerina	Schizothecium_F_OTU_789
new.row.57294	F_ASV_2417	F_OTU_171	12	Angustimassarina_acerina	Cystobasidiales_F_OTU_171
new.row.57775	F_ASV_2434	F_OTU_638	12	Preussia_flanaganii	Dothideomycetes_F_OTU_638
new.row.59244	F_ASV_2515	F_ASV_3415	12	Cryptococcus_laurentii	Waitea_var._circinata
new.row.59620	F_ASV_2594	F_OTU_979	12	Rhodotorula_paludigena	Cladosporium_F_OTU_979
new.row.60329	F_ASV_2782	F_OTU_613	12	Lasiobolidium_orbiculoides	Curvularia_F_OTU_613
new.row.60375	F_ASV_2782	F_OTU_843	12	Lasiobolidium_orbiculoides	Metarhizium_robertsii
new.row.60570	F_ASV_2782	F_OTU_58	12	Lasiobolidium_orbiculoides	Phanerochaete_cumulodentata
new.row.62380	F_ASV_3074	F_OTU_35	12	Laetisaria_fuciformis	Alternaria_eureka
new.row.63364	F_ASV_3140	F_OTU_652	12	Melanoleuca_rasilis	Phaeosphaeriaceae_F_OTU_652
new.row.63622	F_ASV_3140	F_OTU_679	12	Melanoleuca_rasilis	Fungi_F_OTU_679
new.row.63957	F_ASV_3147	F_OTU_479	12	Coprinellus_sabulicola	Fungi_F_OTU_479
new.row.64253	F_ASV_3170	F_OTU_191	12	Paraphoma_fimeti	Wallemia_F_OTU_191
new.row.65310	F_ASV_3217	F_OTU_638	12	Stropharia_coronilla	Dothideomycetes_F_OTU_638
new.row.65343	F_ASV_3217	F_OTU_65	12	Stropharia_coronilla	Flavodon_F_OTU_65
new.row.65553	F_ASV_3218	F_OTU_531	12	Lepiota_lilacea	Aspergillus_F_OTU_531
new.row.65885	F_ASV_3249	F_OTU_491	12	Tapinella_panuoides	Pleosporales_F_OTU_491
new.row.66540	F_ASV_3264	F_OTU_531	12	Verrucocladosporium_dirinae	Aspergillus_F_OTU_531
new.row.70723	F_OTU_36	F_OTU_555	12	Pleosporales_F_OTU_36	Pleosporales_F_OTU_555
new.row.70882	F_OTU_652	F_OTU_945	12	Phaeosphaeriaceae_F_OTU_652	Devriesia_F_OTU_945
new.row.70952	F_OTU_652	F_OTU_579	12	Phaeosphaeriaceae_F_OTU_652	Lophodermium_F_OTU_579
new.row.70995	F_OTU_652	F_OTU_278	12	Phaeosphaeriaceae_F_OTU_652	Protomyces_F_OTU_278
new.row.71092	F_OTU_652	F_OTU_600	12	Phaeosphaeriaceae_F_OTU_652	Debaryomyces_F_OTU_600
new.row.71124	F_OTU_652	F_OTU_21	12	Phaeosphaeriaceae_F_OTU_652	Alternaria_F_OTU_21
new.row.72412	F_OTU_684	F_OTU_979	12	Lophiostomataceae_F_OTU_684	Cladosporium_F_OTU_979
new.row.72873	F_OTU_458	F_OTU_643	12	Tremellomycetes_F_OTU_458	Pseudoophiobolus_F_OTU_643
new.row.72955	F_OTU_458	F_OTU_600	12	Tremellomycetes_F_OTU_458	Debaryomyces_F_OTU_600
new.row.73014	F_OTU_458	F_OTU_33	12	Tremellomycetes_F_OTU_458	Alternaria_chlamydospora
new.row.74336	F_OTU_455	F_OTU_637	12	Basidiomycota_F_OTU_455	Phaeosphaeriaceae_F_OTU_637
new.row.74406	F_OTU_455	F_OTU_619	12	Basidiomycota_F_OTU_455	Phaeosphaeriaceae_F_OTU_619
new.row.75494	F_OTU_810	F_OTU_797	12	Hydropisphaera_F_OTU_810	Triangularia_mangenotii
new.row.75505	F_OTU_810	F_OTU_814	12	Hydropisphaera_F_OTU_810	Hypocreales_F_OTU_814
new.row.76597	F_OTU_979	F_OTU_46	12	Cladosporium_F_OTU_979	Stemphylium_beticola
new.row.79965	F_OTU_35	F_OTU_643	12	Alternaria_eureka	Pseudoophiobolus_F_OTU_643
new.row.80034	F_OTU_35	F_OTU_390	12	Alternaria_eureka	Fibulobasidium_inconspicuum
new.row.80106	F_OTU_35	F_OTU_33	12	Alternaria_eureka	Alternaria_chlamydospora
new.row.80614	F_OTU_47	F_OTU_7	12	Stemphylium_F_OTU_47	Alternaria_F_OTU_7
new.row.81659	F_OTU_883	F_OTU_693	12	Neodevriesia_F_OTU_883	Dothideomycetes_F_OTU_693
new.row.83837	F_OTU_941	F_OTU_657	12	Capnodiales_F_OTU_941	Parastagonospora_forlicesenica
new.row.85155	F_OTU_904	F_OTU_279	12	Ramularia_F_OTU_904	Protomyces_F_OTU_279
new.row.89478	F_OTU_862	F_OTU_234	12	Ascomycota_F_OTU_862	Microthyriales_F_OTU_234
new.row.90307	F_OTU_808	F_OTU_199	12	Bionectriaceae_F_OTU_808	Rhodotorula_ingeniosa
new.row.94022	F_OTU_761	F_OTU_213	12	Fusarium_F_OTU_761	Colacogloea_F_OTU_213
new.row.94171	F_OTU_761	F_OTU_146	12	Fusarium_F_OTU_761	Thanatephorus_F_OTU_146
new.row.94977	F_OTU_770	F_OTU_950	12	Stachybotrys_chartarum	Aspergillus_hongkongensis
new.row.95353	F_OTU_779	F_OTU_234	12	Hypocreales_F_OTU_779	Microthyriales_F_OTU_234
new.row.99076	F_OTU_208	F_OTU_195	12	Metschnikowia_F_OTU_208	Leucosporidium_F_OTU_195
new.row.100138	F_OTU_579	F_OTU_679	12	Lophodermium_F_OTU_579	Fungi_F_OTU_679
new.row.101367	F_OTU_367	F_OTU_99	12	Basidiomycota_F_OTU_367	Coprinopsis_F_OTU_99
new.row.102539	F_OTU_234	F_OTU_246	12	Microthyriales_F_OTU_234	Hyphopichia_burtonii
new.row.103144	F_OTU_277	F_OTU_570	12	Dipodascus_geotrichum	Mollisia_F_OTU_570
new.row.103180	F_OTU_277	F_OTU_419	12	Dipodascus_geotrichum	Trichosporon_F_OTU_419
new.row.107835	F_OTU_278	F_OTU_679	12	Protomyces_F_OTU_278	Fungi_F_OTU_679
new.row.110049	F_OTU_643	F_OTU_215	12	Pseudoophiobolus_F_OTU_643	Sirobasidiaceae_F_OTU_215
new.row.110050	F_OTU_643	F_OTU_389	12	Pseudoophiobolus_F_OTU_643	Tremella_F_OTU_389
new.row.110068	F_OTU_643	F_OTU_391	12	Pseudoophiobolus_F_OTU_643	Fibulobasidium_F_OTU_391
new.row.110094	F_OTU_643	F_OTU_218	12	Pseudoophiobolus_F_OTU_643	Chrysozymaceae_F_OTU_218
new.row.112465	F_OTU_546	F_OTU_228	12	Dothideomycetes_F_OTU_546	Fungi_F_OTU_228
new.row.113133	F_OTU_699	F_OTU_149	12	Shiraia_F_OTU_699	Ceratobasidiaceae_F_OTU_149
new.row.115675	F_OTU_191	F_OTU_7	12	Wallemia_F_OTU_191	Alternaria_F_OTU_7
new.row.116047	F_OTU_215	F_OTU_600	12	Sirobasidiaceae_F_OTU_215	Debaryomyces_F_OTU_600
new.row.116106	F_OTU_215	F_OTU_33	12	Sirobasidiaceae_F_OTU_215	Alternaria_chlamydospora
new.row.116138	F_OTU_389	F_OTU_600	12	Tremella_F_OTU_389	Debaryomyces_F_OTU_600
new.row.116197	F_OTU_389	F_OTU_33	12	Tremella_F_OTU_389	Alternaria_chlamydospora
new.row.117605	F_OTU_391	F_OTU_600	12	Fibulobasidium_F_OTU_391	Debaryomyces_F_OTU_600
new.row.117664	F_OTU_391	F_OTU_33	12	Fibulobasidium_F_OTU_391	Alternaria_chlamydospora
new.row.43	F_ASV_5	F_ASV_963	11	Exophiala_bonariae	Cylindrocladiella_vitis
new.row.1007	F_ASV_59	F_ASV_737	11	Pringsheimia_euphorbiae	Neodevriesia_agapanthi
new.row.12872	F_ASV_627	F_OTU_91	11	Pyrenophora_chaetomioides	Coprinopsis_F_OTU_91
new.row.12968	F_ASV_632	F_ASV_2217	11	Hortaea_thailandica	Rhodosporidiobolus_colostri
new.row.13915	F_ASV_653	F_ASV_2515	11	Saxophila_tyrrhenica	Cryptococcus_laurentii
new.row.14915	F_ASV_737	F_OTU_884	11	Neodevriesia_agapanthi	Neodevriesia_F_OTU_884
new.row.15320	F_ASV_755	F_OTU_636	11	Pilidium_anglicum	Dothideomycetes_F_OTU_636
new.row.15567	F_ASV_755	F_OTU_390	11	Pilidium_anglicum	Fibulobasidium_inconspicuum
new.row.15648	F_ASV_769	F_ASV_924	11	Ramularia_collo-cygni	Schizothecium_carpinicola
new.row.15670	F_ASV_769	F_ASV_1258	11	Ramularia_collo-cygni	Meyerozyma_caribbica
new.row.15851	F_ASV_769	F_OTU_750	11	Ramularia_collo-cygni	Acremonium_F_OTU_750
new.row.16038	F_ASV_769	F_OTU_607	11	Ramularia_collo-cygni	Phaeosphaeriaceae_F_OTU_607
new.row.17329	F_ASV_789	F_OTU_618	11	Neocatenulostroma_microsporum	Parastagonospora_phoenicicola
new.row.17630	F_ASV_889	F_OTU_617	11	Trichocladium_arxii	Curvularia_buchloes
new.row.17671	F_ASV_889	F_OTU_808	11	Trichocladium_arxii	Bionectriaceae_F_OTU_808
new.row.17799	F_ASV_889	F_OTU_950	11	Trichocladium_arxii	Aspergillus_hongkongensis
new.row.17820	F_ASV_889	F_OTU_191	11	Trichocladium_arxii	Wallemia_F_OTU_191
new.row.18003	F_ASV_912	F_ASV_2289	11	Nigrospora_oryzae	Rhodotorula_nothofagi
new.row.20634	F_ASV_963	F_ASV_1362	11	Cylindrocladiella_vitis	Hannaella_sinensis
new.row.20716	F_ASV_963	F_ASV_2986	11	Cylindrocladiella_vitis	Alternaria_metachromatica
new.row.21302	F_ASV_975	F_OTU_305	11	Sarocladium_kiliense	Fungi_F_OTU_305
new.row.21729	F_ASV_977	F_OTU_871	11	Sarocladium_bactrocephalum	Anthostomella_spartii
new.row.22203	F_ASV_980	F_OTU_234	11	Sarocladium_subulatum	Microthyriales_F_OTU_234
new.row.24196	F_ASV_1164	F_ASV_1919	11	Leptobacillium_leptobactrum	Dimorphosporicola_tragani
new.row.27694	F_ASV_1235	F_ASV_2289	11	Tsuchiyaea_wingfieldii	Rhodotorula_nothofagi
new.row.38811	F_ASV_1690	F_OTU_363	11	Papiliotrema_fusca	Ascomycota_F_OTU_363
new.row.43515	F_ASV_1952	F_OTU_643	11	Articulospora_proliferata	Pseudoophiobolus_F_OTU_643
new.row.45668	F_ASV_2019	F_OTU_636	11	Neodidymelliopsis_ranunculi	Dothideomycetes_F_OTU_636
new.row.45915	F_ASV_2019	F_OTU_390	11	Neodidymelliopsis_ranunculi	Fibulobasidium_inconspicuum
new.row.46551	F_ASV_2046	F_OTU_209	11	Keissleriella_cirsii	Metschnikowia_reukaufii
new.row.47452	F_ASV_2054	F_OTU_477	11	Paraphoma_rhaphiolepidis	Sigarispora_F_OTU_477
new.row.48377	F_ASV_2106	F_OTU_617	11	Candida_tropicalis	Curvularia_buchloes
new.row.48907	F_ASV_2118	F_OTU_618	11	Pichia_terricola	Parastagonospora_phoenicicola
new.row.50131	F_ASV_2165	F_OTU_638	11	Cyberlindnera_jadinii	Dothideomycetes_F_OTU_638
new.row.50839	F_ASV_2217	F_OTU_363	11	Rhodosporidiobolus_colostri	Ascomycota_F_OTU_363
new.row.51408	F_ASV_2226	F_OTU_915	11	Rhodotorula_mucilaginosa	Capnodiales_F_OTU_915
new.row.52193	F_ASV_2259	F_OTU_637	11	Rhodotorula_diobovata	Phaeosphaeriaceae_F_OTU_637
new.row.53515	F_ASV_2289	F_ASV_2515	11	Rhodotorula_nothofagi	Cryptococcus_laurentii
new.row.53553	F_ASV_2289	F_OTU_74	11	Rhodotorula_nothofagi	Agaricomycetes_F_OTU_74
new.row.53560	F_ASV_2289	F_OTU_348	11	Rhodotorula_nothofagi	Vishniacozyma_F_OTU_348
new.row.53602	F_ASV_2289	F_OTU_911	11	Rhodotorula_nothofagi	Capnodiales_F_OTU_911
new.row.53882	F_ASV_2306	F_ASV_2782	11	Wallemia_peruviensis	Lasiobolidium_orbiculoides
new.row.56564	F_ASV_2407	F_OTU_354	11	Preussia_africana	Dioszegia_F_OTU_354
new.row.56632	F_ASV_2407	F_OTU_555	11	Preussia_africana	Pleosporales_F_OTU_555
new.row.56984	F_ASV_2414	F_OTU_699	11	Sporormiella_similis	Shiraia_F_OTU_699
new.row.57083	F_ASV_2414	F_OTU_149	11	Sporormiella_similis	Ceratobasidiaceae_F_OTU_149
new.row.59486	F_ASV_2515	F_OTU_482	11	Cryptococcus_laurentii	Sporormiaceae_F_OTU_482
new.row.59782	F_ASV_2594	F_OTU_618	11	Rhodotorula_paludigena	Parastagonospora_phoenicicola
new.row.60043	F_ASV_2609	F_OTU_443	11	Mycoarthris_corallina	Plectosphaerella_niemeijerarum
new.row.60252	F_ASV_2609	F_OTU_93	11	Mycoarthris_corallina	Coprinopsis_F_OTU_93
new.row.62381	F_ASV_3074	F_OTU_28	11	Laetisaria_fuciformis	Ulocladium_chartarum
new.row.64214	F_ASV_3170	F_OTU_619	11	Paraphoma_fimeti	Phaeosphaeriaceae_F_OTU_619
new.row.64549	F_ASV_3202	F_OTU_618	11	Lentinus_squarrosulus	Parastagonospora_phoenicicola
new.row.65029	F_ASV_3217	F_OTU_626	11	Stropharia_coronilla	Sulcispora_supratumida
new.row.67891	F_ASV_3415	F_OTU_363	11	Waitea_var._circinata	Ascomycota_F_OTU_363
new.row.68809	F_OTU_636	F_OTU_546	11	Dothideomycetes_F_OTU_636	Dothideomycetes_F_OTU_546
new.row.68815	F_OTU_636	F_OTU_503	11	Dothideomycetes_F_OTU_636	Fungi_F_OTU_503
new.row.72574	F_OTU_684	F_OTU_618	11	Lophiostomataceae_F_OTU_684	Parastagonospora_phoenicicola
new.row.72988	F_OTU_458	F_OTU_623	11	Tremellomycetes_F_OTU_458	Phaeosphaeria_F_OTU_623
new.row.73051	F_OTU_460	F_OTU_932	11	Vishniacozyma_F_OTU_460	Teratosphaeriaceae_F_OTU_932
new.row.73058	F_OTU_460	F_OTU_904	11	Vishniacozyma_F_OTU_460	Ramularia_F_OTU_904
new.row.73175	F_OTU_460	F_OTU_369	11	Vishniacozyma_F_OTU_460	Basidiomycota_F_OTU_369
new.row.73179	F_OTU_460	F_OTU_564	11	Vishniacozyma_F_OTU_460	Periconia_F_OTU_564
new.row.73357	F_OTU_461	F_OTU_932	11	Cryptococcus_dimennae	Teratosphaeriaceae_F_OTU_932
new.row.73364	F_OTU_461	F_OTU_904	11	Cryptococcus_dimennae	Ramularia_F_OTU_904
new.row.73481	F_OTU_461	F_OTU_369	11	Cryptococcus_dimennae	Basidiomycota_F_OTU_369
new.row.73485	F_OTU_461	F_OTU_564	11	Cryptococcus_dimennae	Periconia_F_OTU_564
new.row.76732	F_OTU_903	F_OTU_462	11	Ramularia_F_OTU_903	Auricularia_auricula-judae
new.row.78666	F_OTU_967	F_OTU_99	11	Cladosporium_F_OTU_967	Coprinopsis_F_OTU_99
new.row.79461	F_OTU_617	F_OTU_268	11	Curvularia_buchloes	Geotrichum_F_OTU_268
new.row.79923	F_OTU_35	F_OTU_277	11	Alternaria_eureka	Dipodascus_geotrichum
new.row.80166	F_OTU_28	F_OTU_770	11	Ulocladium_chartarum	Stachybotrys_chartarum
new.row.80274	F_OTU_28	F_OTU_950	11	Ulocladium_chartarum	Aspergillus_hongkongensis
new.row.80295	F_OTU_28	F_OTU_191	11	Ulocladium_chartarum	Wallemia_F_OTU_191
new.row.80804	F_OTU_25	F_OTU_342	11	Alternaria_F_OTU_25	Naganishia_albida
new.row.82477	F_OTU_887	F_OTU_657	11	Neodevriesia_F_OTU_887	Parastagonospora_forlicesenica
new.row.83172	F_OTU_932	F_OTU_935	11	Teratosphaeriaceae_F_OTU_932	Constantinomyces_minimus
new.row.83184	F_OTU_932	F_OTU_372	11	Teratosphaeriaceae_F_OTU_932	Fungi_F_OTU_372
new.row.83270	F_OTU_932	F_OTU_180	11	Teratosphaeriaceae_F_OTU_932	Cystobasidium_F_OTU_180
new.row.83328	F_OTU_932	F_OTU_545	11	Teratosphaeriaceae_F_OTU_932	Ascomycota_F_OTU_545
new.row.83340	F_OTU_932	F_OTU_212	11	Teratosphaeriaceae_F_OTU_932	Microbotryomycetes_F_OTU_212
new.row.84581	F_OTU_543	F_OTU_305	11	Pilidium_acerinum	Fungi_F_OTU_305
new.row.84784	F_OTU_935	F_OTU_904	11	Constantinomyces_minimus	Ramularia_F_OTU_904
new.row.84901	F_OTU_935	F_OTU_369	11	Constantinomyces_minimus	Basidiomycota_F_OTU_369
new.row.84905	F_OTU_935	F_OTU_564	11	Constantinomyces_minimus	Periconia_F_OTU_564
new.row.85060	F_OTU_904	F_OTU_372	11	Ramularia_F_OTU_904	Fungi_F_OTU_372
new.row.85146	F_OTU_904	F_OTU_180	11	Ramularia_F_OTU_904	Cystobasidium_F_OTU_180
new.row.85204	F_OTU_904	F_OTU_545	11	Ramularia_F_OTU_904	Ascomycota_F_OTU_545
new.row.86616	F_OTU_937	F_OTU_952	11	Neocatenulostroma_abietis	Neocladosporium_leucadendri
new.row.86779	F_OTU_910	F_OTU_380	11	Mycosphaerellaceae_F_OTU_910	Tremellales_F_OTU_380
new.row.87133	F_OTU_926	F_OTU_952	11	Neodevriesia_F_OTU_926	Neocladosporium_leucadendri
new.row.88015	F_OTU_372	F_OTU_369	11	Fungi_F_OTU_372	Basidiomycota_F_OTU_369
new.row.88019	F_OTU_372	F_OTU_564	11	Fungi_F_OTU_372	Periconia_F_OTU_564
new.row.92123	F_OTU_842	F_OTU_637	11	Ascomycota_F_OTU_842	Phaeosphaeriaceae_F_OTU_637
new.row.93587	F_OTU_773	F_OTU_657	11	Stachybotryaceae_F_OTU_773	Parastagonospora_forlicesenica
new.row.94025	F_OTU_761	F_OTU_262	11	Fusarium_F_OTU_761	Fungi_F_OTU_262
new.row.95796	F_OTU_827	F_OTU_234	11	Myrmecridium_F_OTU_827	Microthyriales_F_OTU_234
new.row.98812	F_OTU_209	F_OTU_167	11	Metschnikowia_reukaufii	Buckleyzyma_phyllomatis
new.row.99819	F_OTU_305	F_OTU_170	11	Fungi_F_OTU_305	Cystobasidiaceae_F_OTU_170
new.row.99854	F_OTU_305	F_OTU_588	11	Fungi_F_OTU_305	Helotiales_F_OTU_588
new.row.99907	F_OTU_305	F_OTU_54	11	Fungi_F_OTU_305	Polyporales_F_OTU_54
new.row.102065	F_OTU_231	F_OTU_483	11	Fungi_F_OTU_231	Sporormiaceae_F_OTU_483
new.row.102589	F_OTU_234	F_OTU_232	11	Microthyriales_F_OTU_234	Microthyriales_F_OTU_232
new.row.103196	F_OTU_277	F_OTU_268	11	Dipodascus_geotrichum	Geotrichum_F_OTU_268
new.row.103325	F_OTU_354	F_OTU_648	11	Dioszegia_F_OTU_354	Neosetophoma_F_OTU_648
new.row.105332	F_OTU_229	F_OTU_483	11	Taphrina_ulmi	Sporormiaceae_F_OTU_483
new.row.105600	F_OTU_176	F_OTU_279	11	Cystobasidium_F_OTU_176	Protomyces_F_OTU_279
new.row.106118	F_OTU_180	F_OTU_369	11	Cystobasidium_F_OTU_180	Basidiomycota_F_OTU_369
new.row.106122	F_OTU_180	F_OTU_564	11	Cystobasidium_F_OTU_180	Periconia_F_OTU_564
new.row.106439	F_OTU_213	F_OTU_174	11	Colacogloea_F_OTU_213	Cystobasidiales_F_OTU_174
new.row.106495	F_OTU_213	F_OTU_380	11	Colacogloea_F_OTU_213	Tremellales_F_OTU_380
new.row.106525	F_OTU_213	F_OTU_390	11	Colacogloea_F_OTU_213	Fibulobasidium_inconspicuum
new.row.107612	F_OTU_279	F_OTU_720	11	Protomyces_F_OTU_279	Didymellaceae_F_OTU_720
new.row.109306	F_OTU_369	F_OTU_545	11	Basidiomycota_F_OTU_369	Ascomycota_F_OTU_545
new.row.109567	F_OTU_562	F_OTU_657	11	Periconia_F_OTU_562	Parastagonospora_forlicesenica
new.row.109888	F_OTU_564	F_OTU_545	11	Periconia_F_OTU_564	Ascomycota_F_OTU_545
new.row.110099	F_OTU_643	F_OTU_153	11	Pseudoophiobolus_F_OTU_643	Rhizoctonia_F_OTU_153
new.row.110154	F_OTU_657	F_OTU_695	11	Parastagonospora_forlicesenica	Plenodomus_F_OTU_695
new.row.110174	F_OTU_657	F_OTU_416	11	Parastagonospora_forlicesenica	Phaeotremella_F_OTU_416
new.row.110190	F_OTU_657	F_OTU_417	11	Parastagonospora_forlicesenica	Basidiomycota_F_OTU_417
new.row.111342	F_OTU_618	F_OTU_29	11	Parastagonospora_phoenicicola	Alternaria_F_OTU_29
new.row.111346	F_OTU_618	F_OTU_46	11	Parastagonospora_phoenicicola	Stemphylium_beticola
new.row.111400	F_OTU_648	F_OTU_555	11	Neosetophoma_F_OTU_648	Pleosporales_F_OTU_555
new.row.111643	F_OTU_693	F_OTU_65	11	Dothideomycetes_F_OTU_693	Flavodon_F_OTU_65
new.row.112470	F_OTU_546	F_OTU_390	11	Dothideomycetes_F_OTU_546	Fibulobasidium_inconspicuum
new.row.112926	F_OTU_720	F_OTU_393	11	Didymellaceae_F_OTU_720	Genolevuria_F_OTU_393
new.row.115899	F_OTU_419	F_OTU_645	11	Trichosporon_F_OTU_419	Pseudoophiobolus_F_OTU_645
new.row.116080	F_OTU_215	F_OTU_623	11	Sirobasidiaceae_F_OTU_215	Phaeosphaeria_F_OTU_623
new.row.116171	F_OTU_389	F_OTU_623	11	Tremella_F_OTU_389	Phaeosphaeria_F_OTU_623
new.row.116313	F_OTU_388	F_OTU_375	11	Tremellales_F_OTU_388	Tremellales_F_OTU_375
new.row.117638	F_OTU_391	F_OTU_623	11	Fibulobasidium_F_OTU_391	Phaeosphaeria_F_OTU_623
new.row.117762	F_OTU_477	F_OTU_218	11	Sigarispora_F_OTU_477	Chrysozymaceae_F_OTU_218
new.row.118075	F_OTU_326	F_OTU_952	11	Mortierella_amoeboidea	Neocladosporium_leucadendri
new.row.120138	F_OTU_141	F_OTU_137	11	Thanatephorus_F_OTU_141	Fungi_F_OTU_137
new.row.118	F_ASV_5	F_ASV_2226	10	Exophiala_bonariae	Rhodotorula_mucilaginosa
new.row.776	F_ASV_13	F_OTU_305	10	Didymocyrtis_banksiae	Fungi_F_OTU_305
new.row.2200	F_ASV_106	F_OTU_829	10	Gloeophyllum_trabeum	Phyllachora_F_OTU_829
new.row.12067	F_ASV_608	F_ASV_2609	10	Eupenidiella_venezuelensis	Mycoarthris_corallina
new.row.15576	F_ASV_755	F_OTU_375	10	Pilidium_anglicum	Tremellales_F_OTU_375
new.row.15916	F_ASV_769	F_OTU_359	10	Ramularia_collo-cygni	Dioszegia_F_OTU_359
new.row.16687	F_ASV_787	F_OTU_867	10	Zasmidium_fructicola	Xylaria_F_OTU_867
new.row.17695	F_ASV_889	F_OTU_827	10	Trichocladium_arxii	Myrmecridium_F_OTU_827
new.row.17928	F_ASV_912	F_ASV_1123	10	Nigrospora_oryzae	Colletotrichum_circinans
new.row.18373	F_ASV_917	F_ASV_963	10	Bartalinia_robillardoides	Cylindrocladiella_vitis
new.row.18379	F_ASV_917	F_ASV_1123	10	Bartalinia_robillardoides	Colletotrichum_circinans
new.row.18479	F_ASV_917	F_ASV_3074	10	Bartalinia_robillardoides	Laetisaria_fuciformis
new.row.18745	F_ASV_917	F_OTU_390	10	Bartalinia_robillardoides	Fibulobasidium_inconspicuum
new.row.20667	F_ASV_963	F_ASV_1952	10	Cylindrocladiella_vitis	Articulospora_proliferata
new.row.20710	F_ASV_963	F_ASV_2515	10	Cylindrocladiella_vitis	Cryptococcus_laurentii
new.row.20757	F_ASV_963	F_OTU_456	10	Cylindrocladiella_vitis	Basidiomycota_F_OTU_456
new.row.20776	F_ASV_963	F_OTU_28	10	Cylindrocladiella_vitis	Ulocladium_chartarum
new.row.20833	F_ASV_963	F_OTU_759	10	Cylindrocladiella_vitis	Fusarium_F_OTU_759
new.row.20839	F_ASV_963	F_OTU_443	10	Cylindrocladiella_vitis	Plectosphaerella_niemeijerarum
new.row.20985	F_ASV_963	F_OTU_390	10	Cylindrocladiella_vitis	Fibulobasidium_inconspicuum
new.row.21048	F_ASV_963	F_OTU_93	10	Cylindrocladiella_vitis	Coprinopsis_F_OTU_93
new.row.21251	F_ASV_975	F_OTU_281	10	Sarocladium_kiliense	Fungi_F_OTU_281
new.row.21551	F_ASV_977	F_ASV_1809	10	Sarocladium_bactrocephalum	Clarireedia_bennettii
new.row.23272	F_ASV_1075	F_OTU_33	10	Fusarium_nurragi	Alternaria_chlamydospora
new.row.23284	F_ASV_1123	F_ASV_1235	10	Colletotrichum_circinans	Tsuchiyaea_wingfieldii
new.row.23403	F_ASV_1123	F_OTU_74	10	Colletotrichum_circinans	Agaricomycetes_F_OTU_74
new.row.23410	F_ASV_1123	F_OTU_348	10	Colletotrichum_circinans	Vishniacozyma_F_OTU_348
new.row.23452	F_ASV_1123	F_OTU_911	10	Colletotrichum_circinans	Capnodiales_F_OTU_911
new.row.27510	F_ASV_1230	F_OTU_503	10	Kwoniella_shivajii	Fungi_F_OTU_503
new.row.29140	F_ASV_1284	F_OTU_304	10	Aureobasidium_leucospermi	Fungi_F_OTU_304
new.row.29823	F_ASV_1362	F_ASV_2226	10	Hannaella_sinensis	Rhodotorula_mucilaginosa
new.row.31612	F_ASV_1462	F_OTU_932	10	Symmetrospora_gracilis	Teratosphaeriaceae_F_OTU_932
new.row.32164	F_ASV_1483	F_OTU_573	10	Buckleyzyma_aurantiaca	Helotiales_F_OTU_573
new.row.32538	F_ASV_1487	F_OTU_277	10	Symmetrospora_foliicola	Dipodascus_geotrichum
new.row.33540	F_ASV_1503	F_OTU_141	10	Buckleyzyma_salicina	Thanatephorus_F_OTU_141
new.row.35864	F_ASV_1600	F_OTU_163	10	Protomyces_inouyei	Symmetrospora_F_OTU_163
new.row.37132	F_ASV_1659	F_OTU_618	10	Amyloporia_sinuosa	Parastagonospora_phoenicicola
new.row.38300	F_ASV_1688	F_OTU_354	10	Naganishia_adeliensis	Dioszegia_F_OTU_354
new.row.38418	F_ASV_1688	F_OTU_376	10	Naganishia_adeliensis	Tremellomycetes_F_OTU_376
new.row.39176	F_ASV_1694	F_OTU_554	10	Papiliotrema_mangalensis	Pleosporales_F_OTU_554
new.row.39871	F_ASV_1755	F_OTU_779	10	Tintelnotia_destructans	Hypocreales_F_OTU_779
new.row.41529	F_ASV_1809	F_OTU_279	10	Clarireedia_bennettii	Protomyces_F_OTU_279
new.row.41944	F_ASV_1916	F_OTU_573	10	Libertasomyces_platani	Helotiales_F_OTU_573
new.row.42508	F_ASV_1922	F_ASV_2289	10	Libertasomyces_myopori	Rhodotorula_nothofagi
new.row.43375	F_ASV_1952	F_OTU_28	10	Articulospora_proliferata	Ulocladium_chartarum
new.row.44501	F_ASV_1990	F_ASV_3307	10	Aspergillus_heterocaryoticus	Bjerkandera_adusta
new.row.44577	F_ASV_1990	F_OTU_915	10	Aspergillus_heterocaryoticus	Capnodiales_F_OTU_915
new.row.44740	F_ASV_1990	F_OTU_189	10	Aspergillus_heterocaryoticus	Wallemiales_F_OTU_189
new.row.45300	F_ASV_2013	F_OTU_455	10	Rhizophagus_irregularis	Basidiomycota_F_OTU_455
new.row.45724	F_ASV_2019	F_OTU_904	10	Neodidymelliopsis_ranunculi	Ramularia_F_OTU_904
new.row.45747	F_ASV_2019	F_OTU_789	10	Neodidymelliopsis_ranunculi	Schizothecium_F_OTU_789
new.row.45910	F_ASV_2019	F_OTU_228	10	Neodidymelliopsis_ranunculi	Fungi_F_OTU_228
new.row.47281	F_ASV_2054	F_OTU_789	10	Paraphoma_rhaphiolepidis	Schizothecium_F_OTU_789
new.row.47487	F_ASV_2054	F_OTU_622	10	Paraphoma_rhaphiolepidis	Phaeosphaeriaceae_F_OTU_622
new.row.48089	F_ASV_2098	F_OTU_367	10	Candida_albicans	Basidiomycota_F_OTU_367
new.row.49092	F_ASV_2126	F_ASV_3327	10	Pichia_membranifaciens	Arthrinium_guizhouense
new.row.52076	F_ASV_2259	F_OTU_867	10	Rhodotorula_diobovata	Xylaria_F_OTU_867
new.row.52564	F_ASV_2266	F_OTU_305	10	Sporobolomyces_johnsonii	Fungi_F_OTU_305
new.row.53278	F_ASV_2283	F_OTU_827	10	Cutaneotrichosporon_mucoides	Myrmecridium_F_OTU_827
new.row.53673	F_ASV_2289	F_OTU_231	10	Rhodotorula_nothofagi	Fungi_F_OTU_231
new.row.53691	F_ASV_2289	F_OTU_229	10	Rhodotorula_nothofagi	Taphrina_ulmi
new.row.55831	F_ASV_2373	F_OTU_305	10	Trichobolus_zukalii	Fungi_F_OTU_305
new.row.57296	F_ASV_2417	F_OTU_262	10	Angustimassarina_acerina	Fungi_F_OTU_262
new.row.57299	F_ASV_2417	F_OTU_174	10	Angustimassarina_acerina	Cystobasidiales_F_OTU_174
new.row.58328	F_ASV_2465	F_OTU_371	10	Sporobolomyces_ruberrimus	Schizophyllum_F_OTU_371
new.row.60051	F_ASV_2609	F_OTU_864	10	Mycoarthris_corallina	Diaporthe_F_OTU_864
new.row.60115	F_ASV_2609	F_OTU_369	10	Mycoarthris_corallina	Basidiomycota_F_OTU_369
new.row.60187	F_ASV_2609	F_OTU_362	10	Mycoarthris_corallina	Hannaella_F_OTU_362
new.row.63485	F_ASV_3140	F_OTU_683	10	Melanoleuca_rasilis	Ascomycota_F_OTU_683
new.row.63673	F_ASV_3140	F_OTU_65	10	Melanoleuca_rasilis	Flavodon_F_OTU_65
new.row.64062	F_ASV_3170	F_OTU_27	10	Paraphoma_fimeti	Alternaria_F_OTU_27
new.row.65867	F_ASV_3249	F_OTU_657	10	Tapinella_panuoides	Parastagonospora_forlicesenica
new.row.67195	F_ASV_3327	F_OTU_491	10	Arthrinium_guizhouense	Pleosporales_F_OTU_491
new.row.67284	F_ASV_3327	F_OTU_474	10	Arthrinium_guizhouense	Peniophora_F_OTU_474
new.row.67292	F_ASV_3327	F_OTU_740	10	Arthrinium_guizhouense	Chaetothyriales_F_OTU_740
new.row.67972	F_ASV_3433	F_OTU_626	10	Pseudopithomyces_rosae	Sulcispora_supratumida
new.row.68337	F_OTU_867	F_OTU_900	10	Xylaria_F_OTU_867	Neodevriesia_bulbillosa
new.row.68376	F_OTU_867	F_OTU_842	10	Xylaria_F_OTU_867	Ascomycota_F_OTU_842
new.row.68378	F_OTU_867	F_OTU_768	10	Xylaria_F_OTU_867	Striatibotrys_F_OTU_768
new.row.68408	F_OTU_867	F_OTU_637	10	Xylaria_F_OTU_867	Phaeosphaeriaceae_F_OTU_637
new.row.68758	F_OTU_636	F_OTU_161	10	Dothideomycetes_F_OTU_636	Symmetrospora_F_OTU_161
new.row.69468	F_OTU_626	F_OTU_437	10	Sulcispora_supratumida	Ascomycota_F_OTU_437
new.row.70850	F_OTU_652	F_OTU_455	10	Phaeosphaeriaceae_F_OTU_652	Basidiomycota_F_OTU_455
new.row.70960	F_OTU_652	F_OTU_683	10	Phaeosphaeriaceae_F_OTU_652	Ascomycota_F_OTU_683
new.row.71018	F_OTU_652	F_OTU_619	10	Phaeosphaeriaceae_F_OTU_652	Phaeosphaeriaceae_F_OTU_619
new.row.72840	F_OTU_458	F_OTU_161	10	Tremellomycetes_F_OTU_458	Symmetrospora_F_OTU_161
new.row.73071	F_OTU_460	F_OTU_374	10	Vishniacozyma_F_OTU_460	Fungi_F_OTU_374
new.row.73163	F_OTU_460	F_OTU_174	10	Vishniacozyma_F_OTU_460	Cystobasidiales_F_OTU_174
new.row.73377	F_OTU_461	F_OTU_374	10	Cryptococcus_dimennae	Fungi_F_OTU_374
new.row.73469	F_OTU_461	F_OTU_174	10	Cryptococcus_dimennae	Cystobasidiales_F_OTU_174
new.row.74308	F_OTU_455	F_OTU_846	10	Basidiomycota_F_OTU_455	Lasiosphaeriaceae_F_OTU_846
new.row.74519	F_OTU_455	F_OTU_98	10	Basidiomycota_F_OTU_455	Parasola_F_OTU_98
new.row.74736	F_OTU_456	F_OTU_396	10	Basidiomycota_F_OTU_456	Genolevuria_F_OTU_396
new.row.75412	F_OTU_197	F_OTU_87	10	Rhodotorula_F_OTU_197	Agaricomycetes_F_OTU_87
new.row.76452	F_OTU_979	F_OTU_359	10	Cladosporium_F_OTU_979	Dioszegia_F_OTU_359
new.row.78488	F_OTU_967	F_OTU_371	10	Cladosporium_F_OTU_967	Schizophyllum_F_OTU_371
new.row.78557	F_OTU_967	F_OTU_720	10	Cladosporium_F_OTU_967	Didymellaceae_F_OTU_720
new.row.78570	F_OTU_967	F_OTU_393	10	Cladosporium_F_OTU_967	Genolevuria_F_OTU_393
new.row.79294	F_OTU_617	F_OTU_808	10	Curvularia_buchloes	Bionectriaceae_F_OTU_808
new.row.80047	F_OTU_35	F_OTU_600	10	Alternaria_eureka	Debaryomyces_F_OTU_600
new.row.80649	F_OTU_47	F_OTU_645	10	Stemphylium_F_OTU_47	Pseudoophiobolus_F_OTU_645
new.row.81647	F_OTU_883	F_OTU_564	10	Neodevriesia_F_OTU_883	Periconia_F_OTU_564
new.row.83527	F_OTU_945	F_OTU_359	10	Devriesia_F_OTU_945	Dioszegia_F_OTU_359
new.row.83601	F_OTU_945	F_OTU_393	10	Devriesia_F_OTU_945	Genolevuria_F_OTU_393
new.row.84530	F_OTU_543	F_OTU_281	10	Pilidium_acerinum	Fungi_F_OTU_281
new.row.84797	F_OTU_935	F_OTU_374	10	Constantinomyces_minimus	Fungi_F_OTU_374
new.row.84889	F_OTU_935	F_OTU_174	10	Constantinomyces_minimus	Cystobasidiales_F_OTU_174
new.row.85555	F_OTU_905	F_OTU_608	10	Ramularia_F_OTU_905	Tamaricicola_F_OTU_608
new.row.86723	F_OTU_910	F_OTU_174	10	Mycosphaerellaceae_F_OTU_910	Cystobasidiales_F_OTU_174
new.row.87911	F_OTU_372	F_OTU_374	10	Fungi_F_OTU_372	Fungi_F_OTU_374
new.row.88003	F_OTU_372	F_OTU_174	10	Fungi_F_OTU_372	Cystobasidiales_F_OTU_174
new.row.88168	F_OTU_281	F_OTU_862	10	Fungi_F_OTU_281	Ascomycota_F_OTU_862
new.row.88242	F_OTU_281	F_OTU_170	10	Fungi_F_OTU_281	Cystobasidiaceae_F_OTU_170
new.row.88277	F_OTU_281	F_OTU_588	10	Fungi_F_OTU_281	Helotiales_F_OTU_588
new.row.88330	F_OTU_281	F_OTU_54	10	Fungi_F_OTU_281	Polyporales_F_OTU_54
new.row.88500	F_OTU_374	F_OTU_180	10	Fungi_F_OTU_374	Cystobasidium_F_OTU_180
new.row.88558	F_OTU_374	F_OTU_545	10	Fungi_F_OTU_374	Ascomycota_F_OTU_545
new.row.90748	F_OTU_807	F_OTU_643	10	Nigrospora_zimmermanii	Pseudoophiobolus_F_OTU_643
new.row.90855	F_OTU_807	F_OTU_622	10	Nigrospora_zimmermanii	Phaeosphaeriaceae_F_OTU_622
new.row.91086	F_OTU_789	F_OTU_218	10	Schizothecium_F_OTU_789	Chrysozymaceae_F_OTU_218
new.row.91653	F_OTU_829	F_OTU_468	10	Phyllachora_F_OTU_829	Auriculariales_F_OTU_468
new.row.91676	F_OTU_829	F_OTU_246	10	Phyllachora_F_OTU_829	Hyphopichia_burtonii
new.row.91776	F_OTU_829	F_OTU_363	10	Phyllachora_F_OTU_829	Ascomycota_F_OTU_363
new.row.95766	F_OTU_827	F_OTU_822	10	Myrmecridium_F_OTU_827	Hypocreales_F_OTU_822
new.row.95857	F_OTU_827	F_OTU_232	10	Myrmecridium_F_OTU_827	Microthyriales_F_OTU_232
new.row.95862	F_OTU_827	F_OTU_715	10	Myrmecridium_F_OTU_827	Didymellaceae_F_OTU_715
new.row.95920	F_OTU_827	F_OTU_314	10	Myrmecridium_F_OTU_827	Fungi_F_OTU_314
new.row.95935	F_OTU_827	F_OTU_512	10	Myrmecridium_F_OTU_827	Neoerysiphe_nevoi
new.row.95950	F_OTU_827	F_OTU_475	10	Myrmecridium_F_OTU_827	Peniophora_F_OTU_475
new.row.96138	F_OTU_443	F_OTU_376	10	Plectosphaerella_niemeijerarum	Tremellomycetes_F_OTU_376
new.row.98165	F_OTU_399	F_OTU_354	10	Kwoniella_F_OTU_399	Dioszegia_F_OTU_354
new.row.98283	F_OTU_399	F_OTU_376	10	Kwoniella_F_OTU_399	Tremellomycetes_F_OTU_376
new.row.98870	F_OTU_209	F_OTU_195	10	Metschnikowia_reukaufii	Leucosporidium_F_OTU_195
new.row.99993	F_OTU_305	F_OTU_69	10	Fungi_F_OTU_305	Ganoderma_F_OTU_69
new.row.100001	F_OTU_579	F_OTU_683	10	Lophodermium_F_OTU_579	Ascomycota_F_OTU_683
new.row.100189	F_OTU_579	F_OTU_65	10	Lophodermium_F_OTU_579	Flavodon_F_OTU_65
new.row.101608	F_OTU_683	F_OTU_278	10	Ascomycota_F_OTU_683	Protomyces_F_OTU_278
new.row.102657	F_OTU_234	F_OTU_7	10	Microthyriales_F_OTU_234	Alternaria_F_OTU_7
new.row.103675	F_OTU_359	F_OTU_369	10	Dioszegia_F_OTU_359	Basidiomycota_F_OTU_369
new.row.104802	F_OTU_161	F_OTU_215	10	Symmetrospora_F_OTU_161	Sirobasidiaceae_F_OTU_215
new.row.104803	F_OTU_161	F_OTU_389	10	Symmetrospora_F_OTU_161	Tremella_F_OTU_389
new.row.104821	F_OTU_161	F_OTU_391	10	Symmetrospora_F_OTU_161	Fibulobasidium_F_OTU_391
new.row.106106	F_OTU_180	F_OTU_174	10	Cystobasidium_F_OTU_180	Cystobasidiales_F_OTU_174
new.row.107464	F_OTU_174	F_OTU_545	10	Cystobasidiales_F_OTU_174	Ascomycota_F_OTU_545
new.row.107886	F_OTU_278	F_OTU_65	10	Protomyces_F_OTU_278	Flavodon_F_OTU_65
new.row.111276	F_OTU_618	F_OTU_396	10	Parastagonospora_phoenicicola	Genolevuria_F_OTU_396
new.row.111900	F_OTU_570	F_OTU_956	10	Mollisia_F_OTU_570	Davidiellomyces_F_OTU_956
new.row.113097	F_OTU_699	F_OTU_479	10	Shiraia_F_OTU_699	Fungi_F_OTU_479
new.row.113199	F_OTU_503	F_OTU_390	10	Fungi_F_OTU_503	Fibulobasidium_inconspicuum
new.row.114508	F_OTU_393	F_OTU_952	10	Genolevuria_F_OTU_393	Neocladosporium_leucadendri
new.row.118138	F_OTU_376	F_OTU_93	10	Tremellomycetes_F_OTU_376	Coprinopsis_F_OTU_93
new.row.118677	F_OTU_479	F_OTU_149	10	Fungi_F_OTU_479	Ceratobasidiaceae_F_OTU_149
new.row.118773	F_OTU_11	F_OTU_622	10	Alternaria_F_OTU_11	Phaeosphaeriaceae_F_OTU_622
new.row.119177	F_OTU_218	F_OTU_622	10	Chrysozymaceae_F_OTU_218	Phaeosphaeriaceae_F_OTU_622
new.row.119586	F_OTU_638	F_OTU_65	10	Dothideomycetes_F_OTU_638	Flavodon_F_OTU_65
new.row.119658	F_OTU_622	F_OTU_91	10	Phaeosphaeriaceae_F_OTU_622	Coprinopsis_F_OTU_91
new.row.119886	F_OTU_21	F_OTU_33	10	Alternaria_F_OTU_21	Alternaria_chlamydospora
new.row.640	F_ASV_13	F_ASV_3102	9	Didymocyrtis_banksiae	Lentinus_arcularius
new.row.682	F_ASV_13	F_OTU_979	9	Didymocyrtis_banksiae	Cladosporium_F_OTU_979
new.row.2705	F_ASV_120	F_OTU_871	9	Stereum_hirsutum	Anthostomella_spartii
new.row.5115	F_ASV_259	F_OTU_871	9	Vishniacozyma_psychrotolerans	Anthostomella_spartii
new.row.6571	F_ASV_363	F_OTU_462	9	Cladosporium_salinae	Auricularia_auricula-judae
new.row.8162	F_ASV_401	F_OTU_15	9	Cladosporium_velox	Alternaria_rosae
new.row.12061	F_ASV_608	F_ASV_2457	9	Eupenidiella_venezuelensis	Hannaella_luteola
new.row.12428	F_ASV_627	F_ASV_924	9	Pyrenophora_chaetomioides	Schizothecium_carpinicola
new.row.12435	F_ASV_627	F_ASV_980	9	Pyrenophora_chaetomioides	Sarocladium_subulatum
new.row.12818	F_ASV_627	F_OTU_607	9	Pyrenophora_chaetomioides	Phaeosphaeriaceae_F_OTU_607
new.row.12890	F_ASV_632	F_ASV_917	9	Hortaea_thailandica	Bartalinia_robillardoides
new.row.12970	F_ASV_632	F_ASV_2226	9	Hortaea_thailandica	Rhodotorula_mucilaginosa
new.row.13522	F_ASV_641	F_OTU_25	9	Neodevriesia_capensis	Alternaria_F_OTU_25
new.row.14304	F_ASV_684	F_ASV_1483	9	Devriesia_sardiniae	Buckleyzyma_aurantiaca
new.row.14978	F_ASV_737	F_OTU_637	9	Neodevriesia_agapanthi	Phaeosphaeriaceae_F_OTU_637
new.row.15014	F_ASV_737	F_OTU_177	9	Neodevriesia_agapanthi	Erythrobasidiales_F_OTU_177
new.row.15210	F_ASV_755	F_ASV_1230	9	Pilidium_anglicum	Kwoniella_shivajii
new.row.15237	F_ASV_755	F_ASV_1690	9	Pilidium_anglicum	Papiliotrema_fusca
new.row.15317	F_ASV_755	F_ASV_3415	9	Pilidium_anglicum	Waitea_var._circinata
new.row.16011	F_ASV_769	F_OTU_689	9	Ramularia_collo-cygni	Cucurbitariaceae_F_OTU_689
new.row.16066	F_ASV_769	F_OTU_87	9	Ramularia_collo-cygni	Agaricomycetes_F_OTU_87
new.row.16135	F_ASV_775	F_ASV_1487	9	Ramularia_mali	Symmetrospora_foliicola
new.row.16744	F_ASV_787	F_OTU_904	9	Zasmidium_fructicola	Ramularia_F_OTU_904
new.row.17633	F_ASV_889	F_OTU_28	9	Trichocladium_arxii	Ulocladium_chartarum
new.row.18758	F_ASV_917	F_OTU_600	9	Bartalinia_robillardoides	Debaryomyces_F_OTU_600
new.row.18817	F_ASV_917	F_OTU_33	9	Bartalinia_robillardoides	Alternaria_chlamydospora
new.row.20719	F_ASV_963	F_ASV_3074	9	Cylindrocladiella_vitis	Laetisaria_fuciformis
new.row.21152	F_ASV_975	F_ASV_2465	9	Sarocladium_kiliense	Sporobolomyces_ruberrimus
new.row.21183	F_ASV_975	F_OTU_636	9	Sarocladium_kiliense	Dothideomycetes_F_OTU_636
new.row.21434	F_ASV_975	F_OTU_476	9	Sarocladium_kiliense	Sigarispora_ononidis
new.row.22092	F_ASV_980	F_OTU_810	9	Sarocladium_subulatum	Hydropisphaera_F_OTU_810
new.row.23003	F_ASV_1075	F_OTU_945	9	Fusarium_nurragi	Devriesia_F_OTU_945
new.row.23491	F_ASV_1123	F_OTU_779	9	Colletotrichum_circinans	Hypocreales_F_OTU_779
new.row.26167	F_ASV_1213	F_OTU_213	9	Cystofilobasidium_capitatum	Colacogloea_F_OTU_213
new.row.27540	F_ASV_1230	F_OTU_388	9	Kwoniella_shivajii	Tremellales_F_OTU_388
new.row.29334	F_ASV_1284	F_OTU_956	9	Aureobasidium_leucospermi	Davidiellomyces_F_OTU_956
new.row.31559	F_ASV_1462	F_ASV_3411	9	Symmetrospora_gracilis	Bartalinia_pondoensis
new.row.32458	F_ASV_1487	F_OTU_904	9	Symmetrospora_foliicola	Ramularia_F_OTU_904
new.row.35872	F_ASV_1600	F_OTU_204	9	Protomyces_inouyei	Fungi_F_OTU_204
new.row.36599	F_ASV_1631	F_OTU_910	9	Cystobasidium_slooffiae	Mycosphaerellaceae_F_OTU_910
new.row.39950	F_ASV_1755	F_OTU_564	9	Tintelnotia_destructans	Periconia_F_OTU_564
new.row.41369	F_ASV_1809	F_OTU_626	9	Clarireedia_bennettii	Sulcispora_supratumida
new.row.41980	F_ASV_1916	F_OTU_380	9	Libertasomyces_platani	Tremellales_F_OTU_380
new.row.42953	F_ASV_1929	F_OTU_729	9	Neocucurbitaria_juglandicola	Aureobasidium_F_OTU_729
new.row.43147	F_ASV_1929	F_OTU_503	9	Neocucurbitaria_juglandicola	Fungi_F_OTU_503
new.row.43162	F_ASV_1929	F_OTU_380	9	Neocucurbitaria_juglandicola	Tremellales_F_OTU_380
new.row.43177	F_ASV_1929	F_OTU_388	9	Neocucurbitaria_juglandicola	Tremellales_F_OTU_388
new.row.43201	F_ASV_1929	F_OTU_375	9	Neocucurbitaria_juglandicola	Tremellales_F_OTU_375
new.row.43318	F_ASV_1952	F_ASV_3074	9	Articulospora_proliferata	Laetisaria_fuciformis
new.row.44716	F_ASV_1990	F_OTU_665	9	Aspergillus_heterocaryoticus	Phaeosphaeriaceae_F_OTU_665
new.row.44722	F_ASV_1990	F_OTU_435	9	Aspergillus_heterocaryoticus	Fungi_F_OTU_435
new.row.45281	F_ASV_2013	F_OTU_867	9	Rhizophagus_irregularis	Xylaria_F_OTU_867
new.row.45634	F_ASV_2019	F_ASV_2417	9	Neodidymelliopsis_ranunculi	Angustimassarina_acerina
new.row.48386	F_ASV_2106	F_OTU_908	9	Candida_tropicalis	Mycosphaerellaceae_F_OTU_908
new.row.48399	F_ASV_2106	F_OTU_905	9	Candida_tropicalis	Ramularia_F_OTU_905
new.row.48620	F_ASV_2106	F_OTU_655	9	Candida_tropicalis	Neostagonospora_F_OTU_655
new.row.48643	F_ASV_2106	F_OTU_147	9	Candida_tropicalis	Thanatephorus_F_OTU_147
new.row.49905	F_ASV_2165	F_OTU_905	9	Cyberlindnera_jadinii	Ramularia_F_OTU_905
new.row.50564	F_ASV_2217	F_ASV_2465	9	Rhodosporidiobolus_colostri	Sporobolomyces_ruberrimus
new.row.52428	F_ASV_2266	F_ASV_3102	9	Sporobolomyces_johnsonii	Lentinus_arcularius
new.row.52470	F_ASV_2266	F_OTU_979	9	Sporobolomyces_johnsonii	Cladosporium_F_OTU_979
new.row.53194	F_ASV_2283	F_OTU_347	9	Cutaneotrichosporon_mucoides	Vishniacozyma_F_OTU_347
new.row.53611	F_ASV_2289	F_OTU_281	9	Rhodotorula_nothofagi	Fungi_F_OTU_281
new.row.54233	F_ASV_2318	F_ASV_2383	9	Wallemia_hederae	Cyanodermella_viridula
new.row.54262	F_ASV_2318	F_ASV_3256	9	Wallemia_hederae	Verrucocladosporium_visseri
new.row.54350	F_ASV_2318	F_OTU_795	9	Wallemia_hederae	Chaetomiaceae_F_OTU_795
new.row.54361	F_ASV_2318	F_OTU_771	9	Wallemia_hederae	Alfaria_F_OTU_771
new.row.54387	F_ASV_2318	F_OTU_526	9	Wallemia_hederae	Pleosporales_F_OTU_526
new.row.54402	F_ASV_2318	F_OTU_72	9	Wallemia_hederae	Oxyporus_corticola
new.row.55695	F_ASV_2373	F_ASV_3102	9	Trichobolus_zukalii	Lentinus_arcularius
new.row.55737	F_ASV_2373	F_OTU_979	9	Trichobolus_zukalii	Cladosporium_F_OTU_979
new.row.57047	F_ASV_2414	F_OTU_479	9	Sporormiella_similis	Fungi_F_OTU_479
new.row.57334	F_ASV_2417	F_OTU_546	9	Angustimassarina_acerina	Dothideomycetes_F_OTU_546
new.row.57954	F_ASV_2457	F_OTU_864	9	Hannaella_luteola	Diaporthe_F_OTU_864
new.row.58090	F_ASV_2457	F_OTU_362	9	Hannaella_luteola	Hannaella_F_OTU_362
new.row.58251	F_ASV_2465	F_OTU_543	9	Sporobolomyces_ruberrimus	Pilidium_acerinum
new.row.58344	F_ASV_2465	F_OTU_170	9	Sporobolomyces_ruberrimus	Cystobasidiaceae_F_OTU_170
new.row.58379	F_ASV_2465	F_OTU_588	9	Sporobolomyces_ruberrimus	Helotiales_F_OTU_588
new.row.58432	F_ASV_2465	F_OTU_54	9	Sporobolomyces_ruberrimus	Polyporales_F_OTU_54
new.row.59329	F_ASV_2515	F_OTU_829	9	Cryptococcus_laurentii	Phyllachora_F_OTU_829
new.row.60048	F_ASV_2609	F_OTU_870	9	Mycoarthris_corallina	Ascomycota_F_OTU_870
new.row.61219	F_ASV_2922	F_OTU_228	9	Chalastospora_gossypii	Fungi_F_OTU_228
new.row.62590	F_ASV_3074	F_OTU_390	9	Laetisaria_fuciformis	Fibulobasidium_inconspicuum
new.row.62603	F_ASV_3074	F_OTU_600	9	Laetisaria_fuciformis	Debaryomyces_F_OTU_600
new.row.63341	F_ASV_3102	F_OTU_69	9	Lentinus_arcularius	Ganoderma_F_OTU_69
new.row.64161	F_ASV_3170	F_OTU_234	9	Paraphoma_fimeti	Microthyriales_F_OTU_234
new.row.67430	F_ASV_3411	F_OTU_859	9	Bartalinia_pondoensis	Colletotrichum_graminicola
new.row.68380	F_OTU_867	F_OTU_846	9	Xylaria_F_OTU_867	Lasiosphaeriaceae_F_OTU_846
new.row.68454	F_OTU_867	F_OTU_279	9	Xylaria_F_OTU_867	Protomyces_F_OTU_279
new.row.68591	F_OTU_867	F_OTU_98	9	Xylaria_F_OTU_867	Parasola_F_OTU_98
new.row.68667	F_OTU_636	F_OTU_543	9	Dothideomycetes_F_OTU_636	Pilidium_acerinum
new.row.68760	F_OTU_636	F_OTU_170	9	Dothideomycetes_F_OTU_636	Cystobasidiaceae_F_OTU_170
new.row.68795	F_OTU_636	F_OTU_588	9	Dothideomycetes_F_OTU_636	Helotiales_F_OTU_588
new.row.68848	F_OTU_636	F_OTU_54	9	Dothideomycetes_F_OTU_636	Polyporales_F_OTU_54
new.row.68855	F_OTU_636	F_OTU_228	9	Dothideomycetes_F_OTU_636	Fungi_F_OTU_228
new.row.69535	F_OTU_626	F_OTU_638	9	Sulcispora_supratumida	Dothideomycetes_F_OTU_638
new.row.69568	F_OTU_626	F_OTU_65	9	Sulcispora_supratumida	Flavodon_F_OTU_65
new.row.69939	F_OTU_625	F_OTU_902	9	Phaeosphaeria_F_OTU_625	Neodevriesia_xanthorrhoeae
new.row.70948	F_OTU_652	F_OTU_637	9	Phaeosphaeriaceae_F_OTU_652	Phaeosphaeriaceae_F_OTU_637
new.row.72180	F_OTU_86	F_OTU_871	9	Agaricomycetes_F_OTU_86	Anthostomella_spartii
new.row.73716	F_OTU_347	F_OTU_822	9	Vishniacozyma_F_OTU_347	Hypocreales_F_OTU_822
new.row.73812	F_OTU_347	F_OTU_715	9	Vishniacozyma_F_OTU_347	Didymellaceae_F_OTU_715
new.row.73870	F_OTU_347	F_OTU_314	9	Vishniacozyma_F_OTU_347	Fungi_F_OTU_314
new.row.73885	F_OTU_347	F_OTU_512	9	Vishniacozyma_F_OTU_347	Neoerysiphe_nevoi
new.row.73900	F_OTU_347	F_OTU_475	9	Vishniacozyma_F_OTU_347	Peniophora_F_OTU_475
new.row.75622	F_OTU_810	F_OTU_720	9	Hydropisphaera_F_OTU_810	Didymellaceae_F_OTU_720
new.row.76356	F_OTU_979	F_OTU_883	9	Cladosporium_F_OTU_979	Neodevriesia_F_OTU_883
new.row.76474	F_OTU_979	F_OTU_174	9	Cladosporium_F_OTU_979	Cystobasidiales_F_OTU_174
new.row.76486	F_OTU_979	F_OTU_369	9	Cladosporium_F_OTU_979	Basidiomycota_F_OTU_369
new.row.76573	F_OTU_979	F_OTU_600	9	Cladosporium_F_OTU_979	Debaryomyces_F_OTU_600
new.row.76634	F_OTU_979	F_OTU_69	9	Cladosporium_F_OTU_979	Ganoderma_F_OTU_69
new.row.79843	F_OTU_35	F_OTU_904	9	Alternaria_eureka	Ramularia_F_OTU_904
new.row.80080	F_OTU_35	F_OTU_623	9	Alternaria_eureka	Phaeosphaeria_F_OTU_623
new.row.80317	F_OTU_28	F_OTU_390	9	Ulocladium_chartarum	Fibulobasidium_inconspicuum
new.row.80363	F_OTU_28	F_OTU_623	9	Ulocladium_chartarum	Phaeosphaeria_F_OTU_623
new.row.80389	F_OTU_28	F_OTU_33	9	Ulocladium_chartarum	Alternaria_chlamydospora
new.row.80637	F_OTU_47	F_OTU_622	9	Stemphylium_F_OTU_47	Phaeosphaeriaceae_F_OTU_622
new.row.81657	F_OTU_883	F_OTU_618	9	Neodevriesia_F_OTU_883	Parastagonospora_phoenicicola
new.row.81786	F_OTU_883	F_OTU_65	9	Neodevriesia_F_OTU_883	Flavodon_F_OTU_65
new.row.81916	F_OTU_908	F_OTU_165	9	Mycosphaerellaceae_F_OTU_908	Erythrobasidium_hasegawianum
new.row.82079	F_OTU_900	F_OTU_904	9	Neodevriesia_bulbillosa	Ramularia_F_OTU_904
new.row.83256	F_OTU_932	F_OTU_359	9	Teratosphaeriaceae_F_OTU_932	Dioszegia_F_OTU_359
new.row.83290	F_OTU_932	F_OTU_369	9	Teratosphaeriaceae_F_OTU_932	Basidiomycota_F_OTU_369
new.row.83680	F_OTU_945	F_OTU_21	9	Devriesia_F_OTU_945	Alternaria_F_OTU_21
new.row.83735	F_OTU_941	F_OTU_781	9	Capnodiales_F_OTU_941	Hypocreales_F_OTU_781
new.row.83751	F_OTU_941	F_OTU_756	9	Capnodiales_F_OTU_941	Fusarium_biseptatum
new.row.84713	F_OTU_543	F_OTU_476	9	Pilidium_acerinum	Sigarispora_ononidis
new.row.85079	F_OTU_904	F_OTU_768	9	Ramularia_F_OTU_904	Striatibotrys_F_OTU_768
new.row.87589	F_OTU_745	F_OTU_375	9	Microdochium_F_OTU_745	Tremellales_F_OTU_375
new.row.88214	F_OTU_281	F_OTU_305	9	Fungi_F_OTU_281	Fungi_F_OTU_305
new.row.88950	F_OTU_442	F_OTU_871	9	Pleosporaceae_F_OTU_442	Anthostomella_spartii
new.row.90820	F_OTU_807	F_OTU_477	9	Nigrospora_zimmermanii	Sigarispora_F_OTU_477
new.row.93467	F_OTU_785	F_OTU_15	9	Nectria_pseudotrichia	Alternaria_rosae
new.row.94104	F_OTU_761	F_OTU_483	9	Fusarium_F_OTU_761	Sporormiaceae_F_OTU_483
new.row.94952	F_OTU_770	F_OTU_657	9	Stachybotrys_chartarum	Parastagonospora_forlicesenica
new.row.94968	F_OTU_770	F_OTU_531	9	Stachybotrys_chartarum	Aspergillus_F_OTU_531
new.row.96218	F_OTU_871	F_OTU_637	9	Anthostomella_spartii	Phaeosphaeriaceae_F_OTU_637
new.row.96285	F_OTU_871	F_OTU_258	9	Anthostomella_spartii	Pichiaceae_F_OTU_258
new.row.97205	F_OTU_870	F_OTU_483	9	Ascomycota_F_OTU_870	Sporormiaceae_F_OTU_483
new.row.100925	F_OTU_462	F_OTU_37	9	Auricularia_auricula-judae	Alternaria_F_OTU_37
new.row.101063	F_OTU_247	F_OTU_720	9	Candida_F_OTU_247	Didymellaceae_F_OTU_720
new.row.101271	F_OTU_367	F_OTU_393	9	Basidiomycota_F_OTU_367	Genolevuria_F_OTU_393
new.row.101285	F_OTU_367	F_OTU_419	9	Basidiomycota_F_OTU_367	Trichosporon_F_OTU_419
new.row.101371	F_OTU_367	F_OTU_952	9	Basidiomycota_F_OTU_367	Neocladosporium_leucadendri
new.row.103663	F_OTU_359	F_OTU_174	9	Dioszegia_F_OTU_359	Cystobasidiales_F_OTU_174
new.row.103679	F_OTU_359	F_OTU_564	9	Dioszegia_F_OTU_359	Periconia_F_OTU_564
new.row.104018	F_OTU_355	F_OTU_213	9	Dioszegia_var._yunnanensis	Colacogloea_F_OTU_213
new.row.105173	F_OTU_170	F_OTU_476	9	Cystobasidiaceae_F_OTU_170	Sigarispora_ononidis
new.row.106699	F_OTU_171	F_OTU_375	9	Cystobasidiales_F_OTU_171	Tremellales_F_OTU_375
new.row.108551	F_OTU_330	F_OTU_554	9	Filobasidium_F_OTU_330	Pleosporales_F_OTU_554
new.row.108775	F_OTU_165	F_OTU_655	9	Erythrobasidium_hasegawianum	Neostagonospora_F_OTU_655
new.row.108798	F_OTU_165	F_OTU_147	9	Erythrobasidium_hasegawianum	Thanatephorus_F_OTU_147
new.row.109789	F_OTU_563	F_OTU_375	9	Periconia_F_OTU_563	Tremellales_F_OTU_375
new.row.109864	F_OTU_564	F_OTU_618	9	Periconia_F_OTU_564	Parastagonospora_phoenicicola
new.row.110271	F_OTU_657	F_OTU_99	9	Parastagonospora_forlicesenica	Coprinopsis_F_OTU_99
new.row.110633	F_OTU_588	F_OTU_476	9	Helotiales_F_OTU_588	Sigarispora_ononidis
new.row.112949	F_OTU_720	F_OTU_484	9	Didymellaceae_F_OTU_720	Preussia_minipascua
new.row.113537	F_OTU_555	F_OTU_689	9	Pleosporales_F_OTU_555	Cucurbitariaceae_F_OTU_689
new.row.115582	F_OTU_199	F_OTU_679	9	Rhodotorula_ingeniosa	Fungi_F_OTU_679
new.row.116569	F_OTU_54	F_OTU_476	9	Polyporales_F_OTU_54	Sigarispora_ononidis
new.row.117145	F_OTU_228	F_OTU_452	9	Fungi_F_OTU_228	Mortierella_F_OTU_452
new.row.117160	F_OTU_228	F_OTU_673	9	Fungi_F_OTU_228	Phaeosphaeriaceae_F_OTU_673
new.row.117169	F_OTU_228	F_OTU_674	9	Fungi_F_OTU_228	Phaeosphaeriaceae_F_OTU_674
new.row.117551	F_OTU_390	F_OTU_153	9	Fibulobasidium_inconspicuum	Rhizoctonia_F_OTU_153
new.row.120250	F_OTU_956	F_OTU_952	9	Davidiellomyces_F_OTU_956	Neocladosporium_leucadendri
new.row.386	F_ASV_5	F_OTU_195	8	Exophiala_bonariae	Leucosporidium_F_OTU_195
new.row.735	F_ASV_13	F_OTU_807	8	Didymocyrtis_banksiae	Nigrospora_zimmermanii
new.row.1307	F_ASV_59	F_OTU_279	8	Pringsheimia_euphorbiae	Protomyces_F_OTU_279
new.row.1964	F_ASV_106	F_ASV_400	8	Gloeophyllum_trabeum	Toxicocladosporium_pseudoveloxum
new.row.3213	F_ASV_184	F_OTU_367	8	Vishniacozyma_tephrensis	Basidiomycota_F_OTU_367
new.row.4965	F_ASV_259	F_ASV_2259	8	Vishniacozyma_psychrotolerans	Rhodotorula_diobovata
new.row.5097	F_ASV_259	F_OTU_842	8	Vishniacozyma_psychrotolerans	Ascomycota_F_OTU_842
new.row.5329	F_ASV_259	F_OTU_65	8	Vishniacozyma_psychrotolerans	Flavodon_F_OTU_65
new.row.7519	F_ASV_400	F_OTU_468	8	Toxicocladosporium_pseudoveloxum	Auriculariales_F_OTU_468
new.row.7648	F_ASV_400	F_OTU_477	8	Toxicocladosporium_pseudoveloxum	Sigarispora_F_OTU_477
new.row.7663	F_ASV_400	F_OTU_679	8	Toxicocladosporium_pseudoveloxum	Fungi_F_OTU_679
new.row.11341	F_ASV_597	F_OTU_657	8	Toxicocladosporium_strelitziae	Parastagonospora_forlicesenica
new.row.12438	F_ASV_627	F_ASV_1123	8	Pyrenophora_chaetomioides	Colletotrichum_circinans
new.row.12560	F_ASV_627	F_OTU_879	8	Pyrenophora_chaetomioides	Robillarda_sessilis
new.row.12596	F_ASV_627	F_OTU_47	8	Pyrenophora_chaetomioides	Stemphylium_F_OTU_47
new.row.12797	F_ASV_627	F_OTU_487	8	Pyrenophora_chaetomioides	Sporormurispora_F_OTU_487
new.row.12819	F_ASV_627	F_OTU_7	8	Pyrenophora_chaetomioides	Alternaria_F_OTU_7
new.row.12838	F_ASV_627	F_OTU_651	8	Pyrenophora_chaetomioides	Neosetophoma_F_OTU_651
new.row.12963	F_ASV_632	F_ASV_2118	8	Hortaea_thailandica	Pichia_terricola
new.row.12993	F_ASV_632	F_ASV_2594	8	Hortaea_thailandica	Rhodotorula_paludigena
new.row.13032	F_ASV_632	F_OTU_684	8	Hortaea_thailandica	Lophiostomataceae_F_OTU_684
new.row.13304	F_ASV_632	F_OTU_46	8	Hortaea_thailandica	Stemphylium_beticola
new.row.14861	F_ASV_737	F_OTU_867	8	Neodevriesia_agapanthi	Xylaria_F_OTU_867
new.row.15245	F_ASV_755	F_ASV_1916	8	Pilidium_anglicum	Libertasomyces_platani
new.row.15382	F_ASV_755	F_OTU_910	8	Pilidium_anglicum	Mycosphaerellaceae_F_OTU_910
new.row.15402	F_ASV_755	F_OTU_829	8	Pilidium_anglicum	Phyllachora_F_OTU_829
new.row.15809	F_ASV_769	F_OTU_967	8	Ramularia_collo-cygni	Cladosporium_F_OTU_967
new.row.15990	F_ASV_769	F_OTU_393	8	Ramularia_collo-cygni	Genolevuria_F_OTU_393
new.row.16042	F_ASV_769	F_OTU_679	8	Ramularia_collo-cygni	Fungi_F_OTU_679
new.row.16816	F_ASV_787	F_OTU_683	8	Zasmidium_fructicola	Ascomycota_F_OTU_683
new.row.17510	F_ASV_889	F_ASV_1684	8	Trichocladium_arxii	Naganishia_diffluens
new.row.17691	F_ASV_889	F_OTU_770	8	Trichocladium_arxii	Stachybotrys_chartarum
new.row.18643	F_ASV_917	F_OTU_161	8	Bartalinia_robillardoides	Symmetrospora_F_OTU_161
new.row.18676	F_ASV_917	F_OTU_643	8	Bartalinia_robillardoides	Pseudoophiobolus_F_OTU_643
new.row.18791	F_ASV_917	F_OTU_623	8	Bartalinia_robillardoides	Phaeosphaeria_F_OTU_623
new.row.19399	F_ASV_932	F_OTU_626	8	Apodus_deciduus	Sulcispora_supratumida
new.row.20844	F_ASV_963	F_OTU_870	8	Cylindrocladiella_vitis	Ascomycota_F_OTU_870
new.row.20916	F_ASV_963	F_OTU_643	8	Cylindrocladiella_vitis	Pseudoophiobolus_F_OTU_643
new.row.20998	F_ASV_963	F_OTU_600	8	Cylindrocladiella_vitis	Debaryomyces_F_OTU_600
new.row.21031	F_ASV_963	F_OTU_623	8	Cylindrocladiella_vitis	Phaeosphaeria_F_OTU_623
new.row.21073	F_ASV_975	F_ASV_1230	8	Sarocladium_kiliense	Kwoniella_shivajii
new.row.23570	F_ASV_1123	F_OTU_564	8	Colletotrichum_circinans	Periconia_F_OTU_564
new.row.24311	F_ASV_1164	F_OTU_613	8	Leptobacillium_leptobactrum	Curvularia_F_OTU_613
new.row.24357	F_ASV_1164	F_OTU_843	8	Leptobacillium_leptobactrum	Metarhizium_robertsii
new.row.24552	F_ASV_1164	F_OTU_58	8	Leptobacillium_leptobactrum	Phanerochaete_cumulodentata
new.row.25145	F_ASV_1177	F_OTU_626	8	Diaporthe_novem	Sulcispora_supratumida
new.row.25980	F_ASV_1213	F_ASV_2457	8	Cystofilobasidium_capitatum	Hannaella_luteola
new.row.26218	F_ASV_1213	F_OTU_554	8	Cystofilobasidium_capitatum	Pleosporales_F_OTU_554
new.row.26256	F_ASV_1213	F_OTU_363	8	Cystofilobasidium_capitatum	Ascomycota_F_OTU_363
new.row.26263	F_ASV_1213	F_OTU_476	8	Cystofilobasidium_capitatum	Sigarispora_ononidis
new.row.27048	F_ASV_1224	F_OTU_342	8	Itersonilia_perplexans	Naganishia_albida
new.row.27236	F_ASV_1230	F_ASV_1929	8	Kwoniella_shivajii	Neocucurbitaria_juglandicola
new.row.27321	F_ASV_1230	F_OTU_458	8	Kwoniella_shivajii	Tremellomycetes_F_OTU_458
new.row.27362	F_ASV_1230	F_OTU_543	8	Kwoniella_shivajii	Pilidium_acerinum
new.row.27455	F_ASV_1230	F_OTU_170	8	Kwoniella_shivajii	Cystobasidiaceae_F_OTU_170
new.row.27490	F_ASV_1230	F_OTU_588	8	Kwoniella_shivajii	Helotiales_F_OTU_588
new.row.27537	F_ASV_1230	F_OTU_215	8	Kwoniella_shivajii	Sirobasidiaceae_F_OTU_215
new.row.27538	F_ASV_1230	F_OTU_389	8	Kwoniella_shivajii	Tremella_F_OTU_389
new.row.27543	F_ASV_1230	F_OTU_54	8	Kwoniella_shivajii	Polyporales_F_OTU_54
new.row.27556	F_ASV_1230	F_OTU_391	8	Kwoniella_shivajii	Fibulobasidium_F_OTU_391
new.row.28259	F_ASV_1236	F_OTU_761	8	Diutina_catenulata	Fusarium_F_OTU_761
new.row.28346	F_ASV_1236	F_OTU_657	8	Diutina_catenulata	Parastagonospora_forlicesenica
new.row.30091	F_ASV_1362	F_OTU_195	8	Hannaella_sinensis	Leucosporidium_F_OTU_195
new.row.31911	F_ASV_1483	F_ASV_1929	8	Buckleyzyma_aurantiaca	Neocucurbitaria_juglandicola
new.row.36455	F_ASV_1631	F_ASV_1694	8	Cystobasidium_slooffiae	Papiliotrema_mangalensis
new.row.39226	F_ASV_1694	F_OTU_375	8	Papiliotrema_mangalensis	Tremellales_F_OTU_375
new.row.41469	F_ASV_1809	F_OTU_871	8	Clarireedia_bennettii	Anthostomella_spartii
new.row.41702	F_ASV_1916	F_ASV_2054	8	Libertasomyces_platani	Paraphoma_rhaphiolepidis
new.row.41743	F_ASV_1916	F_ASV_3072	8	Libertasomyces_platani	Mucor_fragilis
new.row.41841	F_ASV_1916	F_OTU_807	8	Libertasomyces_platani	Nigrospora_zimmermanii
new.row.42037	F_ASV_1916	F_OTU_218	8	Libertasomyces_platani	Chrysozymaceae_F_OTU_218
new.row.42622	F_ASV_1922	F_OTU_915	8	Libertasomyces_myopori	Capnodiales_F_OTU_915
new.row.43311	F_ASV_1952	F_ASV_2609	8	Articulospora_proliferata	Mycoarthris_corallina
new.row.43597	F_ASV_1952	F_OTU_600	8	Articulospora_proliferata	Debaryomyces_F_OTU_600
new.row.44447	F_ASV_1990	F_ASV_2057	8	Aspergillus_heterocaryoticus	Sphaerellopsis_macroconidialis
new.row.45796	F_ASV_2019	F_OTU_683	8	Neodidymelliopsis_ranunculi	Ascomycota_F_OTU_683
new.row.46102	F_ASV_2022	F_OTU_932	8	Allophoma_cylindrispora	Teratosphaeriaceae_F_OTU_932
new.row.46936	F_ASV_2048	F_OTU_637	8	Keissleriella_quadriseptata	Phaeosphaeriaceae_F_OTU_637
new.row.46982	F_ASV_2048	F_OTU_279	8	Keissleriella_quadriseptata	Protomyces_F_OTU_279
new.row.49644	F_ASV_2133	F_OTU_342	8	Issatchenkia_orientalis	Naganishia_albida
new.row.51312	F_ASV_2226	F_ASV_2609	8	Rhodotorula_mucilaginosa	Mycoarthris_corallina
new.row.52179	F_ASV_2259	F_OTU_871	8	Rhodotorula_diobovata	Anthostomella_spartii
new.row.52523	F_ASV_2266	F_OTU_807	8	Sporobolomyces_johnsonii	Nigrospora_zimmermanii
new.row.52966	F_ASV_2274	F_OTU_204	8	Holtermanniella_festucosa	Fungi_F_OTU_204
new.row.53649	F_ASV_2289	F_OTU_870	8	Rhodotorula_nothofagi	Ascomycota_F_OTU_870
new.row.53740	F_ASV_2289	F_OTU_491	8	Rhodotorula_nothofagi	Pleosporales_F_OTU_491
new.row.53787	F_ASV_2289	F_OTU_363	8	Rhodotorula_nothofagi	Ascomycota_F_OTU_363
new.row.53999	F_ASV_2306	F_OTU_761	8	Wallemia_peruviensis	Fusarium_F_OTU_761
new.row.54535	F_ASV_2318	F_OTU_679	8	Wallemia_hederae	Fungi_F_OTU_679
new.row.55575	F_ASV_2335	F_OTU_200	8	Bullera_unica	Sampaiozyma_vanillica
new.row.55790	F_ASV_2373	F_OTU_807	8	Trichobolus_zukalii	Nigrospora_zimmermanii
new.row.57293	F_ASV_2417	F_OTU_213	8	Angustimassarina_acerina	Colacogloea_F_OTU_213
new.row.57394	F_ASV_2417	F_OTU_375	8	Angustimassarina_acerina	Tremellales_F_OTU_375
new.row.57671	F_ASV_2434	F_OTU_657	8	Preussia_flanaganii	Parastagonospora_forlicesenica
new.row.57880	F_ASV_2457	F_OTU_617	8	Hannaella_luteola	Curvularia_buchloes
new.row.58316	F_ASV_2465	F_OTU_305	8	Sporobolomyces_ruberrimus	Fungi_F_OTU_305
new.row.59402	F_ASV_2515	F_OTU_213	8	Cryptococcus_laurentii	Colacogloea_F_OTU_213
new.row.60530	F_ASV_2782	F_OTU_228	8	Lasiobolidium_orbiculoides	Fungi_F_OTU_228
new.row.62258	F_ASV_3072	F_OTU_376	8	Mucor_fragilis	Tremellomycetes_F_OTU_376
new.row.62521	F_ASV_3074	F_OTU_643	8	Laetisaria_fuciformis	Pseudoophiobolus_F_OTU_643
new.row.63015	F_ASV_3102	F_ASV_3327	8	Lentinus_arcularius	Arthrinium_guizhouense
new.row.63139	F_ASV_3102	F_OTU_305	8	Lentinus_arcularius	Fungi_F_OTU_305
new.row.63413	F_ASV_3140	F_OTU_904	8	Melanoleuca_rasilis	Ramularia_F_OTU_904
new.row.63617	F_ASV_3140	F_OTU_600	8	Melanoleuca_rasilis	Debaryomyces_F_OTU_600
new.row.66212	F_ASV_3256	F_OTU_531	8	Verrucocladosporium_visseri	Aspergillus_F_OTU_531
new.row.67589	F_ASV_3411	F_OTU_11	8	Bartalinia_pondoensis	Alternaria_F_OTU_11
new.row.67988	F_ASV_3433	F_OTU_455	8	Pseudopithomyces_rosae	Basidiomycota_F_OTU_455
new.row.68732	F_OTU_636	F_OTU_305	8	Dothideomycetes_F_OTU_636	Fungi_F_OTU_305
new.row.68860	F_OTU_636	F_OTU_390	8	Dothideomycetes_F_OTU_636	Fibulobasidium_inconspicuum
new.row.69274	F_OTU_626	F_OTU_810	8	Sulcispora_supratumida	Hydropisphaera_F_OTU_810
new.row.69442	F_OTU_626	F_OTU_711	8	Sulcispora_supratumida	Neocamarosporium_chersinae
new.row.69545	F_OTU_626	F_OTU_623	8	Sulcispora_supratumida	Phaeosphaeria_F_OTU_623
new.row.70866	F_OTU_652	F_OTU_27	8	Phaeosphaeriaceae_F_OTU_652	Alternaria_F_OTU_27
new.row.71347	F_OTU_729	F_OTU_503	8	Aureobasidium_F_OTU_729	Fungi_F_OTU_503
new.row.71752	F_OTU_660	F_OTU_66	8	Phaeosphaeriaceae_F_OTU_660	Polyporaceae_F_OTU_66
new.row.73657	F_OTU_347	F_OTU_908	8	Vishniacozyma_F_OTU_347	Mycosphaerellaceae_F_OTU_908
new.row.73891	F_OTU_347	F_OTU_655	8	Vishniacozyma_F_OTU_347	Neostagonospora_F_OTU_655
new.row.73914	F_OTU_347	F_OTU_147	8	Vishniacozyma_F_OTU_347	Thanatephorus_F_OTU_147
new.row.74318	F_OTU_455	F_OTU_779	8	Basidiomycota_F_OTU_455	Hypocreales_F_OTU_779
new.row.74436	F_OTU_455	F_OTU_437	8	Basidiomycota_F_OTU_455	Ascomycota_F_OTU_437
new.row.76500	F_OTU_979	F_OTU_618	8	Cladosporium_F_OTU_979	Parastagonospora_phoenicicola
new.row.78599	F_OTU_967	F_OTU_228	8	Cladosporium_F_OTU_967	Fungi_F_OTU_228
new.row.79932	F_OTU_35	F_OTU_161	8	Alternaria_eureka	Symmetrospora_F_OTU_161
new.row.80215	F_OTU_28	F_OTU_161	8	Ulocladium_chartarum	Symmetrospora_F_OTU_161
new.row.80248	F_OTU_28	F_OTU_643	8	Ulocladium_chartarum	Pseudoophiobolus_F_OTU_643
new.row.82151	F_OTU_900	F_OTU_683	8	Neodevriesia_bulbillosa	Ascomycota_F_OTU_683
new.row.83225	F_OTU_932	F_OTU_863	8	Teratosphaeriaceae_F_OTU_932	Diaporthe_F_OTU_863
new.row.83278	F_OTU_932	F_OTU_174	8	Teratosphaeriaceae_F_OTU_932	Cystobasidiales_F_OTU_174
new.row.83588	F_OTU_945	F_OTU_720	8	Devriesia_F_OTU_945	Didymellaceae_F_OTU_720
new.row.83853	F_OTU_941	F_OTU_531	8	Capnodiales_F_OTU_941	Aspergillus_F_OTU_531
new.row.83980	F_OTU_902	F_OTU_884	8	Neodevriesia_xanthorrhoeae	Neodevriesia_F_OTU_884
new.row.85113	F_OTU_904	F_OTU_579	8	Ramularia_F_OTU_904	Lophodermium_F_OTU_579
new.row.85132	F_OTU_904	F_OTU_359	8	Ramularia_F_OTU_904	Dioszegia_F_OTU_359
new.row.85156	F_OTU_904	F_OTU_278	8	Ramularia_F_OTU_904	Protomyces_F_OTU_278
new.row.85500	F_OTU_905	F_OTU_268	8	Ramularia_F_OTU_905	Geotrichum_F_OTU_268
new.row.85815	F_OTU_912	F_OTU_66	8	Capnodiales_F_OTU_912	Polyporaceae_F_OTU_66
new.row.88346	F_OTU_281	F_OTU_476	8	Fungi_F_OTU_281	Sigarispora_ononidis
new.row.90649	F_OTU_807	F_OTU_789	8	Nigrospora_zimmermanii	Schizothecium_F_OTU_789
new.row.90891	F_OTU_807	F_OTU_69	8	Nigrospora_zimmermanii	Ganoderma_F_OTU_69
new.row.91008	F_OTU_789	F_OTU_546	8	Schizothecium_F_OTU_789	Dothideomycetes_F_OTU_546
new.row.91067	F_OTU_789	F_OTU_376	8	Schizothecium_F_OTU_789	Tremellomycetes_F_OTU_376
new.row.91068	F_OTU_789	F_OTU_375	8	Schizothecium_F_OTU_789	Tremellales_F_OTU_375
new.row.91248	F_OTU_795	F_OTU_531	8	Chaetomiaceae_F_OTU_795	Aspergillus_F_OTU_531
new.row.92109	F_OTU_842	F_OTU_871	8	Ascomycota_F_OTU_842	Anthostomella_spartii
new.row.92606	F_OTU_768	F_OTU_683	8	Striatibotrys_F_OTU_768	Ascomycota_F_OTU_683
new.row.93833	F_OTU_771	F_OTU_531	8	Alfaria_F_OTU_771	Aspergillus_F_OTU_531
new.row.95905	F_OTU_827	F_OTU_228	8	Myrmecridium_F_OTU_827	Fungi_F_OTU_228
new.row.99923	F_OTU_305	F_OTU_476	8	Fungi_F_OTU_305	Sigarispora_ononidis
new.row.100133	F_OTU_579	F_OTU_600	8	Lophodermium_F_OTU_579	Debaryomyces_F_OTU_600
new.row.100567	F_OTU_465	F_OTU_66	8	Oliveonia_F_OTU_465	Polyporaceae_F_OTU_66
new.row.100863	F_OTU_462	F_OTU_546	8	Auricularia_auricula-judae	Dothideomycetes_F_OTU_546
new.row.101301	F_OTU_367	F_OTU_268	8	Basidiomycota_F_OTU_367	Geotrichum_F_OTU_268
new.row.101728	F_OTU_683	F_OTU_638	8	Ascomycota_F_OTU_683	Dothideomycetes_F_OTU_638
new.row.102402	F_OTU_72	F_OTU_531	8	Oxyporus_corticola	Aspergillus_F_OTU_531
new.row.102620	F_OTU_234	F_OTU_191	8	Microthyriales_F_OTU_234	Wallemia_F_OTU_191
new.row.103664	F_OTU_359	F_OTU_279	8	Dioszegia_F_OTU_359	Protomyces_F_OTU_279
new.row.104805	F_OTU_161	F_OTU_388	8	Symmetrospora_F_OTU_161	Tremellales_F_OTU_388
new.row.104815	F_OTU_161	F_OTU_228	8	Symmetrospora_F_OTU_161	Fungi_F_OTU_228
new.row.105813	F_OTU_175	F_OTU_555	8	Cystobasidium_F_OTU_175	Pleosporales_F_OTU_555
new.row.105893	F_OTU_175	F_OTU_622	8	Cystobasidium_F_OTU_175	Phaeosphaeriaceae_F_OTU_622
new.row.106454	F_OTU_213	F_OTU_563	8	Colacogloea_F_OTU_213	Periconia_F_OTU_563
new.row.106534	F_OTU_213	F_OTU_375	8	Colacogloea_F_OTU_213	Tremellales_F_OTU_375
new.row.106582	F_OTU_213	F_OTU_146	8	Colacogloea_F_OTU_213	Thanatephorus_F_OTU_146
new.row.107026	F_OTU_262	F_OTU_375	8	Fungi_F_OTU_262	Tremellales_F_OTU_375
new.row.107830	F_OTU_278	F_OTU_600	8	Protomyces_F_OTU_278	Debaryomyces_F_OTU_600
new.row.108205	F_OTU_178	F_OTU_179	8	Cystobasidium_F_OTU_178	Cystobasidium_benthicum
new.row.108728	F_OTU_165	F_OTU_382	8	Erythrobasidium_hasegawianum	Papiliotrema_F_OTU_382
new.row.109050	F_OTU_342	F_OTU_500	8	Naganishia_albida	Lophiostoma_F_OTU_500
new.row.109780	F_OTU_563	F_OTU_390	8	Periconia_F_OTU_563	Fibulobasidium_inconspicuum
new.row.110022	F_OTU_643	F_OTU_503	8	Pseudoophiobolus_F_OTU_643	Fungi_F_OTU_503
new.row.110183	F_OTU_657	F_OTU_421	8	Parastagonospora_forlicesenica	Cutaneotrichosporon_moniliiforme
new.row.111341	F_OTU_618	F_OTU_153	8	Parastagonospora_phoenicicola	Rhizoctonia_F_OTU_153
new.row.112322	F_OTU_531	F_OTU_199	8	Aspergillus_F_OTU_531	Rhodotorula_ingeniosa
new.row.113827	F_OTU_244	F_OTU_66	8	Wickerhamomyces_F_OTU_244	Polyporaceae_F_OTU_66
new.row.113940	F_OTU_243	F_OTU_66	8	Wickerhamomyces_F_OTU_243	Polyporaceae_F_OTU_66
new.row.115620	F_OTU_199	F_OTU_141	8	Rhodotorula_ingeniosa	Thanatephorus_F_OTU_141
new.row.116281	F_OTU_382	F_OTU_952	8	Papiliotrema_F_OTU_382	Neocladosporium_leucadendri
new.row.117201	F_OTU_228	F_OTU_99	8	Fungi_F_OTU_228	Coprinopsis_F_OTU_99
new.row.118547	F_OTU_7	F_OTU_622	8	Alternaria_F_OTU_7	Phaeosphaeriaceae_F_OTU_622
new.row.119405	F_OTU_153	F_OTU_623	8	Rhizoctonia_F_OTU_153	Phaeosphaeria_F_OTU_623
new.row.134	F_ASV_5	F_ASV_2417	7	Exophiala_bonariae	Angustimassarina_acerina
new.row.140	F_ASV_5	F_ASV_2515	7	Exophiala_bonariae	Cryptococcus_laurentii
new.row.247	F_ASV_5	F_OTU_789	7	Exophiala_bonariae	Schizothecium_F_OTU_789
new.row.1004	F_ASV_59	F_ASV_641	7	Pringsheimia_euphorbiae	Neodevriesia_capensis
new.row.1201	F_ASV_59	F_OTU_904	7	Pringsheimia_euphorbiae	Ramularia_F_OTU_904
new.row.4879	F_ASV_259	F_ASV_787	7	Vishniacozyma_psychrotolerans	Zasmidium_fructicola
new.row.4890	F_ASV_259	F_ASV_977	7	Vishniacozyma_psychrotolerans	Sarocladium_bactrocephalum
new.row.5012	F_ASV_259	F_OTU_867	7	Vishniacozyma_psychrotolerans	Xylaria_F_OTU_867
new.row.5058	F_ASV_259	F_OTU_900	7	Vishniacozyma_psychrotolerans	Neodevriesia_bulbillosa
new.row.5099	F_ASV_259	F_OTU_768	7	Vishniacozyma_psychrotolerans	Striatibotrys_F_OTU_768
new.row.7542	F_ASV_400	F_OTU_246	7	Toxicocladosporium_pseudoveloxum	Hyphopichia_burtonii
new.row.7595	F_ASV_400	F_OTU_491	7	Toxicocladosporium_pseudoveloxum	Pleosporales_F_OTU_491
new.row.7833	F_ASV_401	F_ASV_2335	7	Cladosporium_velox	Bullera_unica
new.row.9781	F_ASV_534	F_OTU_14	7	Bipolaris_drechsleri	Alternaria_F_OTU_14
new.row.12337	F_ASV_608	F_OTU_363	7	Eupenidiella_venezuelensis	Ascomycota_F_OTU_363
new.row.12626	F_ASV_627	F_OTU_374	7	Pyrenophora_chaetomioides	Fungi_F_OTU_374
new.row.12933	F_ASV_632	F_ASV_1659	7	Hortaea_thailandica	Amyloporia_sinuosa
new.row.12989	F_ASV_632	F_ASV_2465	7	Hortaea_thailandica	Sporobolomyces_ruberrimus
new.row.13654	F_ASV_641	F_OTU_557	7	Neodevriesia_capensis	Periconia_F_OTU_557
new.row.14317	F_ASV_684	F_ASV_1666	7	Devriesia_sardiniae	Erythrobasidium_yunnanense
new.row.15062	F_ASV_737	F_OTU_720	7	Neodevriesia_agapanthi	Didymellaceae_F_OTU_720
new.row.15248	F_ASV_755	F_ASV_1929	7	Pilidium_anglicum	Neocucurbitaria_juglandicola
new.row.15276	F_ASV_755	F_ASV_2289	7	Pilidium_anglicum	Rhodotorula_nothofagi
new.row.15846	F_ASV_769	F_OTU_374	7	Ramularia_collo-cygni	Fungi_F_OTU_374
new.row.15977	F_ASV_769	F_OTU_720	7	Ramularia_collo-cygni	Didymellaceae_F_OTU_720
new.row.17790	F_ASV_889	F_OTU_531	7	Trichocladium_arxii	Aspergillus_F_OTU_531
new.row.18015	F_ASV_912	F_ASV_2457	7	Nigrospora_oryzae	Hannaella_luteola
new.row.18448	F_ASV_917	F_ASV_2226	7	Bartalinia_robillardoides	Rhodotorula_mucilaginosa
new.row.19666	F_ASV_932	F_OTU_675	7	Apodus_deciduus	Phaeosphaeriaceae_F_OTU_675
new.row.20250	F_ASV_949	F_ASV_2318	7	Canariomyces_microsporus	Wallemia_hederae
new.row.20940	F_ASV_963	F_OTU_503	7	Cylindrocladiella_vitis	Fungi_F_OTU_503
new.row.21499	F_ASV_975	F_OTU_65	7	Sarocladium_kiliense	Flavodon_F_OTU_65
new.row.21591	F_ASV_977	F_ASV_2407	7	Sarocladium_bactrocephalum	Preussia_africana
new.row.21815	F_ASV_977	F_OTU_648	7	Sarocladium_bactrocephalum	Neosetophoma_F_OTU_648
new.row.22467	F_ASV_983	F_ASV_2283	7	Sarocladium_implicatum	Cutaneotrichosporon_mucoides
new.row.22615	F_ASV_983	F_OTU_822	7	Sarocladium_implicatum	Hypocreales_F_OTU_822
new.row.22711	F_ASV_983	F_OTU_715	7	Sarocladium_implicatum	Didymellaceae_F_OTU_715
new.row.22769	F_ASV_983	F_OTU_314	7	Sarocladium_implicatum	Fungi_F_OTU_314
new.row.22784	F_ASV_983	F_OTU_512	7	Sarocladium_implicatum	Neoerysiphe_nevoi
new.row.22799	F_ASV_983	F_OTU_475	7	Sarocladium_implicatum	Peniophora_F_OTU_475
new.row.23461	F_ASV_1123	F_OTU_281	7	Colletotrichum_circinans	Fungi_F_OTU_281
new.row.23659	F_ASV_1123	F_OTU_11	7	Colletotrichum_circinans	Alternaria_F_OTU_11
new.row.23855	F_ASV_1144	F_OTU_14	7	Acremonium_fusidioides	Alternaria_F_OTU_14
new.row.24227	F_ASV_1164	F_ASV_2306	7	Leptobacillium_leptobactrum	Wallemia_peruviensis
new.row.24861	F_ASV_1167	F_OTU_204	7	Scytalidium_circinatum	Fungi_F_OTU_204
new.row.25412	F_ASV_1177	F_OTU_675	7	Diaporthe_novem	Phaeosphaeriaceae_F_OTU_675
new.row.25503	F_ASV_1182	F_ASV_1916	7	Didymella_lentis	Libertasomyces_platani
new.row.25968	F_ASV_1213	F_ASV_2289	7	Cystofilobasidium_capitatum	Rhodotorula_nothofagi
new.row.26214	F_ASV_1213	F_OTU_503	7	Cystofilobasidium_capitatum	Fungi_F_OTU_503
new.row.27345	F_ASV_1230	F_OTU_35	7	Kwoniella_shivajii	Alternaria_eureka
new.row.27346	F_ASV_1230	F_OTU_28	7	Kwoniella_shivajii	Ulocladium_chartarum
new.row.27706	F_ASV_1235	F_ASV_2457	7	Tsuchiyaea_wingfieldii	Hannaella_luteola
new.row.29839	F_ASV_1362	F_ASV_2417	7	Hannaella_sinensis	Angustimassarina_acerina
new.row.29845	F_ASV_1362	F_ASV_2515	7	Hannaella_sinensis	Cryptococcus_laurentii
new.row.29952	F_ASV_1362	F_OTU_789	7	Hannaella_sinensis	Schizothecium_F_OTU_789
new.row.31577	F_ASV_1462	F_OTU_460	7	Symmetrospora_gracilis	Vishniacozyma_F_OTU_460
new.row.31578	F_ASV_1462	F_OTU_461	7	Symmetrospora_gracilis	Cryptococcus_dimennae
new.row.31603	F_ASV_1462	F_OTU_25	7	Symmetrospora_gracilis	Alternaria_F_OTU_25
new.row.31607	F_ASV_1462	F_OTU_908	7	Symmetrospora_gracilis	Mycosphaerellaceae_F_OTU_908
new.row.31618	F_ASV_1462	F_OTU_935	7	Symmetrospora_gracilis	Constantinomyces_minimus
new.row.31630	F_ASV_1462	F_OTU_372	7	Symmetrospora_gracilis	Fungi_F_OTU_372
new.row.31716	F_ASV_1462	F_OTU_180	7	Symmetrospora_gracilis	Cystobasidium_F_OTU_180
new.row.31774	F_ASV_1462	F_OTU_545	7	Symmetrospora_gracilis	Ascomycota_F_OTU_545
new.row.31841	F_ASV_1462	F_OTU_655	7	Symmetrospora_gracilis	Neostagonospora_F_OTU_655
new.row.31864	F_ASV_1462	F_OTU_147	7	Symmetrospora_gracilis	Thanatephorus_F_OTU_147
new.row.31949	F_ASV_1483	F_ASV_2417	7	Buckleyzyma_aurantiaca	Angustimassarina_acerina
new.row.35031	F_ASV_1571	F_OTU_277	7	Sistotrema_brinkmannii	Dipodascus_geotrichum
new.row.36739	F_ASV_1631	F_OTU_503	7	Cystobasidium_slooffiae	Fungi_F_OTU_503
new.row.38722	F_ASV_1690	F_OTU_213	7	Papiliotrema_fusca	Colacogloea_F_OTU_213
new.row.39172	F_ASV_1694	F_OTU_503	7	Papiliotrema_mangalensis	Fungi_F_OTU_503
new.row.39934	F_ASV_1755	F_OTU_174	7	Tintelnotia_destructans	Cystobasidiales_F_OTU_174
new.row.40751	F_ASV_1775	F_OTU_657	7	Candida_parapsilosis	Parastagonospora_forlicesenica
new.row.41763	F_ASV_1916	F_OTU_636	7	Libertasomyces_platani	Dothideomycetes_F_OTU_636
new.row.42353	F_ASV_1919	F_OTU_531	7	Dimorphosporicola_tragani	Aspergillus_F_OTU_531
new.row.42926	F_ASV_1929	F_ASV_3074	7	Neocucurbitaria_juglandicola	Laetisaria_fuciformis
new.row.43090	F_ASV_1929	F_OTU_161	7	Neocucurbitaria_juglandicola	Symmetrospora_F_OTU_161
new.row.43113	F_ASV_1929	F_OTU_330	7	Neocucurbitaria_juglandicola	Filobasidium_F_OTU_330
new.row.43151	F_ASV_1929	F_OTU_554	7	Neocucurbitaria_juglandicola	Pleosporales_F_OTU_554
new.row.43510	F_ASV_1952	F_OTU_369	7	Articulospora_proliferata	Basidiomycota_F_OTU_369
new.row.43539	F_ASV_1952	F_OTU_503	7	Articulospora_proliferata	Fungi_F_OTU_503
new.row.43686	F_ASV_1971	F_ASV_2318	7	Neoascochyta_desmazieri	Wallemia_hederae
new.row.44076	F_ASV_1981	F_ASV_2318	7	Penicillium_olsonii	Wallemia_hederae
new.row.44855	F_ASV_2003	F_ASV_2332	7	Diplodia_pseudoseriata	Bulleromyces_albus
new.row.45424	F_ASV_2013	F_OTU_357	7	Rhizophagus_irregularis	Dioszegia_F_OTU_357
new.row.51103	F_ASV_2223	F_OTU_277	7	Colacogloea_terpenoidalis	Dipodascus_geotrichum
new.row.51480	F_ASV_2226	F_OTU_357	7	Rhodotorula_mucilaginosa	Dioszegia_F_OTU_357
new.row.51511	F_ASV_2226	F_OTU_369	7	Rhodotorula_mucilaginosa	Basidiomycota_F_OTU_369
new.row.54086	F_ASV_2306	F_OTU_657	7	Wallemia_peruviensis	Parastagonospora_forlicesenica
new.row.54229	F_ASV_2318	F_ASV_2326	7	Wallemia_hederae	Wallemia_tropicalis
new.row.54241	F_ASV_2318	F_ASV_2505	7	Wallemia_hederae	Cryptococcus_uniguttulatus
new.row.54252	F_ASV_2318	F_ASV_3088	7	Wallemia_hederae	Peniophora_meridionalis
new.row.54318	F_ASV_2318	F_OTU_899	7	Wallemia_hederae	Neodevriesia_poagena
new.row.54380	F_ASV_2318	F_OTU_431	7	Wallemia_hederae	Mrakia_niccombsii
new.row.54419	F_ASV_2318	F_OTU_307	7	Wallemia_hederae	Ascomycota_F_OTU_307
new.row.54474	F_ASV_2318	F_OTU_950	7	Wallemia_hederae	Aspergillus_hongkongensis
new.row.54494	F_ASV_2318	F_OTU_199	7	Wallemia_hederae	Rhodotorula_ingeniosa
new.row.54495	F_ASV_2318	F_OTU_191	7	Wallemia_hederae	Wallemia_F_OTU_191
new.row.54523	F_ASV_2318	F_OTU_452	7	Wallemia_hederae	Mortierella_F_OTU_452
new.row.54538	F_ASV_2318	F_OTU_673	7	Wallemia_hederae	Phaeosphaeriaceae_F_OTU_673
new.row.54547	F_ASV_2318	F_OTU_674	7	Wallemia_hederae	Phaeosphaeriaceae_F_OTU_674
new.row.54577	F_ASV_2318	F_OTU_134	7	Wallemia_hederae	Stephanosporaceae_F_OTU_134
new.row.54584	F_ASV_2318	F_OTU_953	7	Wallemia_hederae	Davidiellomyces_F_OTU_953
new.row.55107	F_ASV_2332	F_OTU_209	7	Bulleromyces_albus	Metschnikowia_reukaufii
new.row.55108	F_ASV_2332	F_OTU_208	7	Bulleromyces_albus	Metschnikowia_F_OTU_208
new.row.56962	F_ASV_2414	F_OTU_657	7	Sporormiella_similis	Parastagonospora_forlicesenica
new.row.57283	F_ASV_2417	F_OTU_161	7	Angustimassarina_acerina	Symmetrospora_F_OTU_161
new.row.57355	F_ASV_2417	F_OTU_380	7	Angustimassarina_acerina	Tremellales_F_OTU_380
new.row.57380	F_ASV_2417	F_OTU_228	7	Angustimassarina_acerina	Fungi_F_OTU_228
new.row.57855	F_ASV_2457	F_OTU_74	7	Hannaella_luteola	Agaricomycetes_F_OTU_74
new.row.57862	F_ASV_2457	F_OTU_348	7	Hannaella_luteola	Vishniacozyma_F_OTU_348
new.row.57904	F_ASV_2457	F_OTU_911	7	Hannaella_luteola	Capnodiales_F_OTU_911
new.row.58265	F_ASV_2465	F_OTU_281	7	Sporobolomyces_ruberrimus	Fungi_F_OTU_281
new.row.58292	F_ASV_2465	F_OTU_759	7	Sporobolomyces_ruberrimus	Fusarium_F_OTU_759
new.row.59235	F_ASV_2515	F_ASV_3212	7	Cryptococcus_laurentii	Coprinus_sterquilinus
new.row.59267	F_ASV_2515	F_OTU_671	7	Cryptococcus_laurentii	Phaeosphaeriaceae_F_OTU_671
new.row.59518	F_ASV_2515	F_OTU_672	7	Cryptococcus_laurentii	Phaeosphaeriaceae_F_OTU_672
new.row.59538	F_ASV_2515	F_OTU_12	7	Cryptococcus_laurentii	Alternaria_F_OTU_12
new.row.59564	F_ASV_2515	F_OTU_85	7	Cryptococcus_laurentii	Agaricomycetes_F_OTU_85
new.row.60160	F_ASV_2609	F_OTU_195	7	Mycoarthris_corallina	Leucosporidium_F_OTU_195
new.row.61798	F_ASV_3043	F_OTU_277	7	Phanerochaete_livescens	Dipodascus_geotrichum
new.row.62519	F_ASV_3074	F_OTU_563	7	Laetisaria_fuciformis	Periconia_F_OTU_563
new.row.62662	F_ASV_3074	F_OTU_33	7	Laetisaria_fuciformis	Alternaria_chlamydospora
new.row.63098	F_ASV_3102	F_OTU_807	7	Lentinus_arcularius	Nigrospora_zimmermanii
new.row.65026	F_ASV_3217	F_OTU_867	7	Stropharia_coronilla	Xylaria_F_OTU_867
new.row.65683	F_ASV_3249	F_ASV_3327	7	Tapinella_panuoides	Arthrinium_guizhouense
new.row.66941	F_ASV_3307	F_OTU_675	7	Bjerkandera_adusta	Phaeosphaeriaceae_F_OTU_675
new.row.67100	F_ASV_3327	F_OTU_871	7	Arthrinium_guizhouense	Anthostomella_spartii
new.row.67802	F_ASV_3415	F_OTU_213	7	Waitea_var._circinata	Colacogloea_F_OTU_213
new.row.68390	F_OTU_867	F_OTU_779	7	Xylaria_F_OTU_867	Hypocreales_F_OTU_779
new.row.68442	F_OTU_867	F_OTU_176	7	Xylaria_F_OTU_867	Cystobasidium_F_OTU_176
new.row.68575	F_OTU_867	F_OTU_638	7	Xylaria_F_OTU_867	Dothideomycetes_F_OTU_638
new.row.68681	F_OTU_636	F_OTU_281	7	Dothideomycetes_F_OTU_636	Fungi_F_OTU_281
new.row.68789	F_OTU_636	F_OTU_563	7	Dothideomycetes_F_OTU_636	Periconia_F_OTU_563
new.row.68864	F_OTU_636	F_OTU_476	7	Dothideomycetes_F_OTU_636	Sigarispora_ononidis
new.row.69284	F_OTU_626	F_OTU_967	7	Sulcispora_supratumida	Cladosporium_F_OTU_967
new.row.69391	F_OTU_626	F_OTU_359	7	Sulcispora_supratumida	Dioszegia_F_OTU_359
new.row.69465	F_OTU_626	F_OTU_393	7	Sulcispora_supratumida	Genolevuria_F_OTU_393
new.row.69765	F_OTU_879	F_OTU_531	7	Robillarda_sessilis	Aspergillus_F_OTU_531
new.row.69836	F_OTU_879	F_OTU_11	7	Robillarda_sessilis	Alternaria_F_OTU_11
new.row.69940	F_OTU_625	F_OTU_884	7	Phaeosphaeria_F_OTU_625	Neodevriesia_F_OTU_884
new.row.71021	F_OTU_652	F_OTU_693	7	Phaeosphaeriaceae_F_OTU_652	Dothideomycetes_F_OTU_693
new.row.73844	F_OTU_347	F_OTU_382	7	Vishniacozyma_F_OTU_347	Papiliotrema_F_OTU_382
new.row.74353	F_OTU_455	F_OTU_234	7	Basidiomycota_F_OTU_455	Microthyriales_F_OTU_234
new.row.75715	F_OTU_810	F_OTU_623	7	Hydropisphaera_F_OTU_810	Phaeosphaeria_F_OTU_623
new.row.76369	F_OTU_979	F_OTU_904	7	Cladosporium_F_OTU_979	Ramularia_F_OTU_904
new.row.76382	F_OTU_979	F_OTU_374	7	Cladosporium_F_OTU_979	Fungi_F_OTU_374
new.row.76432	F_OTU_979	F_OTU_305	7	Cladosporium_F_OTU_979	Fungi_F_OTU_305
new.row.78407	F_OTU_967	F_OTU_945	7	Cladosporium_F_OTU_967	Devriesia_F_OTU_945
new.row.79462	F_OTU_617	F_OTU_363	7	Curvularia_buchloes	Ascomycota_F_OTU_363
new.row.81037	F_OTU_613	F_OTU_462	7	Curvularia_F_OTU_613	Auricularia_auricula-judae
new.row.81323	F_OTU_968	F_OTU_371	7	Cladosporium_cycadicola	Schizophyllum_F_OTU_371
new.row.81991	F_OTU_908	F_OTU_363	7	Mycosphaerellaceae_F_OTU_908	Ascomycota_F_OTU_363
new.row.83574	F_OTU_945	F_OTU_619	7	Devriesia_F_OTU_945	Phaeosphaeriaceae_F_OTU_619
new.row.84778	F_OTU_543	F_OTU_65	7	Pilidium_acerinum	Flavodon_F_OTU_65
new.row.85062	F_OTU_904	F_OTU_374	7	Ramularia_F_OTU_904	Fungi_F_OTU_374
new.row.85166	F_OTU_904	F_OTU_369	7	Ramularia_F_OTU_904	Basidiomycota_F_OTU_369
new.row.85276	F_OTU_904	F_OTU_638	7	Ramularia_F_OTU_904	Dothideomycetes_F_OTU_638
new.row.85322	F_OTU_905	F_OTU_745	7	Ramularia_F_OTU_905	Microdochium_F_OTU_745
new.row.85413	F_OTU_905	F_OTU_171	7	Ramularia_F_OTU_905	Cystobasidiales_F_OTU_171
new.row.85415	F_OTU_905	F_OTU_262	7	Ramularia_F_OTU_905	Fungi_F_OTU_262
new.row.88486	F_OTU_374	F_OTU_359	7	Fungi_F_OTU_374	Dioszegia_F_OTU_359
new.row.89516	F_OTU_862	F_OTU_342	7	Ascomycota_F_OTU_862	Naganishia_albida
new.row.89531	F_OTU_862	F_OTU_619	7	Ascomycota_F_OTU_862	Phaeosphaeriaceae_F_OTU_619
new.row.90324	F_OTU_808	F_OTU_659	7	Bionectriaceae_F_OTU_808	Sclerostagonospora_F_OTU_659
new.row.90402	F_OTU_808	F_OTU_33	7	Bionectriaceae_F_OTU_808	Alternaria_chlamydospora
new.row.91464	F_OTU_299	F_OTU_342	7	Ascomycota_F_OTU_299	Naganishia_albida
new.row.91479	F_OTU_299	F_OTU_619	7	Ascomycota_F_OTU_299	Phaeosphaeriaceae_F_OTU_619
new.row.92836	F_OTU_843	F_OTU_462	7	Metarhizium_robertsii	Auricularia_auricula-judae
new.row.93087	F_OTU_846	F_OTU_357	7	Lasiosphaeriaceae_F_OTU_846	Dioszegia_F_OTU_357
new.row.93371	F_OTU_785	F_OTU_232	7	Nectria_pseudotrichia	Microthyriales_F_OTU_232
new.row.94037	F_OTU_761	F_OTU_341	7	Fusarium_F_OTU_761	Naganishia_F_OTU_341
new.row.95362	F_OTU_779	F_OTU_357	7	Hypocreales_F_OTU_779	Dioszegia_F_OTU_357
new.row.95397	F_OTU_779	F_OTU_564	7	Hypocreales_F_OTU_779	Periconia_F_OTU_564
new.row.97223	F_OTU_870	F_OTU_376	7	Ascomycota_F_OTU_870	Tremellomycetes_F_OTU_376
new.row.97851	F_OTU_864	F_OTU_363	7	Diaporthe_F_OTU_864	Ascomycota_F_OTU_363
new.row.99213	F_OTU_637	F_OTU_176	7	Phaeosphaeriaceae_F_OTU_637	Cystobasidium_F_OTU_176
new.row.99356	F_OTU_637	F_OTU_623	7	Phaeosphaeriaceae_F_OTU_637	Phaeosphaeria_F_OTU_623
new.row.100949	F_OTU_462	F_OTU_58	7	Auricularia_auricula-judae	Phanerochaete_cumulodentata
new.row.101132	F_OTU_247	F_OTU_675	7	Candida_F_OTU_247	Phaeosphaeriaceae_F_OTU_675
new.row.101578	F_OTU_683	F_OTU_234	7	Ascomycota_F_OTU_683	Microthyriales_F_OTU_234
new.row.101973	F_OTU_231	F_OTU_161	7	Fungi_F_OTU_231	Symmetrospora_F_OTU_161
new.row.103191	F_OTU_277	F_OTU_497	7	Dipodascus_geotrichum	Angustimassarina_F_OTU_497
new.row.103199	F_OTU_277	F_OTU_338	7	Dipodascus_geotrichum	Filobasidiaceae_F_OTU_338
new.row.103261	F_OTU_277	F_OTU_116	7	Dipodascus_geotrichum	Clitocybe_dealbata
new.row.103369	F_OTU_354	F_OTU_388	7	Dioszegia_F_OTU_354	Tremellales_F_OTU_388
new.row.104341	F_OTU_357	F_OTU_98	7	Dioszegia_F_OTU_357	Parasola_F_OTU_98
new.row.104721	F_OTU_161	F_OTU_229	7	Symmetrospora_F_OTU_161	Taphrina_ulmi
new.row.104829	F_OTU_161	F_OTU_375	7	Symmetrospora_F_OTU_161	Tremellales_F_OTU_375
new.row.105238	F_OTU_170	F_OTU_65	7	Cystobasidiaceae_F_OTU_170	Flavodon_F_OTU_65
new.row.105786	F_OTU_175	F_OTU_643	7	Cystobasidium_F_OTU_175	Pseudoophiobolus_F_OTU_643
new.row.105858	F_OTU_175	F_OTU_477	7	Cystobasidium_F_OTU_175	Sigarispora_F_OTU_477
new.row.108592	F_OTU_330	F_OTU_390	7	Filobasidium_F_OTU_330	Fibulobasidium_inconspicuum
new.row.108970	F_OTU_342	F_OTU_557	7	Naganishia_albida	Periconia_F_OTU_557
new.row.109068	F_OTU_342	F_OTU_668	7	Naganishia_albida	Phaeosphaeriaceae_F_OTU_668
new.row.109272	F_OTU_369	F_OTU_564	7	Basidiomycota_F_OTU_369	Periconia_F_OTU_564
new.row.109383	F_OTU_369	F_OTU_726	7	Basidiomycota_F_OTU_369	Leptospora_F_OTU_726
new.row.110188	F_OTU_657	F_OTU_182	7	Parastagonospora_forlicesenica	Wallemia_F_OTU_182
new.row.110275	F_OTU_657	F_OTU_952	7	Parastagonospora_forlicesenica	Neocladosporium_leucadendri
new.row.110698	F_OTU_588	F_OTU_65	7	Helotiales_F_OTU_588	Flavodon_F_OTU_65
new.row.111198	F_OTU_619	F_OTU_668	7	Phaeosphaeriaceae_F_OTU_619	Phaeosphaeriaceae_F_OTU_668
new.row.111727	F_OTU_711	F_OTU_675	7	Neocamarosporium_chersinae	Phaeosphaeriaceae_F_OTU_675
new.row.112338	F_OTU_531	F_OTU_487	7	Aspergillus_F_OTU_531	Sporormurispora_F_OTU_487
new.row.112379	F_OTU_531	F_OTU_651	7	Aspergillus_F_OTU_531	Neosetophoma_F_OTU_651
new.row.112386	F_OTU_531	F_OTU_726	7	Aspergillus_F_OTU_531	Leptospora_F_OTU_726
new.row.113006	F_OTU_720	F_OTU_623	7	Didymellaceae_F_OTU_720	Phaeosphaeria_F_OTU_623
new.row.113208	F_OTU_503	F_OTU_375	7	Fungi_F_OTU_503	Tremellales_F_OTU_375
new.row.113429	F_OTU_950	F_OTU_228	7	Aspergillus_hongkongensis	Fungi_F_OTU_228
new.row.114052	F_OTU_665	F_OTU_66	7	Phaeosphaeriaceae_F_OTU_665	Polyporaceae_F_OTU_66
new.row.114703	F_OTU_435	F_OTU_66	7	Fungi_F_OTU_435	Polyporaceae_F_OTU_66
new.row.114873	F_OTU_380	F_OTU_375	7	Tremellales_F_OTU_380	Tremellales_F_OTU_375
new.row.115517	F_OTU_212	F_OTU_645	7	Microbotryomycetes_F_OTU_212	Pseudoophiobolus_F_OTU_645
new.row.116414	F_OTU_189	F_OTU_675	7	Wallemiales_F_OTU_189	Phaeosphaeriaceae_F_OTU_675
new.row.116634	F_OTU_54	F_OTU_65	7	Polyporales_F_OTU_54	Flavodon_F_OTU_65
new.row.116672	F_OTU_484	F_OTU_675	7	Preussia_minipascua	Phaeosphaeriaceae_F_OTU_675
new.row.116999	F_OTU_487	F_OTU_11	7	Sporormurispora_F_OTU_487	Alternaria_F_OTU_11
new.row.117139	F_OTU_228	F_OTU_390	7	Fungi_F_OTU_228	Fibulobasidium_inconspicuum
new.row.117292	F_OTU_363	F_OTU_362	7	Ascomycota_F_OTU_363	Hannaella_F_OTU_362
new.row.117325	F_OTU_363	F_OTU_655	7	Ascomycota_F_OTU_363	Neostagonospora_F_OTU_655
new.row.117348	F_OTU_363	F_OTU_147	7	Ascomycota_F_OTU_363	Thanatephorus_F_OTU_147
new.row.117591	F_OTU_390	F_OTU_33	7	Fibulobasidium_inconspicuum	Alternaria_chlamydospora
new.row.118462	F_OTU_600	F_OTU_33	7	Debaryomyces_F_OTU_600	Alternaria_chlamydospora
new.row.118769	F_OTU_11	F_OTU_651	7	Alternaria_F_OTU_11	Neosetophoma_F_OTU_651
new.row.926	F_ASV_13	F_OTU_675	6	Didymocyrtis_banksiae	Phaeosphaeriaceae_F_OTU_675
new.row.1197	F_ASV_59	F_OTU_902	6	Pringsheimia_euphorbiae	Neodevriesia_xanthorrhoeae
new.row.5015	F_ASV_259	F_OTU_626	6	Vishniacozyma_psychrotolerans	Sulcispora_supratumida
new.row.5296	F_ASV_259	F_OTU_638	6	Vishniacozyma_psychrotolerans	Dothideomycetes_F_OTU_638
new.row.5871	F_ASV_353	F_ASV_1483	6	Antennariella_placitae	Buckleyzyma_aurantiaca
new.row.5936	F_ASV_353	F_ASV_2417	6	Antennariella_placitae	Angustimassarina_acerina
new.row.6984	F_ASV_397	F_OTU_937	6	Cladosporium_aphidis	Neocatenulostroma_abietis
new.row.6986	F_ASV_397	F_OTU_926	6	Cladosporium_aphidis	Neodevriesia_F_OTU_926
new.row.7177	F_ASV_397	F_OTU_326	6	Cladosporium_aphidis	Mortierella_amoeboidea
new.row.7262	F_ASV_400	F_ASV_769	6	Toxicocladosporium_pseudoveloxum	Ramularia_collo-cygni
new.row.7389	F_ASV_400	F_ASV_3249	6	Toxicocladosporium_pseudoveloxum	Tapinella_panuoides
new.row.7526	F_ASV_400	F_OTU_683	6	Toxicocladosporium_pseudoveloxum	Ascomycota_F_OTU_683
new.row.8066	F_ASV_401	F_OTU_232	6	Cladosporium_velox	Microthyriales_F_OTU_232
new.row.12427	F_ASV_627	F_ASV_917	6	Pyrenophora_chaetomioides	Bartalinia_robillardoides
new.row.12791	F_ASV_627	F_OTU_689	6	Pyrenophora_chaetomioides	Cucurbitariaceae_F_OTU_689
new.row.12980	F_ASV_632	F_ASV_2332	6	Hortaea_thailandica	Bulleromyces_albus
new.row.13045	F_ASV_632	F_OTU_979	6	Hortaea_thailandica	Cladosporium_F_OTU_979
new.row.13063	F_ASV_632	F_OTU_883	6	Hortaea_thailandica	Neodevriesia_F_OTU_883
new.row.13197	F_ASV_632	F_OTU_564	6	Hortaea_thailandica	Periconia_F_OTU_564
new.row.13207	F_ASV_632	F_OTU_618	6	Hortaea_thailandica	Parastagonospora_phoenicicola
new.row.14726	F_ASV_737	F_ASV_769	6	Neodevriesia_agapanthi	Ramularia_collo-cygni
new.row.14800	F_ASV_737	F_ASV_2048	6	Neodevriesia_agapanthi	Keissleriella_quadriseptata
new.row.14990	F_ASV_737	F_OTU_683	6	Neodevriesia_agapanthi	Ascomycota_F_OTU_683
new.row.15238	F_ASV_755	F_ASV_1694	6	Pilidium_anglicum	Papiliotrema_mangalensis
new.row.15286	F_ASV_755	F_ASV_2417	6	Pilidium_anglicum	Angustimassarina_acerina
new.row.15654	F_ASV_769	F_ASV_977	6	Ramularia_collo-cygni	Sarocladium_bactrocephalum
new.row.15784	F_ASV_769	F_OTU_652	6	Ramularia_collo-cygni	Phaeosphaeriaceae_F_OTU_652
new.row.15833	F_ASV_769	F_OTU_904	6	Ramularia_collo-cygni	Ramularia_F_OTU_904
new.row.15939	F_ASV_769	F_OTU_279	6	Ramularia_collo-cygni	Protomyces_F_OTU_279
new.row.16037	F_ASV_769	F_OTU_600	6	Ramularia_collo-cygni	Debaryomyces_F_OTU_600
new.row.16093	F_ASV_769	F_OTU_65	6	Ramularia_collo-cygni	Flavodon_F_OTU_65
new.row.16458	F_ASV_775	F_OTU_191	6	Ramularia_mali	Wallemia_F_OTU_191
new.row.16983	F_ASV_787	F_OTU_66	6	Zasmidium_fructicola	Polyporaceae_F_OTU_66
new.row.17974	F_ASV_912	F_ASV_1922	6	Nigrospora_oryzae	Libertasomyces_myopori
new.row.18388	F_ASV_917	F_ASV_1230	6	Bartalinia_robillardoides	Kwoniella_shivajii
new.row.18764	F_ASV_917	F_OTU_11	6	Bartalinia_robillardoides	Alternaria_F_OTU_11
new.row.20552	F_ASV_949	F_OTU_600	6	Canariomyces_microsporus	Debaryomyces_F_OTU_600
new.row.20688	F_ASV_963	F_ASV_2226	6	Cylindrocladiella_vitis	Rhodotorula_mucilaginosa
new.row.21057	F_ASV_963	F_OTU_33	6	Cylindrocladiella_vitis	Alternaria_chlamydospora
new.row.21275	F_ASV_975	F_OTU_761	6	Sarocladium_kiliense	Fusarium_F_OTU_761
new.row.21625	F_ASV_977	F_ASV_3433	6	Sarocladium_bactrocephalum	Pseudopithomyces_rosae
new.row.21843	F_ASV_977	F_OTU_437	6	Sarocladium_bactrocephalum	Ascomycota_F_OTU_437
new.row.22256	F_ASV_980	F_OTU_619	6	Sarocladium_subulatum	Phaeosphaeriaceae_F_OTU_619
new.row.22952	F_ASV_1075	F_OTU_867	6	Fusarium_nurragi	Xylaria_F_OTU_867
new.row.23349	F_ASV_1123	F_ASV_2289	6	Colletotrichum_circinans	Rhodotorula_nothofagi
new.row.23554	F_ASV_1123	F_OTU_174	6	Colletotrichum_circinans	Cystobasidiales_F_OTU_174
new.row.23569	F_ASV_1123	F_OTU_563	6	Colletotrichum_circinans	Periconia_F_OTU_563
new.row.24162	F_ASV_1164	F_ASV_1236	6	Leptobacillium_leptobactrum	Diutina_catenulata
new.row.24245	F_ASV_1164	F_ASV_2782	6	Leptobacillium_leptobactrum	Lasiobolidium_orbiculoides
new.row.24403	F_ASV_1164	F_OTU_234	6	Leptobacillium_leptobactrum	Microthyriales_F_OTU_234
new.row.24464	F_ASV_1164	F_OTU_232	6	Leptobacillium_leptobactrum	Microthyriales_F_OTU_232
new.row.25930	F_ASV_1213	F_ASV_1694	6	Cystofilobasidium_capitatum	Papiliotrema_mangalensis
new.row.26020	F_ASV_1213	F_OTU_729	6	Cystofilobasidium_capitatum	Aureobasidium_F_OTU_729
new.row.26268	F_ASV_1213	F_OTU_375	6	Cystofilobasidium_capitatum	Tremellales_F_OTU_375
new.row.26917	F_ASV_1224	F_OTU_25	6	Itersonilia_perplexans	Alternaria_F_OTU_25
new.row.27209	F_ASV_1230	F_ASV_1483	6	Kwoniella_shivajii	Buckleyzyma_aurantiaca
new.row.27233	F_ASV_1230	F_ASV_1916	6	Kwoniella_shivajii	Libertasomyces_platani
new.row.27277	F_ASV_1230	F_ASV_2465	6	Kwoniella_shivajii	Sporobolomyces_ruberrimus
new.row.27376	F_ASV_1230	F_OTU_281	6	Kwoniella_shivajii	Fungi_F_OTU_281
new.row.27427	F_ASV_1230	F_OTU_305	6	Kwoniella_shivajii	Fungi_F_OTU_305
new.row.27601	F_ASV_1230	F_OTU_623	6	Kwoniella_shivajii	Phaeosphaeria_F_OTU_623
new.row.27665	F_ASV_1235	F_ASV_1922	6	Tsuchiyaea_wingfieldii	Libertasomyces_myopori
new.row.28295	F_ASV_1236	F_OTU_683	6	Diutina_catenulata	Ascomycota_F_OTU_683
new.row.30198	F_ASV_1394	F_ASV_1483	6	Hyphodermella_rosae	Buckleyzyma_aurantiaca
new.row.30255	F_ASV_1394	F_ASV_2318	6	Hyphodermella_rosae	Wallemia_hederae
new.row.30557	F_ASV_1394	F_OTU_600	6	Hyphodermella_rosae	Debaryomyces_F_OTU_600
new.row.31476	F_ASV_1462	F_ASV_1659	6	Symmetrospora_gracilis	Amyloporia_sinuosa
new.row.31505	F_ASV_1462	F_ASV_2106	6	Symmetrospora_gracilis	Candida_tropicalis
new.row.31506	F_ASV_1462	F_ASV_2118	6	Symmetrospora_gracilis	Pichia_terricola
new.row.31536	F_ASV_1462	F_ASV_2594	6	Symmetrospora_gracilis	Rhodotorula_paludigena
new.row.31575	F_ASV_1462	F_OTU_684	6	Symmetrospora_gracilis	Lophiostomataceae_F_OTU_684
new.row.31702	F_ASV_1462	F_OTU_359	6	Symmetrospora_gracilis	Dioszegia_F_OTU_359
new.row.31847	F_ASV_1462	F_OTU_46	6	Symmetrospora_gracilis	Stemphylium_beticola
new.row.32058	F_ASV_1483	F_OTU_854	6	Buckleyzyma_aurantiaca	Sordariomycetes_F_OTU_854
new.row.32157	F_ASV_1483	F_OTU_260	6	Buckleyzyma_aurantiaca	Aporospora_F_OTU_260
new.row.32181	F_ASV_1483	F_OTU_480	6	Buckleyzyma_aurantiaca	Atrocalyx_F_OTU_480
new.row.32200	F_ASV_1483	F_OTU_380	6	Buckleyzyma_aurantiaca	Tremellales_F_OTU_380
new.row.32334	F_ASV_1487	F_ASV_1990	6	Symmetrospora_foliicola	Aspergillus_heterocaryoticus
new.row.34647	F_ASV_1568	F_OTU_331	6	Filobasidium_floriforme	Filobasidium_F_OTU_331
new.row.36692	F_ASV_1631	F_OTU_213	6	Cystobasidium_slooffiae	Colacogloea_F_OTU_213
new.row.36994	F_ASV_1659	F_OTU_932	6	Amyloporia_sinuosa	Teratosphaeriaceae_F_OTU_932
new.row.37793	F_ASV_1684	F_OTU_617	6	Naganishia_diffluens	Curvularia_buchloes
new.row.41417	F_ASV_1809	F_OTU_945	6	Clarireedia_bennettii	Devriesia_F_OTU_945
new.row.41914	F_ASV_1916	F_OTU_175	6	Libertasomyces_platani	Cystobasidium_F_OTU_175
new.row.42007	F_ASV_1916	F_OTU_363	6	Libertasomyces_platani	Ascomycota_F_OTU_363
new.row.42562	F_ASV_1922	F_OTU_74	6	Libertasomyces_myopori	Agaricomycetes_F_OTU_74
new.row.42569	F_ASV_1922	F_OTU_348	6	Libertasomyces_myopori	Vishniacozyma_F_OTU_348
new.row.42611	F_ASV_1922	F_OTU_911	6	Libertasomyces_myopori	Capnodiales_F_OTU_911
new.row.42821	F_ASV_1922	F_OTU_675	6	Libertasomyces_myopori	Phaeosphaeriaceae_F_OTU_675
new.row.43287	F_ASV_1952	F_ASV_2226	6	Articulospora_proliferata	Rhodotorula_mucilaginosa
new.row.43988	F_ASV_1971	F_OTU_600	6	Neoascochyta_desmazieri	Debaryomyces_F_OTU_600
new.row.44378	F_ASV_1981	F_OTU_600	6	Penicillium_olsonii	Debaryomyces_F_OTU_600
new.row.44450	F_ASV_1990	F_ASV_2118	6	Aspergillus_heterocaryoticus	Pichia_terricola
new.row.44480	F_ASV_1990	F_ASV_2594	6	Aspergillus_heterocaryoticus	Rhodotorula_paludigena
new.row.44519	F_ASV_1990	F_OTU_684	6	Aspergillus_heterocaryoticus	Lophiostomataceae_F_OTU_684
new.row.44791	F_ASV_1990	F_OTU_46	6	Aspergillus_heterocaryoticus	Stemphylium_beticola
new.row.45844	F_ASV_2019	F_OTU_563	6	Neodidymelliopsis_ranunculi	Periconia_F_OTU_563
new.row.45924	F_ASV_2019	F_OTU_375	6	Neodidymelliopsis_ranunculi	Tremellales_F_OTU_375
new.row.47541	F_ASV_2057	F_ASV_2318	6	Sphaerellopsis_macroconidialis	Wallemia_hederae
new.row.47852	F_ASV_2057	F_OTU_675	6	Sphaerellopsis_macroconidialis	Phaeosphaeriaceae_F_OTU_675
new.row.48358	F_ASV_2106	F_OTU_347	6	Candida_tropicalis	Vishniacozyma_F_OTU_347
new.row.48769	F_ASV_2118	F_OTU_932	6	Pichia_terricola	Teratosphaeriaceae_F_OTU_932
new.row.50850	F_ASV_2217	F_OTU_376	6	Rhodosporidiobolus_colostri	Tremellomycetes_F_OTU_376
new.row.51304	F_ASV_2226	F_ASV_2417	6	Rhodotorula_mucilaginosa	Angustimassarina_acerina
new.row.52714	F_ASV_2266	F_OTU_675	6	Sporobolomyces_johnsonii	Phaeosphaeriaceae_F_OTU_675
new.row.52977	F_ASV_2274	F_OTU_331	6	Holtermanniella_festucosa	Filobasidium_F_OTU_331
new.row.53698	F_ASV_2289	F_OTU_213	6	Rhodotorula_nothofagi	Colacogloea_F_OTU_213
new.row.53780	F_ASV_2289	F_OTU_483	6	Rhodotorula_nothofagi	Sporormiaceae_F_OTU_483
new.row.54031	F_ASV_2306	F_OTU_462	6	Wallemia_peruviensis	Auricularia_auricula-judae
new.row.54286	F_ASV_2318	F_OTU_347	6	Wallemia_hederae	Vishniacozyma_F_OTU_347
new.row.54305	F_ASV_2318	F_OTU_617	6	Wallemia_hederae	Curvularia_buchloes
new.row.54370	F_ASV_2318	F_OTU_827	6	Wallemia_hederae	Myrmecridium_F_OTU_827
new.row.54892	F_ASV_2326	F_OTU_600	6	Wallemia_tropicalis	Debaryomyces_F_OTU_600
new.row.55375	F_ASV_2335	F_OTU_810	6	Bullera_unica	Hydropisphaera_F_OTU_810
new.row.55981	F_ASV_2373	F_OTU_675	6	Trichobolus_zukalii	Phaeosphaeriaceae_F_OTU_675
new.row.57112	F_ASV_2417	F_ASV_2609	6	Angustimassarina_acerina	Mycoarthris_corallina
new.row.57138	F_ASV_2417	F_OTU_636	6	Angustimassarina_acerina	Dothideomycetes_F_OTU_636
new.row.57213	F_ASV_2417	F_OTU_854	6	Angustimassarina_acerina	Sordariomycetes_F_OTU_854
new.row.57266	F_ASV_2417	F_OTU_683	6	Angustimassarina_acerina	Ascomycota_F_OTU_683
new.row.57312	F_ASV_2417	F_OTU_260	6	Angustimassarina_acerina	Aporospora_F_OTU_260
new.row.57314	F_ASV_2417	F_OTU_563	6	Angustimassarina_acerina	Periconia_F_OTU_563
new.row.57336	F_ASV_2417	F_OTU_480	6	Angustimassarina_acerina	Atrocalyx_F_OTU_480
new.row.57913	F_ASV_2457	F_OTU_281	6	Hannaella_luteola	Fungi_F_OTU_281
new.row.58197	F_ASV_2465	F_OTU_636	6	Sporobolomyces_ruberrimus	Dothideomycetes_F_OTU_636
new.row.58373	F_ASV_2465	F_OTU_563	6	Sporobolomyces_ruberrimus	Periconia_F_OTU_563
new.row.58448	F_ASV_2465	F_OTU_476	6	Sporobolomyces_ruberrimus	Sigarispora_ononidis
new.row.59158	F_ASV_2505	F_OTU_600	6	Cryptococcus_uniguttulatus	Debaryomyces_F_OTU_600
new.row.59225	F_ASV_2515	F_ASV_2986	6	Cryptococcus_laurentii	Alternaria_metachromatica
new.row.59266	F_ASV_2515	F_OTU_456	6	Cryptococcus_laurentii	Basidiomycota_F_OTU_456
new.row.59342	F_ASV_2515	F_OTU_759	6	Cryptococcus_laurentii	Fusarium_F_OTU_759
new.row.59644	F_ASV_2594	F_OTU_932	6	Rhodotorula_paludigena	Teratosphaeriaceae_F_OTU_932
new.row.60144	F_ASV_2609	F_OTU_503	6	Mycoarthris_corallina	Fungi_F_OTU_503
new.row.60174	F_ASV_2609	F_OTU_388	6	Mycoarthris_corallina	Tremellales_F_OTU_388
new.row.60197	F_ASV_2609	F_OTU_376	6	Mycoarthris_corallina	Tremellomycetes_F_OTU_376
new.row.61617	F_ASV_2986	F_OTU_645	6	Alternaria_metachromatica	Pseudoophiobolus_F_OTU_645
new.row.62469	F_ASV_3074	F_OTU_367	6	Laetisaria_fuciformis	Basidiomycota_F_OTU_367
new.row.62488	F_ASV_3074	F_OTU_161	6	Laetisaria_fuciformis	Symmetrospora_F_OTU_161
new.row.62561	F_ASV_3074	F_OTU_195	6	Laetisaria_fuciformis	Leucosporidium_F_OTU_195
new.row.62942	F_ASV_3088	F_OTU_600	6	Peniophora_meridionalis	Debaryomyces_F_OTU_600
new.row.63045	F_ASV_3102	F_OTU_979	6	Lentinus_arcularius	Cladosporium_F_OTU_979
new.row.65083	F_ASV_3217	F_OTU_904	6	Stropharia_coronilla	Ramularia_F_OTU_904
new.row.65322	F_ASV_3217	F_OTU_66	6	Stropharia_coronilla	Polyporaceae_F_OTU_66
new.row.66305	F_ASV_3256	F_OTU_726	6	Verrucocladosporium_visseri	Leptospora_F_OTU_726
new.row.67354	F_ASV_3411	F_OTU_963	6	Bartalinia_pondoensis	Cladosporium_F_OTU_963
new.row.68314	F_OTU_867	F_OTU_810	6	Xylaria_F_OTU_867	Hydropisphaera_F_OTU_810
new.row.68394	F_OTU_867	F_OTU_871	6	Xylaria_F_OTU_867	Anthostomella_spartii
new.row.68492	F_OTU_867	F_OTU_720	6	Xylaria_F_OTU_867	Didymellaceae_F_OTU_720
new.row.68584	F_OTU_867	F_OTU_21	6	Xylaria_F_OTU_867	Alternaria_F_OTU_21
new.row.68692	F_OTU_636	F_OTU_789	6	Dothideomycetes_F_OTU_636	Schizothecium_F_OTU_789
new.row.69270	F_OTU_626	F_OTU_455	6	Sulcispora_supratumida	Basidiomycota_F_OTU_455
new.row.69302	F_OTU_626	F_OTU_945	6	Sulcispora_supratumida	Devriesia_F_OTU_945
new.row.69479	F_OTU_626	F_OTU_419	6	Sulcispora_supratumida	Trichosporon_F_OTU_419
new.row.71097	F_OTU_652	F_OTU_679	6	Phaeosphaeriaceae_F_OTU_652	Fungi_F_OTU_679
new.row.71351	F_OTU_729	F_OTU_554	6	Aureobasidium_F_OTU_729	Pleosporales_F_OTU_554
new.row.72436	F_OTU_684	F_OTU_932	6	Lophiostomataceae_F_OTU_684	Teratosphaeriaceae_F_OTU_932
new.row.72821	F_OTU_458	F_OTU_367	6	Tremellomycetes_F_OTU_458	Basidiomycota_F_OTU_367
new.row.73188	F_OTU_460	F_OTU_619	6	Vishniacozyma_F_OTU_460	Phaeosphaeriaceae_F_OTU_619
new.row.73494	F_OTU_461	F_OTU_619	6	Cryptococcus_dimennae	Phaeosphaeriaceae_F_OTU_619
new.row.73713	F_OTU_347	F_OTU_827	6	Vishniacozyma_F_OTU_347	Myrmecridium_F_OTU_827
new.row.74254	F_OTU_455	F_OTU_27	6	Basidiomycota_F_OTU_455	Alternaria_F_OTU_27
new.row.74359	F_OTU_455	F_OTU_359	6	Basidiomycota_F_OTU_455	Dioszegia_F_OTU_359
new.row.74413	F_OTU_455	F_OTU_502	6	Basidiomycota_F_OTU_455	Articulospora_F_OTU_502
new.row.74420	F_OTU_455	F_OTU_720	6	Basidiomycota_F_OTU_455	Didymellaceae_F_OTU_720
new.row.76391	F_OTU_979	F_OTU_807	6	Cladosporium_F_OTU_979	Nigrospora_zimmermanii
new.row.78528	F_OTU_967	F_OTU_342	6	Cladosporium_F_OTU_967	Naganishia_albida
new.row.80621	F_OTU_47	F_OTU_675	6	Stemphylium_F_OTU_47	Phaeosphaeriaceae_F_OTU_675
new.row.80885	F_OTU_25	F_OTU_500	6	Alternaria_F_OTU_25	Lophiostoma_F_OTU_500
new.row.82318	F_OTU_900	F_OTU_66	6	Neodevriesia_bulbillosa	Polyporaceae_F_OTU_66
new.row.83401	F_OTU_932	F_OTU_46	6	Teratosphaeriaceae_F_OTU_932	Stemphylium_beticola
new.row.83487	F_OTU_945	F_OTU_825	6	Devriesia_F_OTU_945	Beauveria_F_OTU_825
new.row.84079	F_OTU_902	F_OTU_177	6	Neodevriesia_xanthorrhoeae	Erythrobasidiales_F_OTU_177
new.row.84554	F_OTU_543	F_OTU_761	6	Pilidium_acerinum	Fusarium_F_OTU_761
new.row.84914	F_OTU_935	F_OTU_619	6	Constantinomyces_minimus	Phaeosphaeriaceae_F_OTU_619
new.row.85095	F_OTU_904	F_OTU_871	6	Ramularia_F_OTU_904	Anthostomella_spartii
new.row.85216	F_OTU_904	F_OTU_212	6	Ramularia_F_OTU_904	Microbotryomycetes_F_OTU_212
new.row.85375	F_OTU_905	F_OTU_304	6	Ramularia_F_OTU_905	Fungi_F_OTU_304
new.row.85412	F_OTU_905	F_OTU_213	6	Ramularia_F_OTU_905	Colacogloea_F_OTU_213
new.row.85418	F_OTU_905	F_OTU_174	6	Ramularia_F_OTU_905	Cystobasidiales_F_OTU_174
new.row.85504	F_OTU_905	F_OTU_390	6	Ramularia_F_OTU_905	Fibulobasidium_inconspicuum
new.row.85570	F_OTU_905	F_OTU_952	6	Ramularia_F_OTU_905	Neocladosporium_leucadendri
new.row.86877	F_OTU_910	F_OTU_91	6	Mycosphaerellaceae_F_OTU_910	Coprinopsis_F_OTU_91
new.row.88028	F_OTU_372	F_OTU_619	6	Fungi_F_OTU_372	Phaeosphaeriaceae_F_OTU_619
[truncated: 3,734 more rows]

## Sheet: combedlsls.Aes.Cor80.N30.S100
Aegilops sharonenesis	ASV1	ASV2	occurrence	Species1	Species2
new.row.25055	F_ASV_1284	F_OTU_450	53	Aureobasidium_leucospermi	Taphrina_F_OTU_450
new.row.42735	F_ASV_2217	F_ASV_2294	42	Rhodosporidiobolus_colostri	Curvibasidium_cygneicollum
new.row.42988	F_ASV_2217	F_OTU_681	42	Rhodosporidiobolus_colostri	Ascomycota_F_OTU_681
new.row.45552	F_ASV_2294	F_OTU_681	42	Curvibasidium_cygneicollum	Ascomycota_F_OTU_681
new.row.68922	F_OTU_895	F_OTU_882	40	Capnodiales_F_OTU_895	Neodevriesia_F_OTU_882
new.row.86446	F_OTU_174	F_OTU_378	40	Cystobasidiales_F_OTU_174	Tremella_subalpina
new.row.87224	F_OTU_165	F_OTU_558	40	Erythrobasidium_hasegawianum	Fungi_F_OTU_558
new.row.91713	F_OTU_664	F_OTU_697	39	Phaeosphaeriaceae_F_OTU_664	Loratospora_F_OTU_697
new.row.93062	F_OTU_697	F_OTU_682	38	Loratospora_F_OTU_697	Fungi_F_OTU_682
new.row.37196	F_ASV_1940	F_OTU_877	36	Plenodomus_biglobosus	Immersidiscosia_eucalypti
new.row.17110	F_ASV_924	F_ASV_1178	35	Schizothecium_carpinicola	Ascotricha_guamensis
new.row.17478	F_ASV_924	F_OTU_112	35	Schizothecium_carpinicola	Fayodia_F_OTU_112
new.row.22917	F_ASV_1178	F_OTU_112	35	Ascotricha_guamensis	Fayodia_F_OTU_112
new.row.84528	F_OTU_357	F_OTU_370	35	Dioszegia_F_OTU_357	Dioszegia_buhagiarii
new.row.13908	F_ASV_684	F_ASV_1036	33	Devriesia_sardiniae	Paramyrothecium_terrestris
new.row.24814	F_ASV_1273	F_OTU_682	33	Hormonema_viticola	Fungi_F_OTU_682
new.row.37596	F_ASV_1944	F_OTU_174	33	Plenodomus_confertus	Cystobasidiales_F_OTU_174
new.row.37656	F_ASV_1944	F_OTU_378	33	Plenodomus_confertus	Tremella_subalpina
new.row.24501	F_ASV_1273	F_ASV_2217	32	Hormonema_viticola	Rhodosporidiobolus_colostri
new.row.24509	F_ASV_1273	F_ASV_2294	32	Hormonema_viticola	Curvibasidium_cygneicollum
new.row.24762	F_ASV_1273	F_OTU_681	32	Hormonema_viticola	Ascomycota_F_OTU_681
new.row.24516	F_ASV_1273	F_ASV_2388	31	Hormonema_viticola	Pyrenochaeta_nobilis
new.row.60444	F_OTU_879	F_OTU_113	31	Robillarda_sessilis	Agaricus_F_OTU_113
new.row.76698	F_OTU_877	F_OTU_664	31	Immersidiscosia_eucalypti	Phaeosphaeriaceae_F_OTU_664
new.row.91774	F_OTU_664	F_OTU_682	31	Phaeosphaeriaceae_F_OTU_664	Fungi_F_OTU_682
new.row.41772	F_ASV_2106	F_ASV_2505	30	Candida_tropicalis	Cryptococcus_uniguttulatus
new.row.42007	F_ASV_2106	F_OTU_659	30	Candida_tropicalis	Sclerostagonospora_F_OTU_659
new.row.50184	F_ASV_2505	F_OTU_659	30	Cryptococcus_uniguttulatus	Sclerostagonospora_F_OTU_659
new.row.62608	F_OTU_640	F_OTU_815	30	Hawksworthiana_clematidicola	Sordariomycetes_F_OTU_815
new.row.62741	F_OTU_640	F_OTU_228	30	Hawksworthiana_clematidicola	Fungi_F_OTU_228
new.row.62798	F_OTU_640	F_OTU_954	30	Hawksworthiana_clematidicola	Neocladosporium_F_OTU_954
new.row.76134	F_OTU_815	F_OTU_228	30	Sordariomycetes_F_OTU_815	Fungi_F_OTU_228
new.row.76191	F_OTU_815	F_OTU_954	30	Sordariomycetes_F_OTU_815	Neocladosporium_F_OTU_954
new.row.84878	F_OTU_450	F_OTU_558	30	Taphrina_F_OTU_450	Fungi_F_OTU_558
new.row.93614	F_OTU_228	F_OTU_954	30	Fungi_F_OTU_228	Neocladosporium_F_OTU_954
new.row.13954	F_ASV_684	F_ASV_1940	29	Devriesia_sardiniae	Plenodomus_biglobosus
new.row.17117	F_ASV_924	F_ASV_1309	29	Schizothecium_carpinicola	Geomyces_asperulatus
new.row.22556	F_ASV_1178	F_ASV_1309	29	Ascotricha_guamensis	Geomyces_asperulatus
new.row.25563	F_ASV_1309	F_OTU_112	29	Geomyces_asperulatus	Fayodia_F_OTU_112
new.row.32925	F_ASV_1755	F_ASV_2922	29	Tintelnotia_destructans	Chalastospora_gossypii
new.row.43007	F_ASV_2217	F_OTU_633	29	Rhodosporidiobolus_colostri	Dothideomycetes_F_OTU_633
new.row.45571	F_ASV_2294	F_OTU_633	29	Curvibasidium_cygneicollum	Dothideomycetes_F_OTU_633
new.row.93641	F_OTU_681	F_OTU_633	29	Ascomycota_F_OTU_681	Dothideomycetes_F_OTU_633
new.row.489	F_ASV_13	F_ASV_1169	28	Didymocyrtis_banksiae	Diaporthe_toxica
new.row.617	F_ASV_13	F_OTU_346	28	Didymocyrtis_banksiae	Vishniacozyma_F_OTU_346
new.row.20282	F_ASV_1036	F_ASV_1940	28	Paramyrothecium_terrestris	Plenodomus_biglobosus
new.row.22294	F_ASV_1169	F_OTU_346	28	Diaporthe_toxica	Vishniacozyma_F_OTU_346
new.row.71300	F_OTU_925	F_OTU_676	28	Capnodiales_F_OTU_925	Ascomycota_F_OTU_676
new.row.93029	F_OTU_697	F_OTU_633	28	Loratospora_F_OTU_697	Dothideomycetes_F_OTU_633
new.row.10732	F_ASV_584	F_ASV_2465	27	Alternaria_hyacinthi	Sporobolomyces_ruberrimus
new.row.10816	F_ASV_584	F_OTU_898	27	Alternaria_hyacinthi	Neodevriesia_F_OTU_898
new.row.26923	F_ASV_1462	F_OTU_166	27	Symmetrospora_gracilis	Erythrobasidiaceae_F_OTU_166
new.row.37055	F_ASV_1940	F_ASV_2022	27	Plenodomus_biglobosus	Allophoma_cylindrispora
new.row.49064	F_ASV_2439	F_ASV_3327	27	Preussia_funiculata	Arthrinium_guizhouense
new.row.49426	F_ASV_2465	F_OTU_898	27	Sporobolomyces_ruberrimus	Neodevriesia_F_OTU_898
new.row.53523	F_ASV_3154	F_ASV_3419	27	Erysiphe_necator	Aspergillus_penicillioides
new.row.53776	F_ASV_3154	F_OTU_742	27	Erysiphe_necator	Knufia_F_OTU_742
new.row.58280	F_ASV_3419	F_OTU_742	27	Aspergillus_penicillioides	Knufia_F_OTU_742
new.row.61905	F_OTU_660	F_OTU_185	27	Phaeosphaeriaceae_F_OTU_660	Fungi_F_OTU_185
new.row.61938	F_OTU_660	F_OTU_890	27	Phaeosphaeriaceae_F_OTU_660	Capnodiales_F_OTU_890
new.row.61996	F_OTU_660	F_OTU_875	27	Phaeosphaeriaceae_F_OTU_660	Xylariales_F_OTU_875
new.row.73542	F_OTU_914	F_OTU_767	27	Capnodiales_F_OTU_914	Trichoderma_longibrachiatum
new.row.75927	F_OTU_797	F_OTU_55	27	Triangularia_mangenotii	Phanerochaete_tuberculata
new.row.87607	F_OTU_185	F_OTU_890	27	Fungi_F_OTU_185	Capnodiales_F_OTU_890
new.row.87665	F_OTU_185	F_OTU_875	27	Fungi_F_OTU_185	Xylariales_F_OTU_875
new.row.91295	F_OTU_890	F_OTU_875	27	Capnodiales_F_OTU_890	Xylariales_F_OTU_875
new.row.4586	F_ASV_267	F_OTU_469	26	Vishniacozyma_peneaus	Auriculariales_F_OTU_469
new.row.37302	F_ASV_1940	F_OTU_664	26	Plenodomus_biglobosus	Phaeosphaeriaceae_F_OTU_664
new.row.39201	F_ASV_2022	F_OTU_925	26	Allophoma_cylindrispora	Capnodiales_F_OTU_925
new.row.80342	F_OTU_844	F_OTU_279	26	Omnidemptus_affinis	Protomyces_F_OTU_279
new.row.80426	F_OTU_844	F_OTU_861	26	Omnidemptus_affinis	Hypocreales_F_OTU_861
new.row.86606	F_OTU_279	F_OTU_861	26	Protomyces_F_OTU_279	Hypocreales_F_OTU_861
new.row.8222	F_ASV_501	F_ASV_2133	25	Pyrenophora_tritici-repentis	Issatchenkia_orientalis
new.row.21815	F_ASV_1115	F_ASV_1777	25	Acremonium_charticola	Candida_orthopsilosis
new.row.21907	F_ASV_1115	F_OTU_730	25	Acremonium_charticola	Aureobasidiaceae_F_OTU_730
new.row.21954	F_ASV_1115	F_OTU_543	25	Acremonium_charticola	Pilidium_acerinum
new.row.23383	F_ASV_1227	F_ASV_2389	25	Tausonia_pullulans	Paraconiothyrium_brasiliense
new.row.23384	F_ASV_1227	F_ASV_2392	25	Tausonia_pullulans	Pisolithus_albus
new.row.23512	F_ASV_1227	F_OTU_778	25	Tausonia_pullulans	Niesslia_tenuis
new.row.23523	F_ASV_1227	F_OTU_414	25	Tausonia_pullulans	Cryptotrichosporon_F_OTU_414
new.row.23588	F_ASV_1227	F_OTU_506	25	Tausonia_pullulans	Diplodia_neojuniperi
new.row.32578	F_ASV_1721	F_ASV_3156	25	Noosia_banksiae	Erysiphe_cruciferarum
new.row.32582	F_ASV_1721	F_ASV_3212	25	Noosia_banksiae	Coprinus_sterquilinus
new.row.32584	F_ASV_1721	F_ASV_3233	25	Noosia_banksiae	Coprinopsis_radiata
new.row.32851	F_ASV_1721	F_OTU_95	25	Noosia_banksiae	Coprinopsis_psammophila
new.row.34018	F_ASV_1777	F_OTU_730	25	Candida_orthopsilosis	Aureobasidiaceae_F_OTU_730
new.row.34065	F_ASV_1777	F_OTU_543	25	Candida_orthopsilosis	Pilidium_acerinum
new.row.39643	F_ASV_2036	F_OTU_706	25	Ascochyta_boeremae	Libertasomyces_F_OTU_706
new.row.39686	F_ASV_2036	F_OTU_483	25	Ascochyta_boeremae	Sporormiaceae_F_OTU_483
new.row.42979	F_ASV_2217	F_OTU_697	25	Rhodosporidiobolus_colostri	Loratospora_F_OTU_697
new.row.45543	F_ASV_2294	F_OTU_697	25	Curvibasidium_cygneicollum	Loratospora_F_OTU_697
new.row.47808	F_ASV_2389	F_ASV_2392	25	Paraconiothyrium_brasiliense	Pisolithus_albus
new.row.47936	F_ASV_2389	F_OTU_778	25	Paraconiothyrium_brasiliense	Niesslia_tenuis
new.row.47947	F_ASV_2389	F_OTU_414	25	Paraconiothyrium_brasiliense	Cryptotrichosporon_F_OTU_414
new.row.48012	F_ASV_2389	F_OTU_506	25	Paraconiothyrium_brasiliense	Diplodia_neojuniperi
new.row.48244	F_ASV_2392	F_OTU_778	25	Pisolithus_albus	Niesslia_tenuis
new.row.48255	F_ASV_2392	F_OTU_414	25	Pisolithus_albus	Cryptotrichosporon_F_OTU_414
new.row.48320	F_ASV_2392	F_OTU_506	25	Pisolithus_albus	Diplodia_neojuniperi
new.row.50726	F_ASV_2534	F_OTU_297	25	Sigarispora_scrophulariae	Cephaliophora_F_OTU_297
new.row.53801	F_ASV_3156	F_ASV_3212	25	Erysiphe_cruciferarum	Coprinus_sterquilinus
new.row.53803	F_ASV_3156	F_ASV_3233	25	Erysiphe_cruciferarum	Coprinopsis_radiata
new.row.54070	F_ASV_3156	F_OTU_95	25	Erysiphe_cruciferarum	Coprinopsis_psammophila
new.row.54949	F_ASV_3212	F_ASV_3233	25	Coprinus_sterquilinus	Coprinopsis_radiata
new.row.55216	F_ASV_3212	F_OTU_95	25	Coprinus_sterquilinus	Coprinopsis_psammophila
new.row.55247	F_ASV_3232	F_OTU_511	25	Coprinopsis_nivea	Neoerysiphe_galii
new.row.55329	F_ASV_3232	F_OTU_773	25	Coprinopsis_nivea	Stachybotryaceae_F_OTU_773
new.row.55364	F_ASV_3232	F_OTU_353	25	Coprinopsis_nivea	Dioszegia_F_OTU_353
new.row.55446	F_ASV_3232	F_OTU_549	25	Coprinopsis_nivea	Pleosporales_F_OTU_549
new.row.55783	F_ASV_3233	F_OTU_95	25	Coprinopsis_radiata	Coprinopsis_psammophila
new.row.59469	F_OTU_511	F_OTU_773	25	Neoerysiphe_galii	Stachybotryaceae_F_OTU_773
new.row.59504	F_OTU_511	F_OTU_353	25	Neoerysiphe_galii	Dioszegia_F_OTU_353
new.row.59586	F_OTU_511	F_OTU_549	25	Neoerysiphe_galii	Pleosporales_F_OTU_549
new.row.59964	F_OTU_796	F_OTU_883	25	Gelasinospora_F_OTU_796	Neodevriesia_F_OTU_883
new.row.60068	F_OTU_796	F_OTU_575	25	Gelasinospora_F_OTU_796	Mollisia_F_OTU_575
new.row.60072	F_OTU_796	F_OTU_574	25	Gelasinospora_F_OTU_796	Helotiales_F_OTU_574
new.row.60084	F_OTU_796	F_OTU_509	25	Gelasinospora_F_OTU_796	Dothideomycetes_F_OTU_509
new.row.60088	F_OTU_796	F_OTU_259	25	Gelasinospora_F_OTU_796	Fungi_F_OTU_259
new.row.60091	F_OTU_796	F_OTU_546	25	Gelasinospora_F_OTU_796	Dothideomycetes_F_OTU_546
new.row.60168	F_OTU_796	F_OTU_529	25	Gelasinospora_F_OTU_796	Phaeodothis_F_OTU_529
new.row.60189	F_OTU_796	F_OTU_51	25	Gelasinospora_F_OTU_796	Ceriporia_lacerata
new.row.62079	F_OTU_730	F_OTU_543	25	Aureobasidiaceae_F_OTU_730	Pilidium_acerinum
new.row.62700	F_OTU_640	F_OTU_531	25	Hawksworthiana_clematidicola	Aspergillus_F_OTU_531
new.row.63632	F_OTU_752	F_OTU_804	25	Neocosmospora_rubicola	Retroconis_fusiformis
new.row.63749	F_OTU_752	F_OTU_207	25	Neocosmospora_rubicola	Claroideoglomus_claroideum
new.row.63758	F_OTU_752	F_OTU_492	25	Neocosmospora_rubicola	Pleosporales_fam_Incertae_sedis_F_OTU_492
new.row.63823	F_OTU_752	F_OTU_612	25	Neocosmospora_rubicola	Bipolaris_axonopicola
new.row.69928	F_OTU_883	F_OTU_575	25	Neodevriesia_F_OTU_883	Mollisia_F_OTU_575
new.row.69932	F_OTU_883	F_OTU_574	25	Neodevriesia_F_OTU_883	Helotiales_F_OTU_574
new.row.69944	F_OTU_883	F_OTU_509	25	Neodevriesia_F_OTU_883	Dothideomycetes_F_OTU_509
new.row.69948	F_OTU_883	F_OTU_259	25	Neodevriesia_F_OTU_883	Fungi_F_OTU_259
new.row.69951	F_OTU_883	F_OTU_546	25	Neodevriesia_F_OTU_883	Dothideomycetes_F_OTU_546
new.row.70028	F_OTU_883	F_OTU_529	25	Neodevriesia_F_OTU_883	Phaeodothis_F_OTU_529
new.row.70049	F_OTU_883	F_OTU_51	25	Neodevriesia_F_OTU_883	Ceriporia_lacerata
new.row.76093	F_OTU_815	F_OTU_531	25	Sordariomycetes_F_OTU_815	Aspergillus_F_OTU_531
new.row.77291	F_OTU_804	F_OTU_207	25	Retroconis_fusiformis	Claroideoglomus_claroideum
new.row.77300	F_OTU_804	F_OTU_492	25	Retroconis_fusiformis	Pleosporales_fam_Incertae_sedis_F_OTU_492
new.row.77365	F_OTU_804	F_OTU_612	25	Retroconis_fusiformis	Bipolaris_axonopicola
new.row.78159	F_OTU_773	F_OTU_353	25	Stachybotryaceae_F_OTU_773	Dioszegia_F_OTU_353
new.row.78241	F_OTU_773	F_OTU_549	25	Stachybotryaceae_F_OTU_773	Pleosporales_F_OTU_549
new.row.79423	F_OTU_778	F_OTU_414	25	Niesslia_tenuis	Cryptotrichosporon_F_OTU_414
new.row.79488	F_OTU_778	F_OTU_506	25	Niesslia_tenuis	Diplodia_neojuniperi
new.row.81402	F_OTU_414	F_OTU_506	25	Cryptotrichosporon_F_OTU_414	Diplodia_neojuniperi
new.row.84156	F_OTU_353	F_OTU_549	25	Dioszegia_F_OTU_353	Pleosporales_F_OTU_549
new.row.88080	F_OTU_575	F_OTU_574	25	Mollisia_F_OTU_575	Helotiales_F_OTU_574
new.row.88092	F_OTU_575	F_OTU_509	25	Mollisia_F_OTU_575	Dothideomycetes_F_OTU_509
new.row.88096	F_OTU_575	F_OTU_259	25	Mollisia_F_OTU_575	Fungi_F_OTU_259
new.row.88099	F_OTU_575	F_OTU_546	25	Mollisia_F_OTU_575	Dothideomycetes_F_OTU_546
new.row.88176	F_OTU_575	F_OTU_529	25	Mollisia_F_OTU_575	Phaeodothis_F_OTU_529
new.row.88197	F_OTU_575	F_OTU_51	25	Mollisia_F_OTU_575	Ceriporia_lacerata
new.row.88574	F_OTU_574	F_OTU_509	25	Helotiales_F_OTU_574	Dothideomycetes_F_OTU_509
new.row.88578	F_OTU_574	F_OTU_259	25	Helotiales_F_OTU_574	Fungi_F_OTU_259
new.row.88581	F_OTU_574	F_OTU_546	25	Helotiales_F_OTU_574	Dothideomycetes_F_OTU_546
new.row.88658	F_OTU_574	F_OTU_529	25	Helotiales_F_OTU_574	Phaeodothis_F_OTU_529
new.row.88679	F_OTU_574	F_OTU_51	25	Helotiales_F_OTU_574	Ceriporia_lacerata
new.row.89190	F_OTU_706	F_OTU_483	25	Libertasomyces_F_OTU_706	Sporormiaceae_F_OTU_483
new.row.89928	F_OTU_509	F_OTU_259	25	Dothideomycetes_F_OTU_509	Fungi_F_OTU_259
new.row.89931	F_OTU_509	F_OTU_546	25	Dothideomycetes_F_OTU_509	Dothideomycetes_F_OTU_546
new.row.90008	F_OTU_509	F_OTU_529	25	Dothideomycetes_F_OTU_509	Phaeodothis_F_OTU_529
new.row.90029	F_OTU_509	F_OTU_51	25	Dothideomycetes_F_OTU_509	Ceriporia_lacerata
new.row.90072	F_OTU_531	F_OTU_228	25	Aspergillus_F_OTU_531	Fungi_F_OTU_228
new.row.90129	F_OTU_531	F_OTU_954	25	Aspergillus_F_OTU_531	Neocladosporium_F_OTU_954
new.row.90349	F_OTU_259	F_OTU_546	25	Fungi_F_OTU_259	Dothideomycetes_F_OTU_546
new.row.90426	F_OTU_259	F_OTU_529	25	Fungi_F_OTU_259	Phaeodothis_F_OTU_529
new.row.90447	F_OTU_259	F_OTU_51	25	Fungi_F_OTU_259	Ceriporia_lacerata
new.row.90729	F_OTU_546	F_OTU_529	25	Dothideomycetes_F_OTU_546	Phaeodothis_F_OTU_529
new.row.90750	F_OTU_546	F_OTU_51	25	Dothideomycetes_F_OTU_546	Ceriporia_lacerata
new.row.92861	F_OTU_207	F_OTU_492	25	Claroideoglomus_claroideum	Pleosporales_fam_Incertae_sedis_F_OTU_492
new.row.92926	F_OTU_207	F_OTU_612	25	Claroideoglomus_claroideum	Bipolaris_axonopicola
new.row.93010	F_OTU_697	F_OTU_681	25	Loratospora_F_OTU_697	Ascomycota_F_OTU_681
new.row.93556	F_OTU_492	F_OTU_612	25	Pleosporales_fam_Incertae_sedis_F_OTU_492	Bipolaris_axonopicola
new.row.95447	F_OTU_529	F_OTU_51	25	Phaeodothis_F_OTU_529	Ceriporia_lacerata
new.row.840	F_ASV_13	F_OTU_475	24	Didymocyrtis_banksiae	Peniophora_F_OTU_475
new.row.1922	F_ASV_101	F_OTU_434	24	Pseudocamarosporium_propinquum	Fungi_F_OTU_434
new.row.2091	F_ASV_101	F_OTU_205	24	Pseudocamarosporium_propinquum	Microbotryomycetes_F_OTU_205
new.row.6810	F_ASV_403	F_OTU_477	24	Cladosporium_austrohemisphaericum	Sigarispora_F_OTU_477
new.row.14494	F_ASV_705	F_OTU_889	24	Xenoteratosphaeria_jonkershoekensis	Capnodiales_F_OTU_889
new.row.17106	F_ASV_924	F_ASV_1070	24	Schizothecium_carpinicola	Fusicolla_septimanifiniscientiae
new.row.19972	F_ASV_1024	F_OTU_634	24	Lophotrichus_fimeti	Fungi_F_OTU_634
new.row.20020	F_ASV_1024	F_OTU_946	24	Lophotrichus_fimeti	Capnodiales_F_OTU_946
new.row.20050	F_ASV_1024	F_OTU_771	24	Lophotrichus_fimeti	Alfaria_F_OTU_771
new.row.20105	F_ASV_1024	F_OTU_330	24	Lophotrichus_fimeti	Filobasidium_F_OTU_330
new.row.20123	F_ASV_1024	F_OTU_685	24	Lophotrichus_fimeti	Pleosporales_F_OTU_685
new.row.21015	F_ASV_1070	F_ASV_1178	24	Fusicolla_septimanifiniscientiae	Ascotricha_guamensis
new.row.21383	F_ASV_1070	F_OTU_112	24	Fusicolla_septimanifiniscientiae	Fayodia_F_OTU_112
new.row.21433	F_ASV_1101	F_ASV_1787	24	Beauveria_pseudobassiana	Golovinomyces_artemisiae
new.row.21544	F_ASV_1101	F_OTU_34	24	Beauveria_pseudobassiana	Alternaria_hungarica
new.row.21552	F_ASV_1101	F_OTU_973	24	Beauveria_pseudobassiana	Toxicocladosporium_F_OTU_973
new.row.21631	F_ASV_1101	F_OTU_359	24	Beauveria_pseudobassiana	Dioszegia_F_OTU_359
new.row.21660	F_ASV_1101	F_OTU_563	24	Beauveria_pseudobassiana	Periconia_F_OTU_563
new.row.21733	F_ASV_1101	F_OTU_662	24	Beauveria_pseudobassiana	Phaeosphaeriaceae_F_OTU_662
new.row.21742	F_ASV_1101	F_OTU_46	24	Beauveria_pseudobassiana	Stemphylium_beticola
new.row.21762	F_ASV_1101	F_OTU_686	24	Beauveria_pseudobassiana	Phaeosphaeriaceae_F_OTU_686
new.row.22517	F_ASV_1169	F_OTU_475	24	Diaporthe_toxica	Peniophora_F_OTU_475
new.row.24299	F_ASV_1272	F_OTU_356	24	Dothidea_eucalypti	Dioszegia_F_OTU_356
new.row.27607	F_ASV_1487	F_OTU_797	24	Symmetrospora_foliicola	Triangularia_mangenotii
new.row.27732	F_ASV_1487	F_OTU_55	24	Symmetrospora_foliicola	Phanerochaete_tuberculata
new.row.34738	F_ASV_1787	F_OTU_34	24	Golovinomyces_artemisiae	Alternaria_hungarica
new.row.34746	F_ASV_1787	F_OTU_973	24	Golovinomyces_artemisiae	Toxicocladosporium_F_OTU_973
new.row.34825	F_ASV_1787	F_OTU_359	24	Golovinomyces_artemisiae	Dioszegia_F_OTU_359
new.row.34854	F_ASV_1787	F_OTU_563	24	Golovinomyces_artemisiae	Periconia_F_OTU_563
new.row.34927	F_ASV_1787	F_OTU_662	24	Golovinomyces_artemisiae	Phaeosphaeriaceae_F_OTU_662
new.row.34936	F_ASV_1787	F_OTU_46	24	Golovinomyces_artemisiae	Stemphylium_beticola
new.row.34956	F_ASV_1787	F_OTU_686	24	Golovinomyces_artemisiae	Phaeosphaeriaceae_F_OTU_686
new.row.43884	F_ASV_2230	F_OTU_214	24	Leucosporidium_scottii	Fungi_F_OTU_214
new.row.43931	F_ASV_2230	F_OTU_667	24	Leucosporidium_scottii	Phaeosphaeriaceae_F_OTU_667
new.row.43958	F_ASV_2230	F_OTU_401	24	Leucosporidium_scottii	Tremellales_F_OTU_401
new.row.56004	F_ASV_3241	F_OTU_188	24	Thanatephorus_cucumeris	Basidiomycota_F_OTU_188
new.row.60770	F_OTU_634	F_OTU_946	24	Fungi_F_OTU_634	Capnodiales_F_OTU_946
new.row.60800	F_OTU_634	F_OTU_771	24	Fungi_F_OTU_634	Alfaria_F_OTU_771
new.row.60855	F_OTU_634	F_OTU_330	24	Fungi_F_OTU_634	Filobasidium_F_OTU_330
new.row.60873	F_OTU_634	F_OTU_685	24	Fungi_F_OTU_634	Pleosporales_F_OTU_685
new.row.63285	F_OTU_346	F_OTU_475	24	Vishniacozyma_F_OTU_346	Peniophora_F_OTU_475
new.row.63993	F_OTU_434	F_OTU_205	24	Fungi_F_OTU_434	Microbotryomycetes_F_OTU_205
new.row.67269	F_OTU_34	F_OTU_973	24	Alternaria_hungarica	Toxicocladosporium_F_OTU_973
new.row.67348	F_OTU_34	F_OTU_359	24	Alternaria_hungarica	Dioszegia_F_OTU_359
new.row.67377	F_OTU_34	F_OTU_563	24	Alternaria_hungarica	Periconia_F_OTU_563
new.row.67450	F_OTU_34	F_OTU_662	24	Alternaria_hungarica	Phaeosphaeriaceae_F_OTU_662
new.row.67459	F_OTU_34	F_OTU_46	24	Alternaria_hungarica	Stemphylium_beticola
new.row.67479	F_OTU_34	F_OTU_686	24	Alternaria_hungarica	Phaeosphaeriaceae_F_OTU_686
new.row.68339	F_OTU_23	F_OTU_737	24	Alternaria_thalictrigena	Botryosphaeria_F_OTU_737
new.row.69216	F_OTU_973	F_OTU_359	24	Toxicocladosporium_F_OTU_973	Dioszegia_F_OTU_359
new.row.69245	F_OTU_973	F_OTU_563	24	Toxicocladosporium_F_OTU_973	Periconia_F_OTU_563
new.row.69318	F_OTU_973	F_OTU_662	24	Toxicocladosporium_F_OTU_973	Phaeosphaeriaceae_F_OTU_662
new.row.69327	F_OTU_973	F_OTU_46	24	Toxicocladosporium_F_OTU_973	Stemphylium_beticola
new.row.69347	F_OTU_973	F_OTU_686	24	Toxicocladosporium_F_OTU_973	Phaeosphaeriaceae_F_OTU_686
new.row.72296	F_OTU_946	F_OTU_771	24	Capnodiales_F_OTU_946	Alfaria_F_OTU_771
new.row.72351	F_OTU_946	F_OTU_330	24	Capnodiales_F_OTU_946	Filobasidium_F_OTU_330
new.row.72369	F_OTU_946	F_OTU_685	24	Capnodiales_F_OTU_946	Pleosporales_F_OTU_685
new.row.76742	F_OTU_877	F_OTU_633	24	Immersidiscosia_eucalypti	Dothideomycetes_F_OTU_633
new.row.78366	F_OTU_771	F_OTU_330	24	Alfaria_F_OTU_771	Filobasidium_F_OTU_330
new.row.78384	F_OTU_771	F_OTU_685	24	Alfaria_F_OTU_771	Pleosporales_F_OTU_685
new.row.84255	F_OTU_359	F_OTU_563	24	Dioszegia_F_OTU_359	Periconia_F_OTU_563
new.row.84328	F_OTU_359	F_OTU_662	24	Dioszegia_F_OTU_359	Phaeosphaeriaceae_F_OTU_662
new.row.84337	F_OTU_359	F_OTU_46	24	Dioszegia_F_OTU_359	Stemphylium_beticola
new.row.84357	F_OTU_359	F_OTU_686	24	Dioszegia_F_OTU_359	Phaeosphaeriaceae_F_OTU_686
new.row.86296	F_OTU_214	F_OTU_667	24	Fungi_F_OTU_214	Phaeosphaeriaceae_F_OTU_667
new.row.86323	F_OTU_214	F_OTU_401	24	Fungi_F_OTU_214	Tremellales_F_OTU_401
new.row.87074	F_OTU_330	F_OTU_685	24	Filobasidium_F_OTU_330	Pleosporales_F_OTU_685
new.row.88272	F_OTU_563	F_OTU_662	24	Periconia_F_OTU_563	Phaeosphaeriaceae_F_OTU_662
new.row.88281	F_OTU_563	F_OTU_46	24	Periconia_F_OTU_563	Stemphylium_beticola
new.row.88301	F_OTU_563	F_OTU_686	24	Periconia_F_OTU_563	Phaeosphaeriaceae_F_OTU_686
new.row.91634	F_OTU_667	F_OTU_401	24	Phaeosphaeriaceae_F_OTU_667	Tremellales_F_OTU_401
new.row.94486	F_OTU_662	F_OTU_46	24	Phaeosphaeriaceae_F_OTU_662	Stemphylium_beticola
new.row.94506	F_OTU_662	F_OTU_686	24	Phaeosphaeriaceae_F_OTU_662	Phaeosphaeriaceae_F_OTU_686
new.row.94902	F_OTU_46	F_OTU_686	24	Stemphylium_beticola	Phaeosphaeriaceae_F_OTU_686
new.row.4393	F_ASV_267	F_ASV_1688	23	Vishniacozyma_peneaus	Naganishia_adeliensis
new.row.6111	F_ASV_400	F_ASV_1983	23	Toxicocladosporium_pseudoveloxum	Penicillium_kongii
new.row.13899	F_ASV_684	F_ASV_917	23	Devriesia_sardiniae	Bartalinia_robillardoides
new.row.26733	F_ASV_1462	F_ASV_2046	23	Symmetrospora_gracilis	Keissleriella_cirsii
new.row.31634	F_ASV_1688	F_OTU_469	23	Naganishia_adeliensis	Auriculariales_F_OTU_469
new.row.32648	F_ASV_1721	F_OTU_919	23	Noosia_banksiae	Mycosphaerellaceae_F_OTU_919
new.row.37170	F_ASV_1940	F_OTU_925	23	Plenodomus_biglobosus	Capnodiales_F_OTU_925
new.row.40468	F_ASV_2052	F_ASV_3170	23	Kalmusia_italica	Paraphoma_fimeti
new.row.52354	F_ASV_3043	F_ASV_3338	23	Phanerochaete_livescens	Coniothyrium_juniperi
new.row.52459	F_ASV_3043	F_OTU_874	23	Phanerochaete_livescens	Ascomycota_F_OTU_874
new.row.52544	F_ASV_3043	F_OTU_397	23	Phanerochaete_livescens	Basidiomycota_F_OTU_397
new.row.52604	F_ASV_3043	F_OTU_66	23	Phanerochaete_livescens	Polyporaceae_F_OTU_66
new.row.53867	F_ASV_3156	F_OTU_919	23	Erysiphe_cruciferarum	Mycosphaerellaceae_F_OTU_919
new.row.55013	F_ASV_3212	F_OTU_919	23	Coprinus_sterquilinus	Mycosphaerellaceae_F_OTU_919
new.row.55580	F_ASV_3233	F_OTU_919	23	Coprinopsis_radiata	Mycosphaerellaceae_F_OTU_919
new.row.57304	F_ASV_3338	F_OTU_874	23	Coniothyrium_juniperi	Ascomycota_F_OTU_874
new.row.57389	F_ASV_3338	F_OTU_397	23	Coniothyrium_juniperi	Basidiomycota_F_OTU_397
new.row.57449	F_ASV_3338	F_OTU_66	23	Coniothyrium_juniperi	Polyporaceae_F_OTU_66
new.row.59721	F_OTU_630	F_OTU_848	23	Dothideomycetes_F_OTU_630	Xylariales_F_OTU_848
new.row.62556	F_OTU_640	F_OTU_943	23	Hawksworthiana_clematidicola	Capnodiales_F_OTU_943
new.row.62714	F_OTU_640	F_OTU_676	23	Hawksworthiana_clematidicola	Ascomycota_F_OTU_676
new.row.64379	F_OTU_943	F_OTU_815	23	Capnodiales_F_OTU_943	Sordariomycetes_F_OTU_815
new.row.64512	F_OTU_943	F_OTU_228	23	Capnodiales_F_OTU_943	Fungi_F_OTU_228
new.row.64569	F_OTU_943	F_OTU_954	23	Capnodiales_F_OTU_943	Neocladosporium_F_OTU_954
new.row.68469	F_OTU_26	F_OTU_889	23	Alternaria_F_OTU_26	Capnodiales_F_OTU_889
new.row.70509	F_OTU_927	F_OTU_932	23	Capnobotryella_F_OTU_927	Teratosphaeriaceae_F_OTU_932
new.row.71815	F_OTU_919	F_OTU_95	23	Mycosphaerellaceae_F_OTU_919	Coprinopsis_psammophila
new.row.76107	F_OTU_815	F_OTU_676	23	Sordariomycetes_F_OTU_815	Ascomycota_F_OTU_676
new.row.79355	F_OTU_759	F_OTU_88	23	Fusarium_F_OTU_759	Limonomyces_roseipellis
new.row.80909	F_OTU_874	F_OTU_397	23	Ascomycota_F_OTU_874	Basidiomycota_F_OTU_397
new.row.80969	F_OTU_874	F_OTU_66	23	Ascomycota_F_OTU_874	Polyporaceae_F_OTU_66
new.row.81124	F_OTU_864	F_OTU_651	23	Diaporthe_F_OTU_864	Neosetophoma_F_OTU_651
new.row.89113	F_OTU_649	F_OTU_650	23	Neosetophoma_clematidis	Neosetophoma_F_OTU_650
new.row.91451	F_OTU_676	F_OTU_228	23	Ascomycota_F_OTU_676	Fungi_F_OTU_228
new.row.91508	F_OTU_676	F_OTU_954	23	Ascomycota_F_OTU_676	Neocladosporium_F_OTU_954
new.row.91934	F_OTU_397	F_OTU_66	23	Basidiomycota_F_OTU_397	Polyporaceae_F_OTU_66
new.row.3946	F_ASV_259	F_ASV_1272	22	Vishniacozyma_psychrotolerans	Dothidea_eucalypti
new.row.4174	F_ASV_259	F_OTU_356	22	Vishniacozyma_psychrotolerans	Dioszegia_F_OTU_356
new.row.5504	F_ASV_363	F_OTU_714	22	Cladosporium_salinae	Epicoccum_dendrobii
new.row.13978	F_ASV_684	F_ASV_2289	22	Devriesia_sardiniae	Rhodotorula_nothofagi
new.row.17981	F_ASV_941	F_ASV_2534	22	Cladorrhinum_flexuosum	Sigarispora_scrophulariae
new.row.18155	F_ASV_941	F_OTU_297	22	Cladorrhinum_flexuosum	Cephaliophora_F_OTU_297
new.row.22010	F_ASV_1115	F_OTU_371	22	Acremonium_charticola	Schizophyllum_F_OTU_371
new.row.23657	F_ASV_1227	F_OTU_622	22	Tausonia_pullulans	Phaeosphaeriaceae_F_OTU_622
new.row.24753	F_ASV_1273	F_OTU_697	22	Hormonema_viticola	Loratospora_F_OTU_697
new.row.24781	F_ASV_1273	F_OTU_633	22	Hormonema_viticola	Dothideomycetes_F_OTU_633
new.row.25230	F_ASV_1309	F_ASV_1826	22	Geomyces_asperulatus	Pseudogymnoascus_destructans
new.row.34121	F_ASV_1777	F_OTU_371	22	Candida_orthopsilosis	Schizophyllum_F_OTU_371
new.row.48081	F_ASV_2389	F_OTU_622	22	Paraconiothyrium_brasiliense	Phaeosphaeriaceae_F_OTU_622
new.row.48389	F_ASV_2392	F_OTU_622	22	Pisolithus_albus	Phaeosphaeriaceae_F_OTU_622
new.row.57830	F_ASV_3416	F_OTU_816	22	Golovinomyces_montagnei	Sordariomycetes_F_OTU_816
new.row.58947	F_ASV_3438	F_OTU_866	22	Ganoderma_resinaceum	Diaporthe_F_OTU_866
new.row.59012	F_ASV_3438	F_OTU_949	22	Ganoderma_resinaceum	Aspergillus_olivicola
new.row.62135	F_OTU_730	F_OTU_371	22	Aureobasidiaceae_F_OTU_730	Schizophyllum_F_OTU_371
new.row.69618	F_OTU_938	F_OTU_936	22	Teratosphaeriaceae_F_OTU_938	Teratosphaeria_F_OTU_936
new.row.69738	F_OTU_938	F_OTU_379	22	Teratosphaeriaceae_F_OTU_938	Tremella_F_OTU_379
new.row.69806	F_OTU_938	F_OTU_285	22	Teratosphaeriaceae_F_OTU_938	Chytridiomycota_F_OTU_285
new.row.70138	F_OTU_922	F_OTU_167	22	Penidiella_F_OTU_922	Buckleyzyma_phyllomatis
new.row.73180	F_OTU_543	F_OTU_371	22	Pilidium_acerinum	Schizophyllum_F_OTU_371
new.row.73469	F_OTU_914	F_OTU_388	22	Capnodiales_F_OTU_914	Tremellales_F_OTU_388
new.row.74501	F_OTU_936	F_OTU_379	22	Teratosphaeria_F_OTU_936	Tremella_F_OTU_379
new.row.74569	F_OTU_936	F_OTU_285	22	Teratosphaeria_F_OTU_936	Chytridiomycota_F_OTU_285
new.row.79557	F_OTU_778	F_OTU_622	22	Niesslia_tenuis	Phaeosphaeriaceae_F_OTU_622
new.row.81232	F_OTU_866	F_OTU_949	22	Diaporthe_F_OTU_866	Aspergillus_olivicola
new.row.81471	F_OTU_414	F_OTU_622	22	Cryptotrichosporon_F_OTU_414	Phaeosphaeriaceae_F_OTU_622
new.row.90311	F_OTU_506	F_OTU_622	22	Diplodia_neojuniperi	Phaeosphaeriaceae_F_OTU_622
new.row.92029	F_OTU_379	F_OTU_285	22	Tremella_F_OTU_379	Chytridiomycota_F_OTU_285
new.row.92694	F_OTU_388	F_OTU_767	22	Tremellales_F_OTU_388	Trichoderma_longibrachiatum
new.row.94700	F_OTU_633	F_OTU_682	22	Dothideomycetes_F_OTU_633	Fungi_F_OTU_682
new.row.541	F_ASV_13	F_ASV_2054	21	Didymocyrtis_banksiae	Paraphoma_rhaphiolepidis
new.row.4726	F_ASV_267	F_OTU_516	21	Vishniacozyma_peneaus	Parathyridaria_F_OTU_516
new.row.9651	F_ASV_534	F_OTU_159	21	Bipolaris_drechsleri	Symmetrospora_F_OTU_159
new.row.11558	F_ASV_608	F_ASV_2659	21	Eupenidiella_venezuelensis	Cyphellophora_reptans
new.row.21022	F_ASV_1070	F_ASV_1309	21	Fusicolla_septimanifiniscientiae	Geomyces_asperulatus
new.row.22218	F_ASV_1169	F_ASV_2054	21	Diaporthe_toxica	Paraphoma_rhaphiolepidis
new.row.23468	F_ASV_1227	F_OTU_927	21	Tausonia_pullulans	Capnobotryella_F_OTU_927
new.row.39104	F_ASV_2022	F_ASV_2289	21	Allophoma_cylindrispora	Rhodotorula_nothofagi
new.row.39709	F_ASV_2036	F_OTU_647	21	Ascochyta_boeremae	Neosetophoma_F_OTU_647
new.row.39955	F_ASV_2046	F_OTU_174	21	Keissleriella_cirsii	Cystobasidiales_F_OTU_174
new.row.40015	F_ASV_2046	F_OTU_378	21	Keissleriella_cirsii	Tremella_subalpina
new.row.40832	F_ASV_2054	F_OTU_346	21	Paraphoma_rhaphiolepidis	Vishniacozyma_F_OTU_346
new.row.44998	F_ASV_2289	F_ASV_2515	21	Rhodotorula_nothofagi	Cryptococcus_laurentii
new.row.45755	F_ASV_2299	F_OTU_825	21	Sampaiozyma_ingeniosa	Beauveria_F_OTU_825
new.row.45759	F_ASV_2299	F_OTU_841	21	Sampaiozyma_ingeniosa	Blastophorum_aquaticum
new.row.45777	F_ASV_2299	F_OTU_73	21	Sampaiozyma_ingeniosa	Sebacinales_F_OTU_73
new.row.45917	F_ASV_2299	F_OTU_99	21	Sampaiozyma_ingeniosa	Coprinopsis_F_OTU_99
new.row.47892	F_ASV_2389	F_OTU_927	21	Paraconiothyrium_brasiliense	Capnobotryella_F_OTU_927
new.row.48200	F_ASV_2392	F_OTU_927	21	Pisolithus_albus	Capnobotryella_F_OTU_927
new.row.59247	F_OTU_653	F_OTU_332	21	Parastagonospora_F_OTU_653	Filobasidium_F_OTU_332
new.row.70546	F_OTU_927	F_OTU_778	21	Capnobotryella_F_OTU_927	Niesslia_tenuis
new.row.70557	F_OTU_927	F_OTU_414	21	Capnobotryella_F_OTU_927	Cryptotrichosporon_F_OTU_414
new.row.70622	F_OTU_927	F_OTU_506	21	Capnobotryella_F_OTU_927	Diplodia_neojuniperi
new.row.71014	F_OTU_908	F_OTU_436	21	Mycosphaerellaceae_F_OTU_908	Fungi_F_OTU_436
new.row.79953	F_OTU_825	F_OTU_841	21	Beauveria_F_OTU_825	Blastophorum_aquaticum
new.row.79971	F_OTU_825	F_OTU_73	21	Beauveria_F_OTU_825	Sebacinales_F_OTU_73
new.row.80111	F_OTU_825	F_OTU_99	21	Beauveria_F_OTU_825	Coprinopsis_F_OTU_99
new.row.80669	F_OTU_841	F_OTU_73	21	Blastophorum_aquaticum	Sebacinales_F_OTU_73
new.row.80809	F_OTU_841	F_OTU_99	21	Blastophorum_aquaticum	Coprinopsis_F_OTU_99
new.row.82147	F_OTU_469	F_OTU_516	21	Auriculariales_F_OTU_469	Parathyridaria_F_OTU_516
new.row.83752	F_OTU_73	F_OTU_99	21	Sebacinales_F_OTU_73	Coprinopsis_F_OTU_99
new.row.89213	F_OTU_706	F_OTU_647	21	Libertasomyces_F_OTU_706	Neosetophoma_F_OTU_647
new.row.93169	F_OTU_483	F_OTU_647	21	Sporormiaceae_F_OTU_483	Neosetophoma_F_OTU_647
new.row.623	F_ASV_13	F_OTU_525	20	Didymocyrtis_banksiae	Tremateia_F_OTU_525
new.row.2033	F_ASV_101	F_OTU_180	20	Pseudocamarosporium_propinquum	Cystobasidium_F_OTU_180
new.row.2038	F_ASV_101	F_OTU_174	20	Pseudocamarosporium_propinquum	Cystobasidiales_F_OTU_174
new.row.2098	F_ASV_101	F_OTU_378	20	Pseudocamarosporium_propinquum	Tremella_subalpina
new.row.4718	F_ASV_267	F_OTU_474	20	Vishniacozyma_peneaus	Peniophora_F_OTU_474
new.row.6530	F_ASV_403	F_ASV_1944	20	Cladosporium_austrohemisphaericum	Plenodomus_confertus
new.row.14344	F_ASV_705	F_ASV_1721	20	Xenoteratosphaeria_jonkershoekensis	Noosia_banksiae
new.row.14410	F_ASV_705	F_ASV_3156	20	Xenoteratosphaeria_jonkershoekensis	Erysiphe_cruciferarum
new.row.14414	F_ASV_705	F_ASV_3212	20	Xenoteratosphaeria_jonkershoekensis	Coprinus_sterquilinus
new.row.14416	F_ASV_705	F_ASV_3233	20	Xenoteratosphaeria_jonkershoekensis	Coprinopsis_radiata
new.row.14683	F_ASV_705	F_OTU_95	20	Xenoteratosphaeria_jonkershoekensis	Coprinopsis_psammophila
new.row.17987	F_ASV_941	F_ASV_3043	20	Cladorrhinum_flexuosum	Phanerochaete_livescens
new.row.18004	F_ASV_941	F_ASV_3338	20	Cladorrhinum_flexuosum	Coniothyrium_juniperi
new.row.18109	F_ASV_941	F_OTU_874	20	Cladorrhinum_flexuosum	Ascomycota_F_OTU_874
new.row.18194	F_ASV_941	F_OTU_397	20	Cladorrhinum_flexuosum	Basidiomycota_F_OTU_397
new.row.18254	F_ASV_941	F_OTU_66	20	Cladorrhinum_flexuosum	Polyporaceae_F_OTU_66
new.row.20041	F_ASV_1024	F_OTU_877	20	Lophotrichus_fimeti	Immersidiscosia_eucalypti
new.row.21558	F_ASV_1101	F_OTU_927	20	Beauveria_pseudobassiana	Capnobotryella_F_OTU_927
new.row.22300	F_ASV_1169	F_OTU_525	20	Diaporthe_toxica	Tremateia_F_OTU_525
new.row.23689	F_ASV_1227	F_OTU_33	20	Tausonia_pullulans	Alternaria_chlamydospora
new.row.26860	F_ASV_1462	F_OTU_910	20	Symmetrospora_gracilis	Mycosphaerellaceae_F_OTU_910
new.row.32845	F_ASV_1721	F_OTU_680	20	Noosia_banksiae	Fungi_F_OTU_680
new.row.34752	F_ASV_1787	F_OTU_927	20	Golovinomyces_artemisiae	Capnobotryella_F_OTU_927
new.row.39942	F_ASV_2046	F_OTU_357	20	Keissleriella_cirsii	Dioszegia_F_OTU_357
new.row.40031	F_ASV_2046	F_OTU_476	20	Keissleriella_cirsii	Sigarispora_ononidis
new.row.43040	F_ASV_2217	F_OTU_682	20	Rhodosporidiobolus_colostri	Fungi_F_OTU_682
new.row.43094	F_ASV_2224	F_ASV_3241	20	Rhodosporidiobolus_odoratus	Thanatephorus_cucumeris
new.row.43299	F_ASV_2224	F_OTU_188	20	Rhodosporidiobolus_odoratus	Basidiomycota_F_OTU_188
new.row.44699	F_ASV_2285	F_ASV_3241	20	Exidiopsis_galzinii	Thanatephorus_cucumeris
new.row.44904	F_ASV_2285	F_OTU_188	20	Exidiopsis_galzinii	Basidiomycota_F_OTU_188
new.row.45604	F_ASV_2294	F_OTU_682	20	Curvibasidium_cygneicollum	Fungi_F_OTU_682
new.row.47313	F_ASV_2381	F_OTU_764	20	Edenia_gomezpompae	Trichoderma_atroviride
new.row.47331	F_ASV_2381	F_OTU_462	20	Edenia_gomezpompae	Auricularia_auricula-judae
new.row.48113	F_ASV_2389	F_OTU_33	20	Paraconiothyrium_brasiliense	Alternaria_chlamydospora
new.row.48421	F_ASV_2392	F_OTU_33	20	Pisolithus_albus	Alternaria_chlamydospora
new.row.54064	F_ASV_3156	F_OTU_680	20	Erysiphe_cruciferarum	Fungi_F_OTU_680
new.row.55210	F_ASV_3212	F_OTU_680	20	Coprinus_sterquilinus	Fungi_F_OTU_680
new.row.55777	F_ASV_3233	F_OTU_680	20	Coprinopsis_radiata	Fungi_F_OTU_680
new.row.58374	F_ASV_3431	F_OTU_281	20	Bimuria_novae-zelandiae	Fungi_F_OTU_281
new.row.58463	F_ASV_3431	F_OTU_505	20	Bimuria_novae-zelandiae	Calloria_F_OTU_505
new.row.58550	F_ASV_3431	F_OTU_645	20	Bimuria_novae-zelandiae	Pseudoophiobolus_F_OTU_645
new.row.59863	F_OTU_630	F_OTU_477	20	Dothideomycetes_F_OTU_630	Sigarispora_F_OTU_477
new.row.60791	F_OTU_634	F_OTU_877	20	Fungi_F_OTU_634	Immersidiscosia_eucalypti
new.row.63068	F_OTU_346	F_OTU_525	20	Vishniacozyma_F_OTU_346	Tremateia_F_OTU_525
new.row.63935	F_OTU_434	F_OTU_180	20	Fungi_F_OTU_434	Cystobasidium_F_OTU_180
new.row.63940	F_OTU_434	F_OTU_174	20	Fungi_F_OTU_434	Cystobasidiales_F_OTU_174
new.row.64000	F_OTU_434	F_OTU_378	20	Fungi_F_OTU_434	Tremella_subalpina
new.row.64471	F_OTU_943	F_OTU_531	20	Capnodiales_F_OTU_943	Aspergillus_F_OTU_531
new.row.67275	F_OTU_34	F_OTU_927	20	Alternaria_hungarica	Capnobotryella_F_OTU_927
new.row.68665	F_OTU_26	F_OTU_951	20	Alternaria_F_OTU_26	Neocladosporium_F_OTU_951
new.row.69143	F_OTU_973	F_OTU_927	20	Toxicocladosporium_F_OTU_973	Capnobotryella_F_OTU_927
new.row.70139	F_OTU_922	F_OTU_172	20	Penidiella_F_OTU_922	Occultifur_F_OTU_172
new.row.70575	F_OTU_927	F_OTU_359	20	Capnobotryella_F_OTU_927	Dioszegia_F_OTU_359
new.row.70604	F_OTU_927	F_OTU_563	20	Capnobotryella_F_OTU_927	Periconia_F_OTU_563
new.row.70677	F_OTU_927	F_OTU_662	20	Capnobotryella_F_OTU_927	Phaeosphaeriaceae_F_OTU_662
new.row.70686	F_OTU_927	F_OTU_46	20	Capnobotryella_F_OTU_927	Stemphylium_beticola
new.row.70706	F_OTU_927	F_OTU_686	20	Capnobotryella_F_OTU_927	Phaeosphaeriaceae_F_OTU_686
new.row.72287	F_OTU_946	F_OTU_877	20	Capnodiales_F_OTU_946	Immersidiscosia_eucalypti
new.row.75138	F_OTU_848	F_OTU_477	20	Xylariales_F_OTU_848	Sigarispora_F_OTU_477
new.row.75691	F_OTU_281	F_OTU_505	20	Fungi_F_OTU_281	Calloria_F_OTU_505
new.row.75778	F_OTU_281	F_OTU_645	20	Fungi_F_OTU_281	Pseudoophiobolus_F_OTU_645
new.row.76550	F_OTU_750	F_OTU_707	20	Acremonium_F_OTU_750	Camarosporidiella_italica
new.row.76575	F_OTU_750	F_OTU_131	20	Acremonium_F_OTU_750	Agaricales_F_OTU_131
new.row.76601	F_OTU_877	F_OTU_771	20	Immersidiscosia_eucalypti	Alfaria_F_OTU_771
new.row.76656	F_OTU_877	F_OTU_330	20	Immersidiscosia_eucalypti	Filobasidium_F_OTU_330
new.row.76674	F_OTU_877	F_OTU_685	20	Immersidiscosia_eucalypti	Pleosporales_F_OTU_685
new.row.76714	F_OTU_877	F_OTU_697	20	Immersidiscosia_eucalypti	Loratospora_F_OTU_697
new.row.78700	F_OTU_764	F_OTU_462	20	Trichoderma_atroviride	Auricularia_auricula-judae
new.row.79589	F_OTU_778	F_OTU_33	20	Niesslia_tenuis	Alternaria_chlamydospora
new.row.81503	F_OTU_414	F_OTU_33	20	Cryptotrichosporon_F_OTU_414	Alternaria_chlamydospora
new.row.82139	F_OTU_469	F_OTU_474	20	Auriculariales_F_OTU_469	Peniophora_F_OTU_474
new.row.85749	F_OTU_180	F_OTU_205	20	Cystobasidium_F_OTU_180	Microbotryomycetes_F_OTU_205
new.row.86439	F_OTU_174	F_OTU_205	20	Cystobasidiales_F_OTU_174	Microbotryomycetes_F_OTU_205
new.row.89573	F_OTU_505	F_OTU_645	20	Calloria_F_OTU_505	Pseudoophiobolus_F_OTU_645
new.row.90343	F_OTU_506	F_OTU_33	20	Diplodia_neojuniperi	Alternaria_chlamydospora
new.row.92223	F_OTU_205	F_OTU_378	20	Microbotryomycetes_F_OTU_205	Tremella_subalpina
new.row.93674	F_OTU_681	F_OTU_682	20	Ascomycota_F_OTU_681	Fungi_F_OTU_682
new.row.94824	F_OTU_707	F_OTU_131	20	Camarosporidiella_italica	Agaricales_F_OTU_131
new.row.95455	F_OTU_680	F_OTU_95	20	Fungi_F_OTU_680	Coprinopsis_psammophila
new.row.2137	F_ASV_101	F_OTU_30	19	Pseudocamarosporium_propinquum	Alternaria_F_OTU_30
new.row.8987	F_ASV_531	F_ASV_938	19	Curvularia_verruculosa	Thielavia_subthermophila
new.row.9189	F_ASV_531	F_OTU_853	19	Curvularia_verruculosa	Chaetomiaceae_F_OTU_853
new.row.9298	F_ASV_531	F_OTU_381	19	Curvularia_verruculosa	Saitozyma_F_OTU_381
new.row.9680	F_ASV_534	F_OTU_568	19	Bipolaris_drechsleri	Crocicreas_F_OTU_568
new.row.10794	F_ASV_584	F_OTU_615	19	Alternaria_hyacinthi	Curvularia_petersonii
new.row.14466	F_ASV_705	F_OTU_26	19	Xenoteratosphaeria_jonkershoekensis	Alternaria_F_OTU_26
new.row.14480	F_ASV_705	F_OTU_919	19	Xenoteratosphaeria_jonkershoekensis	Mycosphaerellaceae_F_OTU_919
new.row.17694	F_ASV_938	F_OTU_853	19	Thielavia_subthermophila	Chaetomiaceae_F_OTU_853
new.row.17803	F_ASV_938	F_OTU_381	19	Thielavia_subthermophila	Saitozyma_F_OTU_381
new.row.20214	F_ASV_1024	F_OTU_680	19	Lophotrichus_fimeti	Fungi_F_OTU_680
new.row.26603	F_ASV_1457	F_OTU_558	19	Symmetrospora_symmetrica	Fungi_F_OTU_558
new.row.37346	F_ASV_1940	F_OTU_633	19	Plenodomus_biglobosus	Dothideomycetes_F_OTU_633
new.row.37398	F_ASV_1944	F_ASV_2046	19	Plenodomus_confertus	Keissleriella_cirsii
new.row.40288	F_ASV_2048	F_OTU_174	19	Keissleriella_quadriseptata	Cystobasidiales_F_OTU_174
new.row.40348	F_ASV_2048	F_OTU_378	19	Keissleriella_quadriseptata	Tremella_subalpina
new.row.49404	F_ASV_2465	F_OTU_615	19	Sporobolomyces_ruberrimus	Curvularia_petersonii
new.row.52436	F_ASV_3043	F_OTU_877	19	Phanerochaete_livescens	Immersidiscosia_eucalypti
new.row.53665	F_ASV_3154	F_OTU_179	19	Erysiphe_necator	Cystobasidium_benthicum
new.row.57281	F_ASV_3338	F_OTU_877	19	Coniothyrium_juniperi	Immersidiscosia_eucalypti
new.row.58169	F_ASV_3419	F_OTU_179	19	Aspergillus_penicillioides	Cystobasidium_benthicum
new.row.59843	F_OTU_630	F_OTU_181	19	Dothideomycetes_F_OTU_630	Wallemiales_F_OTU_181
new.row.60094	F_OTU_796	F_OTU_560	19	Gelasinospora_F_OTU_796	Keissleriella_F_OTU_560
new.row.60964	F_OTU_634	F_OTU_680	19	Fungi_F_OTU_634	Fungi_F_OTU_680
new.row.61058	F_OTU_282	F_OTU_794	19	Fungi_F_OTU_282	Fungi_F_OTU_794
new.row.61091	F_OTU_282	F_OTU_428	19	Fungi_F_OTU_282	Fungi_F_OTU_428
new.row.61190	F_OTU_282	F_OTU_327	19	Fungi_F_OTU_282	Mortierella_F_OTU_327
new.row.62564	F_OTU_640	F_OTU_615	19	Hawksworthiana_clematidicola	Curvularia_petersonii
new.row.63463	F_OTU_349	F_OTU_712	19	Vishniacozyma_F_OTU_349	Neoascochyta_F_OTU_712
new.row.64039	F_OTU_434	F_OTU_30	19	Fungi_F_OTU_434	Alternaria_F_OTU_30
new.row.64485	F_OTU_943	F_OTU_676	19	Capnodiales_F_OTU_943	Ascomycota_F_OTU_676
new.row.66321	F_OTU_615	F_OTU_898	19	Curvularia_petersonii	Neodevriesia_F_OTU_898
new.row.66343	F_OTU_615	F_OTU_815	19	Curvularia_petersonii	Sordariomycetes_F_OTU_815
new.row.66476	F_OTU_615	F_OTU_228	19	Curvularia_petersonii	Fungi_F_OTU_228
new.row.66533	F_OTU_615	F_OTU_954	19	Curvularia_petersonii	Neocladosporium_F_OTU_954
new.row.69954	F_OTU_883	F_OTU_560	19	Neodevriesia_F_OTU_883	Keissleriella_F_OTU_560
new.row.72460	F_OTU_946	F_OTU_680	19	Capnodiales_F_OTU_946	Fungi_F_OTU_680
new.row.74237	F_OTU_910	F_OTU_166	19	Mycosphaerellaceae_F_OTU_910	Erythrobasidiaceae_F_OTU_166
new.row.75118	F_OTU_848	F_OTU_181	19	Xylariales_F_OTU_848	Wallemiales_F_OTU_181
new.row.76615	F_OTU_877	F_OTU_874	19	Immersidiscosia_eucalypti	Ascomycota_F_OTU_874
new.row.76700	F_OTU_877	F_OTU_397	19	Immersidiscosia_eucalypti	Basidiomycota_F_OTU_397
new.row.76760	F_OTU_877	F_OTU_66	19	Immersidiscosia_eucalypti	Polyporaceae_F_OTU_66
new.row.77090	F_OTU_853	F_OTU_381	19	Chaetomiaceae_F_OTU_853	Saitozyma_F_OTU_381
new.row.77399	F_OTU_794	F_OTU_428	19	Fungi_F_OTU_794	Fungi_F_OTU_428
new.row.77498	F_OTU_794	F_OTU_327	19	Fungi_F_OTU_794	Mortierella_F_OTU_327
new.row.77808	F_OTU_785	F_OTU_342	19	Nectria_pseudotrichia	Naganishia_albida
new.row.78475	F_OTU_771	F_OTU_680	19	Alfaria_F_OTU_771	Fungi_F_OTU_680
new.row.79258	F_OTU_759	F_OTU_273	19	Fusarium_F_OTU_759	Dipodascaceae_F_OTU_273
new.row.83240	F_OTU_428	F_OTU_327	19	Fungi_F_OTU_428	Mortierella_F_OTU_327
new.row.83864	F_OTU_273	F_OTU_88	19	Dipodascaceae_F_OTU_273	Limonomyces_roseipellis
new.row.84841	F_OTU_450	F_OTU_165	19	Taphrina_F_OTU_450	Erythrobasidium_hasegawianum
new.row.85000	F_OTU_159	F_OTU_568	19	Symmetrospora_F_OTU_159	Crocicreas_F_OTU_568
new.row.87035	F_OTU_179	F_OTU_742	19	Cystobasidium_benthicum	Knufia_F_OTU_742
new.row.87165	F_OTU_330	F_OTU_680	19	Filobasidium_F_OTU_330	Fungi_F_OTU_680
new.row.88102	F_OTU_575	F_OTU_560	19	Mollisia_F_OTU_575	Keissleriella_F_OTU_560
new.row.88584	F_OTU_574	F_OTU_560	19	Helotiales_F_OTU_574	Keissleriella_F_OTU_560
new.row.89352	F_OTU_685	F_OTU_680	19	Pleosporales_F_OTU_685	Fungi_F_OTU_680
new.row.89934	F_OTU_509	F_OTU_560	19	Dothideomycetes_F_OTU_509	Keissleriella_F_OTU_560
new.row.90045	F_OTU_531	F_OTU_676	19	Aspergillus_F_OTU_531	Ascomycota_F_OTU_676
new.row.90352	F_OTU_259	F_OTU_560	19	Fungi_F_OTU_259	Keissleriella_F_OTU_560
new.row.90655	F_OTU_546	F_OTU_560	19	Dothideomycetes_F_OTU_546	Keissleriella_F_OTU_560
new.row.91023	F_OTU_560	F_OTU_529	19	Keissleriella_F_OTU_560	Phaeodothis_F_OTU_529
new.row.91044	F_OTU_560	F_OTU_51	19	Keissleriella_F_OTU_560	Ceriporia_lacerata
new.row.92262	F_OTU_205	F_OTU_30	19	Microbotryomycetes_F_OTU_205	Alternaria_F_OTU_30
new.row.94673	F_OTU_633	F_OTU_629	19	Dothideomycetes_F_OTU_633	Phaeosphaeriaceae_F_OTU_629
new.row.291	F_ASV_2	F_OTU_160	18	Eutypa_consobrina	Cystobasidiomycetes_F_OTU_160
new.row.577	F_ASV_13	F_ASV_3042	18	Didymocyrtis_banksiae	Allophaeosphaeria_cytisi
new.row.2095	F_ASV_101	F_OTU_419	18	Pseudocamarosporium_propinquum	Trichosporon_F_OTU_419
new.row.11653	F_ASV_608	F_OTU_906	18	Eupenidiella_venezuelensis	Mycosphaerellaceae_F_OTU_906
new.row.17007	F_ASV_917	F_OTU_664	18	Bartalinia_robillardoides	Phaeosphaeriaceae_F_OTU_664
new.row.18769	F_ASV_961	F_ASV_2829	18	Clypeophysalospora_latitans	Hazslinszkyomyces_aptrootii
new.row.19060	F_ASV_961	F_OTU_39	18	Clypeophysalospora_latitans	Alternaria_F_OTU_39
new.row.19894	F_ASV_1024	F_ASV_1940	18	Lophotrichus_fimeti	Plenodomus_biglobosus
new.row.20278	F_ASV_1036	F_ASV_1916	18	Paramyrothecium_terrestris	Libertasomyces_platani
new.row.21549	F_ASV_1101	F_OTU_26	18	Beauveria_pseudobassiana	Alternaria_F_OTU_26
new.row.21657	F_ASV_1101	F_OTU_557	18	Beauveria_pseudobassiana	Periconia_F_OTU_557
new.row.22254	F_ASV_1169	F_ASV_3042	18	Diaporthe_toxica	Allophaeosphaeria_cytisi
new.row.23367	F_ASV_1227	F_ASV_2217	18	Tausonia_pullulans	Rhodosporidiobolus_colostri
new.row.23375	F_ASV_1227	F_ASV_2294	18	Tausonia_pullulans	Curvibasidium_cygneicollum
new.row.23628	F_ASV_1227	F_OTU_681	18	Tausonia_pullulans	Ascomycota_F_OTU_681
new.row.26918	F_ASV_1462	F_OTU_357	18	Symmetrospora_gracilis	Dioszegia_F_OTU_357
new.row.31766	F_ASV_1688	F_OTU_474	18	Naganishia_adeliensis	Peniophora_F_OTU_474
new.row.31774	F_ASV_1688	F_OTU_516	18	Naganishia_adeliensis	Parathyridaria_F_OTU_516
new.row.34743	F_ASV_1787	F_OTU_26	18	Golovinomyces_artemisiae	Alternaria_F_OTU_26
new.row.34851	F_ASV_1787	F_OTU_557	18	Golovinomyces_artemisiae	Periconia_F_OTU_557
new.row.34977	F_ASV_1825	F_ASV_1826	18	Pseudogymnoascus_appendiculatus	Pseudogymnoascus_destructans
new.row.36712	F_ASV_1930	F_ASV_1990	18	Ochrocladosporium_frigidarii	Aspergillus_heterocaryoticus
new.row.37021	F_ASV_1930	F_OTU_881	18	Ochrocladosporium_frigidarii	Pestalotiopsis_grevilleae
new.row.37073	F_ASV_1940	F_ASV_2289	18	Plenodomus_biglobosus	Rhodotorula_nothofagi
new.row.37127	F_ASV_1940	F_OTU_634	18	Plenodomus_biglobosus	Fungi_F_OTU_634
new.row.37175	F_ASV_1940	F_OTU_946	18	Plenodomus_biglobosus	Capnodiales_F_OTU_946
new.row.37205	F_ASV_1940	F_OTU_771	18	Plenodomus_biglobosus	Alfaria_F_OTU_771
new.row.37260	F_ASV_1940	F_OTU_330	18	Plenodomus_biglobosus	Filobasidium_F_OTU_330
new.row.37278	F_ASV_1940	F_OTU_685	18	Plenodomus_biglobosus	Pleosporales_F_OTU_685
new.row.37671	F_ASV_1944	F_OTU_477	18	Plenodomus_confertus	Sigarispora_F_OTU_477
new.row.39058	F_ASV_1990	F_OTU_881	18	Aspergillus_heterocaryoticus	Pestalotiopsis_grevilleae
new.row.40443	F_ASV_2052	F_ASV_2326	18	Kalmusia_italica	Wallemia_tropicalis
new.row.42743	F_ASV_2217	F_ASV_2389	18	Rhodosporidiobolus_colostri	Paraconiothyrium_brasiliense
new.row.42744	F_ASV_2217	F_ASV_2392	18	Rhodosporidiobolus_colostri	Pisolithus_albus
new.row.42872	F_ASV_2217	F_OTU_778	18	Rhodosporidiobolus_colostri	Niesslia_tenuis
new.row.42883	F_ASV_2217	F_OTU_414	18	Rhodosporidiobolus_colostri	Cryptotrichosporon_F_OTU_414
new.row.42948	F_ASV_2217	F_OTU_506	18	Rhodosporidiobolus_colostri	Diplodia_neojuniperi
new.row.43105	F_ASV_2224	F_ASV_3438	18	Rhodosporidiobolus_odoratus	Ganoderma_resinaceum
new.row.43206	F_ASV_2224	F_OTU_866	18	Rhodosporidiobolus_odoratus	Diaporthe_F_OTU_866
new.row.43271	F_ASV_2224	F_OTU_949	18	Rhodosporidiobolus_odoratus	Aspergillus_olivicola
new.row.43789	F_ASV_2230	F_OTU_613	18	Leucosporidium_scottii	Curvularia_F_OTU_613
new.row.44619	F_ASV_2274	F_OTU_651	18	Holtermanniella_festucosa	Neosetophoma_F_OTU_651
new.row.45307	F_ASV_2294	F_ASV_2389	18	Curvibasidium_cygneicollum	Paraconiothyrium_brasiliense
new.row.45308	F_ASV_2294	F_ASV_2392	18	Curvibasidium_cygneicollum	Pisolithus_albus
new.row.45436	F_ASV_2294	F_OTU_778	18	Curvibasidium_cygneicollum	Niesslia_tenuis
new.row.45447	F_ASV_2294	F_OTU_414	18	Curvibasidium_cygneicollum	Cryptotrichosporon_F_OTU_414
new.row.45512	F_ASV_2294	F_OTU_506	18	Curvibasidium_cygneicollum	Diplodia_neojuniperi
new.row.45990	F_ASV_2306	F_OTU_640	18	Wallemia_peruviensis	Hawksworthiana_clematidicola
new.row.46049	F_ASV_2306	F_OTU_815	18	Wallemia_peruviensis	Sordariomycetes_F_OTU_815
new.row.46182	F_ASV_2306	F_OTU_228	18	Wallemia_peruviensis	Fungi_F_OTU_228
new.row.46239	F_ASV_2306	F_OTU_954	18	Wallemia_peruviensis	Neocladosporium_F_OTU_954
new.row.46586	F_ASV_2326	F_ASV_3170	18	Wallemia_tropicalis	Paraphoma_fimeti
new.row.48052	F_ASV_2389	F_OTU_681	18	Paraconiothyrium_brasiliense	Ascomycota_F_OTU_681
new.row.48360	F_ASV_2392	F_OTU_681	18	Pisolithus_albus	Ascomycota_F_OTU_681
new.row.50947	F_ASV_2659	F_OTU_906	18	Cyphellophora_reptans	Mycosphaerellaceae_F_OTU_906
new.row.51740	F_ASV_2829	F_OTU_39	18	Hazslinszkyomyces_aptrootii	Alternaria_F_OTU_39
new.row.52082	F_ASV_3042	F_OTU_346	18	Allophaeosphaeria_cytisi	Vishniacozyma_F_OTU_346
new.row.55387	F_ASV_3232	F_OTU_341	18	Coprinopsis_nivea	Naganishia_F_OTU_341
new.row.59527	F_OTU_511	F_OTU_341	18	Neoerysiphe_galii	Naganishia_F_OTU_341
new.row.61594	F_OTU_521	F_OTU_777	18	Parabambusicolaceae_F_OTU_521	Volutella_ciliata
new.row.63997	F_OTU_434	F_OTU_419	18	Fungi_F_OTU_434	Trichosporon_F_OTU_419
new.row.67266	F_OTU_34	F_OTU_26	18	Alternaria_hungarica	Alternaria_F_OTU_26
new.row.67374	F_OTU_34	F_OTU_557	18	Alternaria_hungarica	Periconia_F_OTU_557
new.row.68280	F_OTU_23	F_OTU_683	18	Alternaria_thalictrigena	Ascomycota_F_OTU_683
new.row.68444	F_OTU_26	F_OTU_973	18	Alternaria_F_OTU_26	Toxicocladosporium_F_OTU_973
new.row.68523	F_OTU_26	F_OTU_359	18	Alternaria_F_OTU_26	Dioszegia_F_OTU_359
new.row.68552	F_OTU_26	F_OTU_563	18	Alternaria_F_OTU_26	Periconia_F_OTU_563
new.row.68625	F_OTU_26	F_OTU_662	18	Alternaria_F_OTU_26	Phaeosphaeriaceae_F_OTU_662
new.row.68634	F_OTU_26	F_OTU_46	18	Alternaria_F_OTU_26	Stemphylium_beticola
new.row.68654	F_OTU_26	F_OTU_686	18	Alternaria_F_OTU_26	Phaeosphaeriaceae_F_OTU_686
new.row.68769	F_OTU_613	F_OTU_214	18	Curvularia_F_OTU_613	Fungi_F_OTU_214
new.row.68816	F_OTU_613	F_OTU_667	18	Curvularia_F_OTU_613	Phaeosphaeriaceae_F_OTU_667
new.row.68843	F_OTU_613	F_OTU_401	18	Curvularia_F_OTU_613	Tremellales_F_OTU_401
new.row.69242	F_OTU_973	F_OTU_557	18	Toxicocladosporium_F_OTU_973	Periconia_F_OTU_557
new.row.70691	F_OTU_927	F_OTU_622	18	Capnobotryella_F_OTU_927	Phaeosphaeriaceae_F_OTU_622
new.row.71635	F_OTU_919	F_OTU_750	18	Mycosphaerellaceae_F_OTU_919	Acremonium_F_OTU_750
new.row.71789	F_OTU_919	F_OTU_707	18	Mycosphaerellaceae_F_OTU_919	Camarosporidiella_italica
new.row.71809	F_OTU_919	F_OTU_680	18	Mycosphaerellaceae_F_OTU_919	Fungi_F_OTU_680
new.row.71814	F_OTU_919	F_OTU_131	18	Mycosphaerellaceae_F_OTU_919	Agaricales_F_OTU_131
new.row.78182	F_OTU_773	F_OTU_341	18	Stachybotryaceae_F_OTU_773	Naganishia_F_OTU_341
new.row.79528	F_OTU_778	F_OTU_681	18	Niesslia_tenuis	Ascomycota_F_OTU_681
new.row.81442	F_OTU_414	F_OTU_681	18	Cryptotrichosporon_F_OTU_414	Ascomycota_F_OTU_681
new.row.83768	F_OTU_273	F_OTU_277	18	Dipodascaceae_F_OTU_273	Dipodascus_geotrichum
new.row.84097	F_OTU_353	F_OTU_341	18	Dioszegia_F_OTU_353	Naganishia_F_OTU_341
new.row.84252	F_OTU_359	F_OTU_557	18	Dioszegia_F_OTU_359	Periconia_F_OTU_557
new.row.84532	F_OTU_357	F_OTU_166	18	Dioszegia_F_OTU_357	Erythrobasidiaceae_F_OTU_166
new.row.85550	F_OTU_175	F_OTU_180	18	Cystobasidium_F_OTU_175	Cystobasidium_F_OTU_180
new.row.86413	F_OTU_174	F_OTU_504	18	Cystobasidiales_F_OTU_174	Dermateaceae_F_OTU_504
new.row.87376	F_OTU_341	F_OTU_549	18	Naganishia_F_OTU_341	Pleosporales_F_OTU_549
new.row.87830	F_OTU_557	F_OTU_563	18	Periconia_F_OTU_557	Periconia_F_OTU_563
new.row.87903	F_OTU_557	F_OTU_662	18	Periconia_F_OTU_557	Phaeosphaeriaceae_F_OTU_662
new.row.87912	F_OTU_557	F_OTU_46	18	Periconia_F_OTU_557	Stemphylium_beticola
new.row.87932	F_OTU_557	F_OTU_686	18	Periconia_F_OTU_557	Phaeosphaeriaceae_F_OTU_686
new.row.88858	F_OTU_568	F_OTU_517	18	Crocicreas_F_OTU_568	Parathyridaria_F_OTU_517
new.row.89740	F_OTU_504	F_OTU_378	18	Dermateaceae_F_OTU_504	Tremella_subalpina
new.row.90282	F_OTU_506	F_OTU_681	18	Diplodia_neojuniperi	Ascomycota_F_OTU_681
new.row.91741	F_OTU_664	F_OTU_633	18	Phaeosphaeriaceae_F_OTU_664	Dothideomycetes_F_OTU_633
new.row.92220	F_OTU_205	F_OTU_419	18	Microbotryomycetes_F_OTU_205	Trichosporon_F_OTU_419
new.row.1518	F_ASV_79	F_OTU_944	17	Wrightoporia_tropicalis	Capnodiales_F_OTU_944
new.row.1640	F_ASV_79	F_OTU_507	17	Wrightoporia_tropicalis	Lasiodiplodia_F_OTU_507
new.row.1768	F_ASV_101	F_ASV_641	17	Pseudocamarosporium_propinquum	Neodevriesia_capensis
new.row.4394	F_ASV_267	F_ASV_1694	17	Vishniacozyma_peneaus	Papiliotrema_mangalensis
new.row.6209	F_ASV_400	F_OTU_617	17	Toxicocladosporium_pseudoveloxum	Curvularia_buchloes
new.row.11566	F_ASV_608	F_ASV_3116	17	Eupenidiella_venezuelensis	Saccharomyces_cerevisiae
new.row.13235	F_ASV_641	F_OTU_434	17	Neodevriesia_capensis	Fungi_F_OTU_434
new.row.13404	F_ASV_641	F_OTU_205	17	Neodevriesia_capensis	Microbotryomycetes_F_OTU_205
new.row.13960	F_ASV_684	F_ASV_2022	17	Devriesia_sardiniae	Allophoma_cylindrispora
new.row.18086	F_ASV_941	F_OTU_877	17	Cladorrhinum_flexuosum	Immersidiscosia_eucalypti
new.row.19900	F_ASV_1024	F_ASV_2022	17	Lophotrichus_fimeti	Allophoma_cylindrispora
new.row.19911	F_ASV_1024	F_ASV_2217	17	Lophotrichus_fimeti	Rhodosporidiobolus_colostri
new.row.19919	F_ASV_1024	F_ASV_2294	17	Lophotrichus_fimeti	Curvibasidium_cygneicollum
new.row.20015	F_ASV_1024	F_OTU_925	17	Lophotrichus_fimeti	Capnodiales_F_OTU_925
new.row.20172	F_ASV_1024	F_OTU_681	17	Lophotrichus_fimeti	Ascomycota_F_OTU_681
new.row.20429	F_ASV_1036	F_OTU_877	17	Paramyrothecium_terrestris	Immersidiscosia_eucalypti
new.row.31991	F_ASV_1694	F_OTU_469	17	Papiliotrema_mangalensis	Auriculariales_F_OTU_469
new.row.37318	F_ASV_1940	F_OTU_697	17	Plenodomus_biglobosus	Loratospora_F_OTU_697
new.row.38509	F_ASV_1983	F_OTU_617	17	Penicillium_kongii	Curvularia_buchloes
new.row.39158	F_ASV_2022	F_OTU_634	17	Allophoma_cylindrispora	Fungi_F_OTU_634
new.row.39206	F_ASV_2022	F_OTU_946	17	Allophoma_cylindrispora	Capnodiales_F_OTU_946
new.row.39236	F_ASV_2022	F_OTU_771	17	Allophoma_cylindrispora	Alfaria_F_OTU_771
new.row.39291	F_ASV_2022	F_OTU_330	17	Allophoma_cylindrispora	Filobasidium_F_OTU_330
new.row.39309	F_ASV_2022	F_OTU_685	17	Allophoma_cylindrispora	Pleosporales_F_OTU_685
new.row.39947	F_ASV_2046	F_OTU_166	17	Keissleriella_cirsii	Erythrobasidiaceae_F_OTU_166
new.row.41055	F_ASV_2054	F_OTU_475	17	Paraphoma_rhaphiolepidis	Peniophora_F_OTU_475
new.row.42788	F_ASV_2217	F_OTU_634	17	Rhodosporidiobolus_colostri	Fungi_F_OTU_634
new.row.42836	F_ASV_2217	F_OTU_946	17	Rhodosporidiobolus_colostri	Capnodiales_F_OTU_946
new.row.42866	F_ASV_2217	F_OTU_771	17	Rhodosporidiobolus_colostri	Alfaria_F_OTU_771
new.row.42921	F_ASV_2217	F_OTU_330	17	Rhodosporidiobolus_colostri	Filobasidium_F_OTU_330
new.row.42939	F_ASV_2217	F_OTU_685	17	Rhodosporidiobolus_colostri	Pleosporales_F_OTU_685
new.row.45352	F_ASV_2294	F_OTU_634	17	Curvibasidium_cygneicollum	Fungi_F_OTU_634
new.row.45400	F_ASV_2294	F_OTU_946	17	Curvibasidium_cygneicollum	Capnodiales_F_OTU_946
new.row.45430	F_ASV_2294	F_OTU_771	17	Curvibasidium_cygneicollum	Alfaria_F_OTU_771
new.row.45485	F_ASV_2294	F_OTU_330	17	Curvibasidium_cygneicollum	Filobasidium_F_OTU_330
new.row.45503	F_ASV_2294	F_OTU_685	17	Curvibasidium_cygneicollum	Pleosporales_F_OTU_685
new.row.46732	F_ASV_2326	F_OTU_175	17	Wallemia_tropicalis	Cystobasidium_F_OTU_175
new.row.50285	F_ASV_2515	F_OTU_796	17	Cryptococcus_laurentii	Gelasinospora_F_OTU_796
new.row.50325	F_ASV_2515	F_OTU_883	17	Cryptococcus_laurentii	Neodevriesia_F_OTU_883
new.row.50429	F_ASV_2515	F_OTU_575	17	Cryptococcus_laurentii	Mollisia_F_OTU_575
new.row.50433	F_ASV_2515	F_OTU_574	17	Cryptococcus_laurentii	Helotiales_F_OTU_574
new.row.50445	F_ASV_2515	F_OTU_509	17	Cryptococcus_laurentii	Dothideomycetes_F_OTU_509
new.row.50449	F_ASV_2515	F_OTU_259	17	Cryptococcus_laurentii	Fungi_F_OTU_259
new.row.50452	F_ASV_2515	F_OTU_546	17	Cryptococcus_laurentii	Dothideomycetes_F_OTU_546
new.row.50529	F_ASV_2515	F_OTU_529	17	Cryptococcus_laurentii	Phaeodothis_F_OTU_529
new.row.50550	F_ASV_2515	F_OTU_51	17	Cryptococcus_laurentii	Ceriporia_lacerata
new.row.50860	F_ASV_2659	F_ASV_3116	17	Cyphellophora_reptans	Saccharomyces_cerevisiae
new.row.51173	F_ASV_2767	F_ASV_3411	17	Ganoderma_mbrekobenum	Bartalinia_pondoensis
new.row.51191	F_ASV_2767	F_OTU_32	17	Ganoderma_mbrekobenum	Alternaria_chlamydosporigena
new.row.57494	F_ASV_3411	F_OTU_32	17	Bartalinia_pondoensis	Alternaria_chlamydosporigena
new.row.57931	F_ASV_3416	F_OTU_514	17	Golovinomyces_montagnei	Podosphaera_F_OTU_514
new.row.58464	F_ASV_3431	F_OTU_501	17	Bimuria_novae-zelandiae	Articulospora_F_OTU_501
new.row.59080	F_ASV_3438	F_OTU_30	17	Ganoderma_resinaceum	Alternaria_F_OTU_30
new.row.60765	F_OTU_634	F_OTU_925	17	Fungi_F_OTU_634	Capnodiales_F_OTU_925
new.row.60922	F_OTU_634	F_OTU_681	17	Fungi_F_OTU_634	Ascomycota_F_OTU_681
new.row.63032	F_OTU_684	F_OTU_15	17	Lophiostomataceae_F_OTU_684	Alternaria_rosae
new.row.64794	F_OTU_525	F_OTU_475	17	Tremateia_F_OTU_525	Peniophora_F_OTU_475
new.row.70723	F_OTU_927	F_OTU_33	17	Capnobotryella_F_OTU_927	Alternaria_chlamydospora
new.row.70848	F_OTU_944	F_OTU_507	17	Capnodiales_F_OTU_944	Lasiodiplodia_F_OTU_507
new.row.71176	F_OTU_925	F_OTU_946	17	Capnodiales_F_OTU_925	Capnodiales_F_OTU_946
new.row.71206	F_OTU_925	F_OTU_771	17	Capnodiales_F_OTU_925	Alfaria_F_OTU_771
new.row.71261	F_OTU_925	F_OTU_330	17	Capnodiales_F_OTU_925	Filobasidium_F_OTU_330
new.row.71279	F_OTU_925	F_OTU_685	17	Capnodiales_F_OTU_925	Pleosporales_F_OTU_685
new.row.72418	F_OTU_946	F_OTU_681	17	Capnodiales_F_OTU_946	Ascomycota_F_OTU_681
new.row.73771	F_OTU_913	F_OTU_877	17	Capnodiales_F_OTU_913	Immersidiscosia_eucalypti
new.row.74671	F_OTU_889	F_OTU_657	17	Capnodiales_F_OTU_889	Parastagonospora_forlicesenica
new.row.75692	F_OTU_281	F_OTU_501	17	Fungi_F_OTU_281	Articulospora_F_OTU_501
new.row.76300	F_OTU_816	F_OTU_514	17	Sordariomycetes_F_OTU_816	Podosphaera_F_OTU_514
new.row.76557	F_OTU_750	F_OTU_622	17	Acremonium_F_OTU_750	Phaeosphaeriaceae_F_OTU_622
new.row.78433	F_OTU_771	F_OTU_681	17	Alfaria_F_OTU_771	Ascomycota_F_OTU_681
new.row.81300	F_OTU_866	F_OTU_30	17	Diaporthe_F_OTU_866	Alternaria_F_OTU_30
new.row.85825	F_OTU_180	F_OTU_953	17	Cystobasidium_F_OTU_180	Davidiellomyces_F_OTU_953
new.row.87123	F_OTU_330	F_OTU_681	17	Filobasidium_F_OTU_330	Ascomycota_F_OTU_681
new.row.89310	F_OTU_685	F_OTU_681	17	Pleosporales_F_OTU_685	Ascomycota_F_OTU_681
new.row.89487	F_OTU_505	F_OTU_501	17	Calloria_F_OTU_505	Articulospora_F_OTU_501
new.row.89683	F_OTU_501	F_OTU_645	17	Articulospora_F_OTU_501	Pseudoophiobolus_F_OTU_645
new.row.90205	F_OTU_949	F_OTU_30	17	Aspergillus_olivicola	Alternaria_F_OTU_30
new.row.92401	F_OTU_181	F_OTU_477	17	Wallemiales_F_OTU_181	Sigarispora_F_OTU_477
new.row.93146	F_OTU_484	F_OTU_69	17	Preussia_minipascua	Ganoderma_F_OTU_69
new.row.94574	F_OTU_647	F_OTU_69	17	Neosetophoma_F_OTU_647	Ganoderma_F_OTU_69
new.row.94806	F_OTU_707	F_OTU_622	17	Camarosporidiella_italica	Phaeosphaeriaceae_F_OTU_622
new.row.95090	F_OTU_622	F_OTU_131	17	Phaeosphaeriaceae_F_OTU_622	Agaricales_F_OTU_131
new.row.95104	F_OTU_622	F_OTU_33	17	Phaeosphaeriaceae_F_OTU_622	Alternaria_chlamydospora
new.row.1833	F_ASV_101	F_ASV_1944	16	Pseudocamarosporium_propinquum	Plenodomus_confertus
new.row.13950	F_ASV_684	F_ASV_1916	16	Devriesia_sardiniae	Libertasomyces_platani
new.row.14101	F_ASV_684	F_OTU_877	16	Devriesia_sardiniae	Immersidiscosia_eucalypti
new.row.14677	F_ASV_705	F_OTU_680	16	Xenoteratosphaeria_jonkershoekensis	Fungi_F_OTU_680
new.row.14690	F_ASV_705	F_OTU_951	16	Xenoteratosphaeria_jonkershoekensis	Neocladosporium_F_OTU_951
new.row.17084	F_ASV_917	F_OTU_682	16	Bartalinia_robillardoides	Fungi_F_OTU_682
new.row.21107	F_ASV_1070	F_ASV_3154	16	Fusicolla_septimanifiniscientiae	Erysiphe_necator
new.row.21123	F_ASV_1070	F_ASV_3419	16	Fusicolla_septimanifiniscientiae	Aspergillus_penicillioides
new.row.21376	F_ASV_1070	F_OTU_742	16	Fusicolla_septimanifiniscientiae	Knufia_F_OTU_742
new.row.23382	F_ASV_1227	F_ASV_2388	16	Tausonia_pullulans	Pyrenochaeta_nobilis
new.row.23490	F_ASV_1227	F_OTU_974	16	Tausonia_pullulans	Toxicocladosporium_F_OTU_974
new.row.25109	F_ASV_1284	F_OTU_558	16	Aureobasidium_leucospermi	Fungi_F_OTU_558
new.row.29727	F_ASV_1600	F_ASV_3433	16	Protomyces_inouyei	Pseudopithomyces_rosae
new.row.30263	F_ASV_1602	F_OTU_714	16	Protomyces_macrosporus	Epicoccum_dendrobii
new.row.31293	F_ASV_1666	F_OTU_370	16	Erythrobasidium_yunnanense	Dioszegia_buhagiarii
new.row.37399	F_ASV_1944	F_ASV_2048	16	Plenodomus_confertus	Keissleriella_quadriseptata
new.row.37480	F_ASV_1944	F_OTU_434	16	Plenodomus_confertus	Fungi_F_OTU_434
new.row.37649	F_ASV_1944	F_OTU_205	16	Plenodomus_confertus	Microbotryomycetes_F_OTU_205
new.row.39227	F_ASV_2022	F_OTU_877	16	Allophoma_cylindrispora	Immersidiscosia_eucalypti
new.row.41804	F_ASV_2106	F_OTU_653	16	Candida_tropicalis	Parastagonospora_F_OTU_653
new.row.42828	F_ASV_2217	F_OTU_927	16	Rhodosporidiobolus_colostri	Capnobotryella_F_OTU_927
new.row.43057	F_ASV_2224	F_ASV_2285	16	Rhodosporidiobolus_odoratus	Exidiopsis_galzinii
new.row.45392	F_ASV_2294	F_OTU_927	16	Curvibasidium_cygneicollum	Capnobotryella_F_OTU_927
new.row.46141	F_ASV_2306	F_OTU_531	16	Wallemia_peruviensis	Aspergillus_F_OTU_531
new.row.47498	F_ASV_2388	F_ASV_2389	16	Pyrenochaeta_nobilis	Paraconiothyrium_brasiliense
new.row.47499	F_ASV_2388	F_ASV_2392	16	Pyrenochaeta_nobilis	Pisolithus_albus
new.row.47540	F_ASV_2388	F_OTU_796	16	Pyrenochaeta_nobilis	Gelasinospora_F_OTU_796
new.row.47580	F_ASV_2388	F_OTU_883	16	Pyrenochaeta_nobilis	Neodevriesia_F_OTU_883
new.row.47627	F_ASV_2388	F_OTU_778	16	Pyrenochaeta_nobilis	Niesslia_tenuis
new.row.47638	F_ASV_2388	F_OTU_414	16	Pyrenochaeta_nobilis	Cryptotrichosporon_F_OTU_414
new.row.47684	F_ASV_2388	F_OTU_575	16	Pyrenochaeta_nobilis	Mollisia_F_OTU_575
new.row.47688	F_ASV_2388	F_OTU_574	16	Pyrenochaeta_nobilis	Helotiales_F_OTU_574
new.row.47700	F_ASV_2388	F_OTU_509	16	Pyrenochaeta_nobilis	Dothideomycetes_F_OTU_509
new.row.47703	F_ASV_2388	F_OTU_506	16	Pyrenochaeta_nobilis	Diplodia_neojuniperi
new.row.47704	F_ASV_2388	F_OTU_259	16	Pyrenochaeta_nobilis	Fungi_F_OTU_259
new.row.47707	F_ASV_2388	F_OTU_546	16	Pyrenochaeta_nobilis	Dothideomycetes_F_OTU_546
new.row.47784	F_ASV_2388	F_OTU_529	16	Pyrenochaeta_nobilis	Phaeodothis_F_OTU_529
new.row.47795	F_ASV_2388	F_OTU_682	16	Pyrenochaeta_nobilis	Fungi_F_OTU_682
new.row.47805	F_ASV_2388	F_OTU_51	16	Pyrenochaeta_nobilis	Ceriporia_lacerata
new.row.47914	F_ASV_2389	F_OTU_974	16	Paraconiothyrium_brasiliense	Toxicocladosporium_F_OTU_974
new.row.48222	F_ASV_2392	F_OTU_974	16	Pisolithus_albus	Toxicocladosporium_F_OTU_974
new.row.49981	F_ASV_2505	F_OTU_653	16	Cryptococcus_uniguttulatus	Parastagonospora_F_OTU_653
new.row.57795	F_ASV_3416	F_OTU_613	16	Golovinomyces_montagnei	Curvularia_F_OTU_613
new.row.58438	F_ASV_3431	F_OTU_174	16	Bimuria_novae-zelandiae	Cystobasidiales_F_OTU_174
new.row.58498	F_ASV_3431	F_OTU_378	16	Bimuria_novae-zelandiae	Tremella_subalpina
new.row.59020	F_ASV_3438	F_OTU_560	16	Ganoderma_resinaceum	Keissleriella_F_OTU_560
new.row.59320	F_OTU_653	F_OTU_659	16	Parastagonospora_F_OTU_653	Sclerostagonospora_F_OTU_659
new.row.66435	F_OTU_615	F_OTU_531	16	Curvularia_petersonii	Aspergillus_F_OTU_531
new.row.68709	F_OTU_613	F_OTU_816	16	Curvularia_F_OTU_613	Sordariomycetes_F_OTU_816
new.row.69614	F_OTU_938	F_OTU_905	16	Teratosphaeriaceae_F_OTU_938	Ramularia_F_OTU_905
new.row.70662	F_OTU_927	F_OTU_681	16	Capnobotryella_F_OTU_927	Ascomycota_F_OTU_681
new.row.71197	F_OTU_925	F_OTU_877	16	Capnodiales_F_OTU_925	Immersidiscosia_eucalypti
new.row.73551	F_OTU_905	F_OTU_936	16	Ramularia_F_OTU_905	Teratosphaeria_F_OTU_936
new.row.73671	F_OTU_905	F_OTU_379	16	Ramularia_F_OTU_905	Tremella_F_OTU_379
new.row.73739	F_OTU_905	F_OTU_285	16	Ramularia_F_OTU_905	Chytridiomycota_F_OTU_285
new.row.74633	F_OTU_889	F_OTU_627	16	Capnodiales_F_OTU_889	Phaeosphaeriaceae_F_OTU_627
new.row.75221	F_OTU_974	F_OTU_778	16	Toxicocladosporium_F_OTU_974	Niesslia_tenuis
new.row.75232	F_OTU_974	F_OTU_414	16	Toxicocladosporium_F_OTU_974	Cryptotrichosporon_F_OTU_414
new.row.75297	F_OTU_974	F_OTU_506	16	Toxicocladosporium_F_OTU_974	Diplodia_neojuniperi
new.row.75666	F_OTU_281	F_OTU_174	16	Fungi_F_OTU_281	Cystobasidiales_F_OTU_174
new.row.75726	F_OTU_281	F_OTU_378	16	Fungi_F_OTU_281	Tremella_subalpina
new.row.81240	F_OTU_866	F_OTU_560	16	Diaporthe_F_OTU_866	Keissleriella_F_OTU_560
new.row.82720	F_OTU_683	F_OTU_737	16	Ascomycota_F_OTU_683	Botryosphaeria_F_OTU_737
new.row.85696	F_OTU_180	F_OTU_174	16	Cystobasidium_F_OTU_180	Cystobasidiales_F_OTU_174
new.row.85753	F_OTU_180	F_OTU_419	16	Cystobasidium_F_OTU_180	Trichosporon_F_OTU_419
new.row.85756	F_OTU_180	F_OTU_378	16	Cystobasidium_F_OTU_180	Tremella_subalpina
new.row.85795	F_OTU_180	F_OTU_30	16	Cystobasidium_F_OTU_180	Alternaria_F_OTU_30
new.row.85973	F_OTU_167	F_OTU_172	16	Buckleyzyma_phyllomatis	Occultifur_F_OTU_172
new.row.86411	F_OTU_174	F_OTU_505	16	Cystobasidiales_F_OTU_174	Calloria_F_OTU_505
new.row.86485	F_OTU_174	F_OTU_30	16	Cystobasidiales_F_OTU_174	Alternaria_F_OTU_30
new.row.86498	F_OTU_174	F_OTU_645	16	Cystobasidiales_F_OTU_174	Pseudoophiobolus_F_OTU_645
new.row.88909	F_OTU_568	F_OTU_953	16	Crocicreas_F_OTU_568	Davidiellomyces_F_OTU_953
new.row.89521	F_OTU_505	F_OTU_378	16	Calloria_F_OTU_505	Tremella_subalpina
new.row.90145	F_OTU_949	F_OTU_560	16	Aspergillus_olivicola	Keissleriella_F_OTU_560
new.row.92815	F_OTU_378	F_OTU_30	16	Tremella_subalpina	Alternaria_F_OTU_30
new.row.92828	F_OTU_378	F_OTU_645	16	Tremella_subalpina	Pseudoophiobolus_F_OTU_645
new.row.95149	F_OTU_474	F_OTU_516	16	Peniophora_F_OTU_474	Parathyridaria_F_OTU_516
new.row.6840	F_ASV_403	F_OTU_726	15	Cladosporium_austrohemisphaericum	Leptospora_F_OTU_726
new.row.13282	F_ASV_641	F_OTU_889	15	Neodevriesia_capensis	Capnodiales_F_OTU_889
new.row.16754	F_ASV_917	F_ASV_1940	15	Bartalinia_robillardoides	Plenodomus_biglobosus
new.row.20147	F_ASV_1024	F_OTU_664	15	Lophotrichus_fimeti	Phaeosphaeriaceae_F_OTU_664
new.row.26566	F_ASV_1457	F_OTU_165	15	Symmetrospora_symmetrica	Erythrobasidium_hasegawianum
new.row.31442	F_ASV_1688	F_ASV_1694	15	Naganishia_adeliensis	Papiliotrema_mangalensis
new.row.32572	F_ASV_1721	F_ASV_3042	15	Noosia_banksiae	Allophaeosphaeria_cytisi
new.row.37694	F_ASV_1944	F_OTU_8	15	Plenodomus_confertus	Alternaria_armoraciae
new.row.39726	F_ASV_2036	F_OTU_726	15	Ascochyta_boeremae	Leptospora_F_OTU_726
new.row.39884	F_ASV_2046	F_OTU_910	15	Keissleriella_cirsii	Mycosphaerellaceae_F_OTU_910
new.row.40838	F_ASV_2054	F_OTU_525	15	Paraphoma_rhaphiolepidis	Tremateia_F_OTU_525
new.row.42857	F_ASV_2217	F_OTU_877	15	Rhodosporidiobolus_colostri	Immersidiscosia_eucalypti
new.row.43017	F_ASV_2217	F_OTU_622	15	Rhodosporidiobolus_colostri	Phaeosphaeriaceae_F_OTU_622
new.row.43339	F_ASV_2224	F_OTU_30	15	Rhodosporidiobolus_odoratus	Alternaria_F_OTU_30
new.row.44491	F_ASV_2274	F_OTU_864	15	Holtermanniella_festucosa	Diaporthe_F_OTU_864
new.row.45078	F_ASV_2289	F_OTU_925	15	Rhodotorula_nothofagi	Capnodiales_F_OTU_925
new.row.45421	F_ASV_2294	F_OTU_877	15	Curvibasidium_cygneicollum	Immersidiscosia_eucalypti
new.row.45581	F_ASV_2294	F_OTU_622	15	Curvibasidium_cygneicollum	Phaeosphaeriaceae_F_OTU_622
new.row.45807	F_ASV_2299	F_OTU_557	15	Sampaiozyma_ingeniosa	Periconia_F_OTU_557
new.row.50324	F_ASV_2515	F_OTU_938	15	Cryptococcus_laurentii	Teratosphaeriaceae_F_OTU_938
new.row.50346	F_ASV_2515	F_OTU_936	15	Cryptococcus_laurentii	Teratosphaeria_F_OTU_936
new.row.50466	F_ASV_2515	F_OTU_379	15	Cryptococcus_laurentii	Tremella_F_OTU_379
new.row.50534	F_ASV_2515	F_OTU_285	15	Cryptococcus_laurentii	Chytridiomycota_F_OTU_285
new.row.52048	F_ASV_3042	F_ASV_3156	15	Allophaeosphaeria_cytisi	Erysiphe_cruciferarum
new.row.52052	F_ASV_3042	F_ASV_3212	15	Allophaeosphaeria_cytisi	Coprinus_sterquilinus
new.row.52054	F_ASV_3042	F_ASV_3233	15	Allophaeosphaeria_cytisi	Coprinopsis_radiata
new.row.52305	F_ASV_3042	F_OTU_475	15	Allophaeosphaeria_cytisi	Peniophora_F_OTU_475
new.row.52321	F_ASV_3042	F_OTU_95	15	Allophaeosphaeria_cytisi	Coprinopsis_psammophila
new.row.58514	F_ASV_3431	F_OTU_476	15	Bimuria_novae-zelandiae	Sigarispora_ononidis
new.row.60897	F_OTU_634	F_OTU_664	15	Fungi_F_OTU_634	Phaeosphaeriaceae_F_OTU_664
new.row.61085	F_OTU_282	F_OTU_596	15	Fungi_F_OTU_282	Leotiomycetes_F_OTU_596
[truncated: 4,749 more rows]

## Sheet: combedlsls.Avs.Cor80.N30.S100
Avena sterilis	ASV1	ASV2	occurrence	Species1	Species2
[truncated: 4,299 more rows]

## Sheet: combedlsls.Hos.Cor80.N30.S100
Hordeum spontaneum	ASV1	ASV2	occurrence	Species1	Species2
[truncated: 4,732 more rows]

[truncated: 2 more sheets: combedlsls.Tra.Cor80.N30.S100, combedlsls.Trd.Cor80.N30.S100]
