# Supplementary material for: Distinct Features Based on Partitioning of the Endophytic Fungi of Cereals and Other Grasses
Source: Microbiol Spectr. 2023 May 11;11(3):e00611-23. doi: 10.1128/spectrum.00611-23 (PMC10269846; doi:10.1128/spectrum.00611-23)
Supplement: Supplemental file 3 — Supplemental material. Download spectrum.00611-23-s0003.txt, TXT file, 0.1 MB [file spectrum.00611-23-s0003.txt]

########################
# QC and taxonomy

#####################################################################################
# Demultiplex rawdata file with QIIME2
#####################################################################################

# Analysis for ANLJOB1.
/home/liufei/anaconda3/envs/qiime2-2020.11/bin/qiime tools import \
  --type EMPPairedEndSequences \
  --input-path /home/sunx/WheatMicrobiome/ANLJOB1/ \
  --output-path ANLJOB1pairedends.qza

/home/liufei/anaconda3/envs/qiime2-2020.11/bin/qiime demux emp-paired \
    --i-seqs "/home/sunx/WheatMicrobiome/ANLJOB1/ANLJOB1pairedends.qza" \
    --m-barcodes-file "/home/sunx/WheatMicrobiome/ANLJOB1/sample-metadata1.tsv" \
    --output-dir "/home/sunx/WheatMicrobiome/ANLJOB1/demux" \
    --o-per-sample-sequences "/home/sunx/WheatMicrobiome/ANLJOB1/ANLJOB1demux" \
    --m-barcodes-column BarcodeSequence \
    --o-error-correction-details "/home/sunx/WheatMicrobiome/ANLJOB1/ANLJOB1ErrCorDetail" \
    --p-rev-comp-mapping-barcodes

# export fastq from demultiplexed .qza.
/home/liufei/anaconda3/envs/qiime2-2020.11/bin/qiime tools export \
  --input-path "/home/sunx/WheatMicrobiome/ANLJOB1/demux/ANLJOB1demux.qza" \
  --output-path "/home/sunx/WheatMicrobiome/ANLJOB1/demux/" 

# goto data folder and remove those files which won't be used.
cd /home/sunx/WheatMicrobiome/ANLJOB1/demux
# move those "withoutPNA" samples to "notuse" directory.
mv $(find -name "*withoutPNA*") ../notuse/

# rename sample names.
# remove "_001" and "_L001_" in each files.
rename _001.fastq.gz .fastq.gz *
rename _L001_ _ *

# Similarly, reproduce the analysis above for ANLJOB2.
cd /home/sunx/WheatMicrobiome/ANLJOB2
/home/liufei/anaconda3/envs/qiime2-2020.11/bin/qiime tools import \
  --type EMPPairedEndSequences \
  --input-path /home/sunx/WheatMicrobiome/ANLJOB2/ \
  --output-path ANLJOB2pairedends.qza

/home/liufei/anaconda3/envs/qiime2-2020.11/bin/qiime demux emp-paired \
    --i-seqs "/home/sunx/WheatMicrobiome/ANLJOB2/ANLJOB2pairedends.qza" \
    --m-barcodes-file "/home/sunx/WheatMicrobiome/ANLJOB2/samplemetadataHsAvsAep.tsv" \
    --output-dir "/home/sunx/WheatMicrobiome/ANLJOB2/demux" \
    --o-per-sample-sequences "/home/sunx/WheatMicrobiome/ANLJOB2/ANLJOB2demux" \
    --m-barcodes-column BarcodeSequence \
    --o-error-correction-details "/home/sunx/WheatMicrobiome/ANLJOB2/ANLJOB2ErrCorDetail" \
    --p-rev-comp-mapping-barcodes

/home/liufei/anaconda3/envs/qiime2-2020.11/bin/qiime tools export \
  --input-path "/home/sunx/WheatMicrobiome/ANLJOB2/demux/ANLJOB2demux.qza" \
  --output-path "/home/sunx/WheatMicrobiome/ANLJOB2/demux/" 

cd /home/sunx/WheatMicrobiome/ANLJOB2/demux
rename -v _001.fastq.gz .fastq.gz *
rename -v _L001_ _ *


#####################################################################################
# QC with dada2 pipeline in R
#####################################################################################


###########################
###QC on ANLJOB1 dataset###
###########################

library(dada2)
library(ShortRead)
library(Biostrings)
packageVersion("dada2")
packageVersion("ShortRead")
packageVersion("Biostrings")
library(phyloseq)
library(ape)
library(kmer)

setwd("/home/sunx/WheatMicrobiome/Rworkdirectory")


pathJ1 <- "/home/sunx/WheatMicrobiome/ANLJOB1/demux"
fnFsJ1 <- sort(list.files(pathJ1, pattern="_R1.fastq", full.names = TRUE))
fnRsJ1 <- sort(list.files(pathJ1, pattern="_R2.fastq", full.names = TRUE))
sample.namesJ1 <- sapply(strsplit(basename(fnFsJ1), "_"), `[`, 1)

FWD <- "TTGGTCATTTAGAGGAAGTAA"  ## CHANGE ME to your forward primer sequence
REV <- "CGTTCTTCATCGATGC"
allOrients <- function(primer) {
  # Create all orientations of the input sequence
  require(Biostrings)
  dna <- DNAString(primer)  # The Biostrings works w/ DNAString objects rather than character vectors
  orients <- c(Forward = dna, Complement = Biostrings::complement(dna), Reverse = reverse(dna),
               RevComp = reverseComplement(dna))
  return(sapply(orients, toString))  # Convert back to character vector
}
FWD.orients <- allOrients(FWD)
REV.orients <- allOrients(REV)

fnFs.filtN <- file.path(pathJ1, "filtN", basename(fnFsJ1)) # Put N-filterd files in filtN/ subdirectory
fnRs.filtN <- file.path(pathJ1, "filtN", basename(fnRsJ1))
filterAndTrim(fnFsJ1, fnFs.filtN, fnRsJ1, fnRs.filtN, maxN = 0, multithread = TRUE)


primerHits <- function(primer, fn) {
  # Counts number of reads in which the primer is found
  nhits <- vcountPattern(primer, sread(readFastq(fn)), fixed = FALSE)
  return(sum(nhits > 0))
}
rbind(FWD.ForwardReads = sapply(FWD.orients, primerHits, fn = fnFs.filtN[[1]]), 
      FWD.ReverseReads = sapply(FWD.orients, primerHits, fn = fnRs.filtN[[1]]), 
      REV.ForwardReads = sapply(REV.orients, primerHits, fn = fnFs.filtN[[1]]), 
      REV.ReverseReads = sapply(REV.orients, primerHits, fn = fnRs.filtN[[1]]))

cutadapt <- "/home/liufei/anaconda3/bin/cutadapt" # CHANGE ME to the cutadapt path on your machine
system2(cutadapt, args = "--version") # Run shell commands from R

pathJ1.cut <- file.path(pathJ1, "cutadapt")
if(!dir.exists(pathJ1.cut)) dir.create(pathJ1.cut)
fnFsJ1.cut <- file.path(pathJ1.cut, basename(fnFs.filtN))
fnRsJ1.cut <- file.path(pathJ1.cut, basename(fnRs.filtN))

FWD.RC <- dada2:::rc(FWD)
REV.RC <- dada2:::rc(REV)
# Trim FWD and the reverse-complement of REV off of R1 (forward reads)
R1.flags <- paste("-g", FWD, "-a", REV.RC) 
# Trim REV and the reverse-complement of FWD off of R2 (reverse reads)
R2.flags <- paste("-G", REV, "-A", FWD.RC) 
# Run Cutadapt
for(i in seq_along(fnFsJ1)) {
  system2(cutadapt, args = c(R1.flags, R2.flags, "-n", 2, # -n 2 required to remove FWD and REV from reads
                             "-o", fnFsJ1.cut[i], "-p", fnRsJ1.cut[i], # output files
                             fnFs.filtN[i], fnRs.filtN[i])) # input files
}

rbind(FWD.ForwardReads = sapply(FWD.orients, primerHits, fn = fnFsJ1.cut[[1]]), 
      FWD.ReverseReads = sapply(FWD.orients, primerHits, fn = fnRsJ1.cut[[1]]), 
      REV.ForwardReads = sapply(REV.orients, primerHits, fn = fnFsJ1.cut[[1]]), 
      REV.ReverseReads = sapply(REV.orients, primerHits, fn = fnRsJ1.cut[[1]]))
# Forward and reverse fastq filenames have the format:
cutFsJ1 <- sort(list.files(pathJ1.cut, pattern = "R1.fastq.gz", full.names = TRUE))
cutRsJ1 <- sort(list.files(pathJ1.cut, pattern = "R2.fastq.gz", full.names = TRUE))

pdf("fnFsJ1.cut.plotQualityProfileF1-30.pdf", height = 600, width = 600)
plotQualityProfile(fnFsJ1.cut[1:30])
dev.off()

pdf("fnRsJ1.cut.plotQualityProfileF1-30.pdf", height = 600, width = 600)
plotQualityProfile(fnRsJ1.cut[1:30])
dev.off()

# Extract sample names, assuming filenames have format:
get.sample.name <- function(fname) strsplit(basename(fname), "_")[[1]][1]
sample.namesJ1 <- unname(sapply(fnFsJ1.cut, get.sample.name))
head(sample.namesJ1)

rm(list=ls()[!(ls() %in% c("allOrients", "cutadapt", "cutFsJ1", "cutRsJ1", "fnFs.filtN", "fnFsJ1", "fnFsJ1.cut", "fnRs.filtN", "fnRsJ1", "fnRsJ1.cut", 
"FWD", "FWD.orients", "FWD.RC", "get.sample.name", "pathJ1", "pathJ1.cut", "primerHits", "R1.flags", "R2.flags", 
"REV", "REV.orients", "REV.RC", "sample.namesJ1", "sample.namesJ1"))])

pathJ1.QC <- file.path(pathJ1, "QCstrategy")
if(!dir.exists(pathJ1.QC)) dir.create(pathJ1.QC)

fnFsJ1.QC1 <- file.path(pathJ1.QC, "filtered.1", basename(cutFsJ1))
fnRsJ1.QC1 <- file.path(pathJ1.QC, "filtered.1", basename(cutRsJ1))

outJ1.1 <- filterAndTrim(cutFsJ1, fnFsJ1.QC1, cutRsJ1, fnRsJ1.QC1, maxN = 0, maxEE = c(2, 2), truncQ = 2, minLen = 50, rm.phix = TRUE, compress = TRUE, multithread =  TRUE)

head(outJ1.1)
fnFsJ1.QC1 <- file.path(list.files(file.path(pathJ1.QC, "filtered.1"), pattern = "_R1.fastq.gz", full.names = TRUE))
fnRsJ1.QC1 <- file.path(list.files(file.path(pathJ1.QC, "filtered.1"), pattern = "_R2.fastq.gz", full.names = TRUE))
errFFJ1.1 <- learnErrors(fnFsJ1.QC1, multithread = TRUE)
errRFJ1.1 <- learnErrors(fnRsJ1.QC1, multithread = TRUE)

pdf("F.plotErrorsFJ1.1-gamma.pdf", height = 20, width = 20)
plotErrors(errFFJ1.1, nominalQ = TRUE)
dev.off()
pdf("F.plotErrorsRJ1.1-gamma.pdf", height = 20, width = 20)
plotErrors(errRFJ1.1, nominalQ = TRUE)
dev.off()

derepFsFJ1.1 <- derepFastq(fnFsJ1.QC1, verbose = TRUE)
dadaFsFJ1.1 <- dada(derepFsFJ1.1, err = errFFJ1.1, multithread = TRUE)
derepRsFJ1.1 <- derepFastq(fnRsJ1.QC1, verbose = TRUE)
dadaRsFJ1.1 <- dada(derepRsFJ1.1, err = errRFJ1.1, multithread = TRUE)

mergersJ1.1 <- mergePairs(dadaFsFJ1.1, derepFsFJ1.1, dadaRsFJ1.1, derepRsFJ1.1, verbose=TRUE)
seqtabPairendJ1.1 <- makeSequenceTable(mergersJ1.1)
seqtabPairendJ1.nochim.1 <- removeBimeraDenovo(seqtabPairendJ1.1, method="consensus", multithread=TRUE, verbose=TRUE)

# Track reads through the pipeline
getN <- function(x) sum(getUniques(x))
trackFJ1.1 <- cbind(outJ1.1[names(dadaFsFJ1.1),], sapply(dadaFsFJ1.1, getN), sapply(dadaRsFJ1.1, getN), rowSums(seqtabPairendJ1.nochim.1))
colnames(trackFJ1.1) <- c("input", "filtered", "denoisedF", "denoisedR", "nonchim")
head(trackFJ1.1)
write.csv(trackFJ1.1, "trackFJ1.1-gamma.csv")


###########################
###QC on ANLJOB2 dataset###
###########################

pathJ2 <- "/home/sunx/WheatMicrobiome/ANLJOB2/demux"
fnFsJ2 <- sort(list.files(pathJ2, pattern="_R1.fastq", full.names = TRUE))
fnRsJ2 <- sort(list.files(pathJ2, pattern="_R2.fastq", full.names = TRUE))
sample.namesJ2 <- sapply(strsplit(basename(fnFsJ2), "_"), `[`, 1)

FWD <- "TTGGTCATTTAGAGGAAGTAA"  ## CHANGE ME to your forward primer sequence
REV <- "CGTTCTTCATCGATGC"
allOrients <- function(primer) {
  # Create all orientations of the input sequence
  require(Biostrings)
  dna <- DNAString(primer)  # The Biostrings works w/ DNAString objects rather than character vectors
  orients <- c(Forward = dna, Complement = Biostrings::complement(dna), Reverse = reverse(dna),
               RevComp = reverseComplement(dna))
  return(sapply(orients, toString))  # Convert back to character vector
}
FWD.orients <- allOrients(FWD)
REV.orients <- allOrients(REV)

fnFsJ2.filtN <- file.path(pathJ2, "filtN", basename(fnFsJ2)) # Put N-filterd files in filtN/ subdirectory
fnRsJ2.filtN <- file.path(pathJ2, "filtN", basename(fnRsJ2))
filterAndTrim(fnFsJ2, fnFsJ2.filtN, fnRsJ2, fnRsJ2.filtN, maxN = 0, multithread = TRUE)

primerHits <- function(primer, fn) {
  # Counts number of reads in which the primer is found
  nhits <- vcountPattern(primer, sread(readFastq(fn)), fixed = FALSE)
  return(sum(nhits > 0))
}
rbind(FWD.ForwardReads = sapply(FWD.orients, primerHits, fn = fnFsJ2.filtN[[1]]), 
      FWD.ReverseReads = sapply(FWD.orients, primerHits, fn = fnRsJ2.filtN[[1]]), 
      REV.ForwardReads = sapply(REV.orients, primerHits, fn = fnFsJ2.filtN[[1]]), 
      REV.ReverseReads = sapply(REV.orients, primerHits, fn = fnRsJ2.filtN[[1]]))

cutadapt <- "/home/liufei/anaconda3/bin/cutadapt" # CHANGE ME to the cutadapt path on your machine
system2(cutadapt, args = "--version") # Run shell commands from R

pathJ2.cut <- file.path(pathJ2, "cutadapt")
if(!dir.exists(pathJ2.cut)) dir.create(pathJ2.cut)
fnFsJ2.cut <- file.path(pathJ2.cut, basename(fnFsJ2))
fnRsJ2.cut <- file.path(pathJ2.cut, basename(fnRsJ2))

FWD.RC <- dada2:::rc(FWD)
REV.RC <- dada2:::rc(REV)
# Trim FWD and the reverse-complement of REV off of R1 (forward reads)
R1.flags <- paste("-g", FWD, "-a", REV.RC) 
# Trim REV and the reverse-complement of FWD off of R2 (reverse reads)
R2.flags <- paste("-G", REV, "-A", FWD.RC) 
# Run Cutadapt
for(i in seq_along(fnFsJ2)) {
  system2(cutadapt, args = c(R1.flags, R2.flags, "-n", 2, # -n 2 required to remove FWD and REV from reads
                             "-o", fnFsJ2.cut[i], "-p", fnRsJ2.cut[i], # output files
                             fnFsJ2.filtN[i], fnRsJ2.filtN[i])) # input files
}

rbind(FWD.ForwardReads = sapply(FWD.orients, primerHits, fn = fnFsJ2.cut[[1]]), 
      FWD.ReverseReads = sapply(FWD.orients, primerHits, fn = fnRsJ2.cut[[1]]), 
      REV.ForwardReads = sapply(REV.orients, primerHits, fn = fnFsJ2.cut[[1]]), 
      REV.ReverseReads = sapply(REV.orients, primerHits, fn = fnRsJ2.cut[[1]]))
# Forward and reverse fastq filenames have the format:
cutFsJ2 <- sort(list.files(pathJ2.cut, pattern = "R1.fastq.gz", full.names = TRUE))
cutRsJ2 <- sort(list.files(pathJ2.cut, pattern = "R2.fastq.gz", full.names = TRUE))

pdf("fnFsJ2.cut.plotQualityProfileF1-30.pdf", height = 600, width = 600)
plotQualityProfile(fnFsJ2.cut[1:30])
dev.off()

pdf("fnRsJ2.cut.plotQualityProfileF1-30.pdf", height = 600, width = 600)
plotQualityProfile(fnRsJ2.cut[1:30])
dev.off()

# Extract sample names, assuming filenames have format:
get.sample.name <- function(fname) strsplit(basename(fname), "_")[[1]][1]
sample.namesJ2 <- unname(sapply(fnFsJ2.cut, get.sample.name))
head(sample.namesJ2)


rm(list=ls()[!(ls() %in% c("cutFsJ2", "cutRsJ2", 
"fnFsJ2", "fnFsJ2.cut", "fnFsJ2.filtN", "fnRsJ2", "fnRsJ2.cut", "fnRsJ2.filtN", "FWD.RC", "pathJ2", "pathJ2.cut", 
"R1.flags", "R2.flags", "REV.RC", "sample.namesJ2", "sample.namesJ2"))])


pathJ2.QC <- file.path(pathJ2, "QCstrategy")
if(!dir.exists(pathJ2.QC)) dir.create(pathJ2.QC)

fnFsJ2.QC1 <- file.path(pathJ2.QC, "filtered.1", basename(cutFsJ2))
fnRsJ2.QC1 <- file.path(pathJ2.QC, "filtered.1", basename(cutRsJ2))

outJ2.1 <- filterAndTrim(cutFsJ2, fnFsJ2.QC1, cutRsJ2, fnRsJ2.QC1, maxN = 0, maxEE = c(2, 2), truncQ = 2, minLen = 50, rm.phix = TRUE, compress = TRUE, multithread =  TRUE)

head(outJ2.1)
fnFsJ2.QC1 <- file.path(list.files(file.path(pathJ2.QC, "filtered.1"), pattern = "_R1.fastq.gz", full.names = TRUE))
fnRsJ2.QC1 <- file.path(list.files(file.path(pathJ2.QC, "filtered.1"), pattern = "_R2.fastq.gz", full.names = TRUE))
errFFJ2.1 <- learnErrors(fnFsJ2.QC1, multithread = TRUE)
errRFJ2.1 <- learnErrors(fnRsJ2.QC1, multithread = TRUE)

pdf("F.plotErrorsFJ2.1-gamma.pdf", height = 20, width = 20)
plotErrors(errFFJ2.1, nominalQ = TRUE)
dev.off()
pdf("F.plotErrorsRJ2.1-gamma.pdf", height = 20, width = 20)
plotErrors(errRFJ2.1, nominalQ = TRUE)
dev.off()

derepFsFJ2.1 <- derepFastq(fnFsJ2.QC1, verbose = TRUE)
dadaFsFJ2.1 <- dada(derepFsFJ2.1, err = errFFJ2.1, multithread = TRUE)
derepRsFJ2.1 <- derepFastq(fnRsJ2.QC1, verbose = TRUE)
dadaRsFJ2.1 <- dada(derepRsFJ2.1, err = errRFJ2.1, multithread = TRUE)

mergersJ2.1 <- mergePairs(dadaFsFJ2.1, derepFsFJ2.1, dadaRsFJ2.1, derepRsFJ2.1, verbose=TRUE)
seqtabPairendJ2.1 <- makeSequenceTable(mergersJ2.1)
seqtabPairendJ2.nochim.1 <- removeBimeraDenovo(seqtabPairendJ2.1, method="consensus", multithread=TRUE, verbose=TRUE)

# Track reads through the pipeline
getN <- function(x) sum(getUniques(x))
trackFJ2.1 <- cbind(outJ2.1, sapply(dadaFsFJ2.1, getN), sapply(dadaRsFJ2.1, getN), rowSums(seqtabPairendJ2.nochim.1))
colnames(trackFJ2.1) <- c("input", "filtered", "denoisedF", "denoisedR", "nonchim")
head(trackFJ2.1)
write.csv(trackFJ2.1, "trackFJ2.1-gamma.csv")


#####################################################################################
# OTU clustering and taxonomy assignment
#####################################################################################

library(dada2)
library(ShortRead)
library(Biostrings)
packageVersion("dada2")
packageVersion("ShortRead")
packageVersion("Biostrings")
library(phyloseq)
library(ape)
library(kmer)

setwd("/home/sunx/WheatMicrobiome/Rworkdirectory")

attach("WheatMicrobiome3J1-0.2-gamma.Rdata");
seqtabPairendJ1.nochim.1 <- seqtabPairendJ1.nochim.1;
detach("WheatMicrobiome3J1-0.2-gamma.Rdata")

attach("WheatMicrobiome3J2-0.2-gamma.Rdata");
seqtabPairendJ2.nochim.1 <- seqtabPairendJ2.nochim.1;
detach("WheatMicrobiome3J2-0.2-gamma.Rdata")


dim(seqtabPairendJ1.nochim.1)
# [1]  567 1954
dim(seqtabPairendJ2.nochim.1)
# [1]  480 2031

# merge two matrix into one
seqtab.nochim <- t(merge(t(seqtabPairendJ1.nochim.1), t(seqtabPairendJ2.nochim.1), by = "row.names", all = TRUE))
seqtab.nochim[is.na(seqtab.nochim)] <- 0
dim(seqtab.nochim)
# [1] 1048 3438
colnames(seqtab.nochim) <- seqtab.nochim[1,]
seqtab.nochim <- seqtab.nochim[-1,]
seqtab.nochim <- as.data.frame(seqtab.nochim)

# format the dataframe with numeric columns
fmatnumdf <- function(inputdf)
{
    i <- 1:ncol(inputdf)
    inputdf[, i] <- apply(inputdf[ , i], 2, function(x) as.numeric(as.character(x)))
    inputdf
}
seqtab.nochim <- fmatnumdf(seqtab.nochim)

write.csv(seqtab.nochim,"seqtab.nochim-gamma.csv")

# modify the rownames.
sample.names <- sapply(strsplit(basename(rownames(seqtab.nochim)), "_"), `[`, 1)
rownames(seqtab.nochim) <- sample.names
dim(seqtab.nochim)
# [1] 1047 3438


# taxonomy assignment

fastaRef.UNITEF <- "/home/sunx/TaxonomyReference/sh_general_release_s_10.05.2021/sh_general_release_dynamic_s_10.05.2021_dev.fasta"
fastaRef.UNITEA <- "/home/sunx/TaxonomyReference/sh_general_release_s_all_10.05.2021/sh_general_release_dynamic_s_all_10.05.2021_dev.fasta"

allF.taxidbp75.UNITEF <- assignTaxonomy(colnames(seqtab.nochim), refFasta = fastaRef.UNITEF, minBoot = 75, outputBootstraps = TRUE,  tryRC = TRUE, multithread = TRUE)
allF.taxidbp75.UNITEA <- assignTaxonomy(colnames(seqtab.nochim), refFasta = fastaRef.UNITEA, minBoot = 75, outputBootstraps = TRUE,  tryRC = TRUE, multithread = TRUE)

write.csv(allF.taxidbp75.UNITEF[[1]],"allF.taxidbp75.UNITEF-gamma.csv")
write.csv(allF.taxidbp75.UNITEA[[1]],"allF.taxidbp75.UNITEA-gamma.csv")


# give lables to each ASV
briefToSeqF <- colnames(seqtab.nochim)
names(briefToSeqF) <- paste0("F_ASV_", seq(ncol(seqtab.nochim))) # ASV1, ASV2, ...


##################################################
# Calculate bp50

# seqdf2OTU is used to cluster sequences of with equal lengths into OTUs.
# inputseqdf is an 1 column dataframe with labels as rownames and sequences in cells in the column, inputthreshold is decimal, e.g., 0.97.
seqdf2OTU <- function(inputseqdf, inputthreshold)
{
    library(ape)
    library(kmer)
    tempseqs.matrix <- as.matrix(cbind(rownames(inputseqdf),data.frame(inputseqdf, row.names=NULL)))
    tempseqs.dnabin <- strsplit(tempseqs.matrix[,2],"")
    tempseqs.dnabin <- lapply(tempseqs.dnabin, tolower)
    tempseqs.dnabin <- lapply(tempseqs.dnabin, t)
    names(tempseqs.dnabin) <- tempseqs.matrix[,1]
    tempseqs.dnabin <- as.DNAbin(tempseqs.dnabin)
    set.seed(999)
    tempOTUs <- otu(tempseqs.dnabin, k = 5, threshold = inputthreshold, nstart = 20)
    tempOTUs
}

# check for the rownames with asterisks with grepl, which are used as representatives.
# generate the variable list with OTU names.
OTUlist <- function(inputOTU)
{
    temp.OTUs.df <- cbind(read.table(text = names(inputOTU)), inputOTU)
    temp.OTUs.reps.df <- temp.OTUs.df[grepl("\\*",temp.OTUs.df[,1]),] # 注意，*号要加\\
    temp.OTUs.list <- inputOTU[grepl("\\*",names(inputOTU))]
    temp.OTUs.list
}

# remove the asterisks in names in OTUs.list, and put related sequences into .OTUs.seq.
OTUseqs <- function(inputOTUlist, inputbriefToSeq)
{
    temp.OTUs.seq <- as.data.frame(inputbriefToSeq)[gsub("\\*", "", names(inputOTUlist)),]
    temp.OTUs.seq <- as.data.frame(temp.OTUs.seq)
    rownames(temp.OTUs.seq) <- gsub("\\*", "", names(inputOTUlist))
    temp.OTUs.seq
}

# a function to sum certain columns
he<-function(x){
  x<-as.data.frame(x)
  x[dim(x)[1]+1,]<-colSums(x)
  return(x[dim(x)[1],])
  }

# generate OTU seqtab.
OTUseqtable <- function(inputseqdf, inputseqtab, inputOTU, inputOTUlist, inputOTUseq)
{
    tempseqs.matrix <- as.matrix(cbind(rownames(inputseqdf),data.frame(inputseqdf, row.names=NULL)))
    temp.ASVs.OTUs.seqs.list <- as.data.frame(cbind(tempseqs.matrix,inputOTU))
    colnames(temp.ASVs.OTUs.seqs.list) <- c("ASVs","seqs","OTUs")
    temp.OTUs.seqtab.t <- as.data.frame(t(inputseqtab[,temp.ASVs.OTUs.seqs.list$seqs]))
    temp.OTUs.seqtab.t.he <- data.frame(NULL)
    for(k in 1:length(inputOTUlist))
        {
        temp.OTUs.seqtab.t.he<-rbind(temp.OTUs.seqtab.t.he,he(temp.OTUs.seqtab.t[temp.ASVs.OTUs.seqs.list$OTUs==inputOTUlist[k],]))
        }
    rownames(temp.OTUs.seqtab.t.he) <- inputOTUseq[,1]
    temp.OTUs.seqtab.he <- t(temp.OTUs.seqtab.t.he)
    temp.OTUs.seqtab.he
}

# taxtable_rm__ remove the taxonomy hierarchies with "__" in tax table, such as "s__", "g__", etc.
taxtable_rm__ <- function(inputtaxtable)
{
    temp.tax <- inputtaxtable
    temp.tax[] <- lapply(temp.tax, gsub, pattern='s__', replacement='')
    temp.tax[] <- lapply(temp.tax, gsub, pattern='g__', replacement='')
    temp.tax[] <- lapply(temp.tax, gsub, pattern='f__', replacement='')
    temp.tax[] <- lapply(temp.tax, gsub, pattern='o__', replacement='')
    temp.tax[] <- lapply(temp.tax, gsub, pattern='c__', replacement='')
    temp.tax[] <- lapply(temp.tax, gsub, pattern='p__', replacement='')
    temp.tax[] <- lapply(temp.tax, gsub, pattern='k__', replacement='')
    temp.tax
}

# adjust in clean tax table
taxtable_adjust <- function(inputtaxclean, inputtax)
{
    temp.tax <- inputtax; temp.tax.clean <- inputtaxclean
    temp.tax$asvs <- rownames(temp.tax)

    for (i in 1:nrow(temp.tax.clean)){
    if (temp.tax.clean[i,1] == ""){
        temp.tax.clean$Kingdom[i] <- paste("Fungi", temp.tax$asvs[i], sep = "_")
        temp.tax.clean[i, 1:7] <- temp.tax.clean$Kingdom[i]
    } else if (temp.tax.clean[i,2] == ""){
        temp.tax.clean$Phylum[i] <- paste(temp.tax.clean$Kingdom[i], temp.tax$asvs[i], sep = "_")
        temp.tax.clean[i, 2:7] <- temp.tax.clean$Phylum[i]
    } else if (temp.tax.clean[i,3] == ""){
        temp.tax.clean$Class[i] <- paste(temp.tax.clean$Phylum[i], temp.tax$asvs[i], sep = "_")
        temp.tax.clean[i, 3:7] <- temp.tax.clean$Class[i]
    } else if (temp.tax.clean[i,4] == ""){
        temp.tax.clean$Order[i] <- paste(temp.tax.clean$Class[i], temp.tax$asvs[i], sep = "_")
        temp.tax.clean[i, 4:7] <- temp.tax.clean$Order[i]
    } else if (temp.tax.clean[i,5] == ""){
        temp.tax.clean$Family[i] <- paste(temp.tax.clean$Order[i], temp.tax$asvs[i], sep = "_")
        temp.tax.clean[i, 5:7] <- temp.tax.clean$Family[i]
    } else if (temp.tax.clean[i,6] == ""){
        temp.tax.clean$Genus[i] <- paste(temp.tax.clean$Family[i], temp.tax$asvs[i], sep = "_")
        temp.tax.clean[i, 6:7] <- temp.tax.clean$Genus[i]
    } else if (temp.tax.clean[i,7] == ""){
        temp.tax.clean$Species[i] <- paste(temp.tax.clean$Genus[i], temp.tax$asvs[i], sep = "_")
    } else {
    temp.tax.clean$Species[i] <- paste(temp.tax.clean$Genus[i], temp.tax.clean$Species[i], sep = "_")
    }
    }
    temp.tax.clean
}

allF.taxidbp75.UNITEF.ASVs <- allF.taxidbp75.UNITEF
rownames(allF.taxidbp75.UNITEF.ASVs[[1]]) <- names(briefToSeqF); rownames(allF.taxidbp75.UNITEF.ASVs[[2]]) <- names(briefToSeqF)
allF.taxidbp75 <- allF.taxidbp75.UNITEF
allF.taxidbp75.dfm1 <- as.data.frame(allF.taxidbp75[[1]]) 
allF.taxidbp75.dfm2 <- as.data.frame(allF.taxidbp75[[2]])
allF.taxidbp75.ASVs <- allF.taxidbp75.UNITEF.ASVs
allF.taxidbp75.dfm1.ASVs <- as.data.frame(allF.taxidbp75.ASVs[[1]]) 
allF.taxidbp75.dfm2.ASVs <- as.data.frame(allF.taxidbp75.ASVs[[2]])

NAF.bp75 <- allF.taxidbp75.dfm1[is.na(allF.taxidbp75.dfm1$Species),] #Never use =='NA' 
nonNAF.bp75 <- allF.taxidbp75.dfm1[!is.na(allF.taxidbp75.dfm1$Species),]
NAF.bp75.ASVs <- allF.taxidbp75.dfm1.ASVs[is.na(allF.taxidbp75.dfm1.ASVs$Species),] #Never use =='NA' 
nonNAF.bp75.ASVs <- allF.taxidbp75.dfm1.ASVs[!is.na(allF.taxidbp75.dfm1.ASVs$Species),]

NAF.bp75.seqs <- as.data.frame(briefToSeqF[rownames(NAF.bp75.ASVs)]); rownames(NAF.bp75.seqs) <- rownames(NAF.bp75.ASVs)


# seqdf2OTU is used to cluster sequences of with equal lengths into OTUs.
NAF.bp75.OTUs <- seqdf2OTU(NAF.bp75.seqs, 0.97)

# check for the rownames with asterisks with grepl, which are used as representatives.
NAF.bp75.OTUs.list <- OTUlist(NAF.bp75.OTUs)
NAF.bp75.OTUs.seq <- OTUseqs(NAF.bp75.OTUs.list, briefToSeqF)

# generate OTU seqtab.
NAF.bp75.OTUs.seqtab.he <- OTUseqtable(NAF.bp75.seqs, seqtab.nochim, NAF.bp75.OTUs, NAF.bp75.OTUs.list, NAF.bp75.OTUs.seq)


# identify OTUs
NAF.taxidbp75.UNITEF <- assignTaxonomy(NAF.bp75.OTUs.seqtab.he, refFasta = fastaRef.UNITEF, minBoot = 50, outputBootstraps = TRUE,  tryRC = TRUE, multithread = TRUE)
NAF.taxidbp75.UNITEA <- assignTaxonomy(NAF.bp75.OTUs.seqtab.he, refFasta = fastaRef.UNITEA, minBoot = 50, outputBootstraps = TRUE,  tryRC = TRUE, multithread = TRUE)
NAF.taxidbp75 <- NAF.taxidbp75.UNITEF

write.csv(NAF.taxidbp75.UNITEF[[1]],"NAF.taxidbp75.UNITEFa-gamma.csv")
write.csv(NAF.taxidbp75.UNITEA[[1]],"NAF.taxidbp75.UNITEAa-gamma.csv")
write.csv(nonNAF.bp75,"nonNAF.bp75.csv")


# combine identified taxtable and otutable of otu and nonNAF
NAF.bp75.OTUs2.list <- paste("F_OTU_", NAF.bp75.OTUs.list, sep="") # 修改otu的格式，加上F_OTU的标识
NAF.bp75.OTUs2.seqtab.he <- NAF.bp75.OTUs.seqtab.he; colnames(NAF.bp75.OTUs2.seqtab.he) <- NAF.bp75.OTUs2.list # 把seq改成otu

NAF.bp75.OTUs1 <- NAF.taxidbp75[[1]]
NAF.bp75.OTUs2 <- NAF.bp75.OTUs1; rownames(NAF.bp75.OTUs2) <- NAF.bp75.OTUs2.list # 把seq改成otu

nonNAF.bp75.seqtab.t <- seqtab.nochim[,rownames(nonNAF.bp75)] # 生成nonNAF的seqtab
nonNAF.bp75.ASVtab.t <- nonNAF.bp75.seqtab.t; colnames(nonNAF.bp75.ASVtab.t) <- rownames(nonNAF.bp75.ASVs) # 把seqtab的标记变成ASVtab
nonNAF.bp75.ASVtab <- t(nonNAF.bp75.ASVtab.t)

allF.tax_table.taxidbp75 <- rbind(nonNAF.bp75.ASVs, NAF.bp75.OTUs2)
allF.otu_table.taxidbp75 <- cbind(t(nonNAF.bp75.ASVtab), NAF.bp75.OTUs2.seqtab.he)

write.csv(allF.tax_table.taxidbp75,"allF.tax_table.taxidbp75-gamma.csv")
write.csv(allF.otu_table.taxidbp75,"allF.otu_table.taxidbp75-gamma.csv")


# adjust tax table
allF.bp75.tax <- taxtable_rm__(allF.tax_table.taxidbp75)
allF.bp75.tax.clean <- allF.bp75.tax
allF.bp75.tax.clean[is.na(allF.bp75.tax.clean)] <- ""

# adjust in clean tax table
allF.bp75.tax.clean2 <- taxtable_adjust(allF.bp75.tax.clean, allF.bp75.tax)
nonNAF.bp75.seqtab.t <- seqtab.nochim[,rownames(nonNAF.bp75)] # 生成nonNAF的seqtab

write.csv(allF.bp75.tax.clean2,"allF.bp75.tax.clean2-gamma.csv")

# generate the phyloseq object
dim(allF.otu_table.taxidbp75);dim(smdf);dim(allF.bp75.tax.clean2)
allF.bp75.ps <- phyloseq(otu_table(allF.otu_table.taxidbp75, taxa_are_rows=FALSE), sample_data(smdf), tax_table(as.matrix(allF.bp75.tax.clean2))) 
allF.bp75.ps2 <- tax_glom(allF.bp75.ps, "Species", NArm = TRUE)


########################
# Fig. 2
library(ShortRead)
library(Biostrings)
library(phyloseq)
library(vegan)
library(ecodist)
library(WGCNA)
library(igraph)
library(ggplot2)
library(multtest)
# library(RMThreshold)
library(bipartite)
library(reshape2)
library(MASS)
# library(PCNM)
library(SoDA)
library(ape)
library(SpiecEasi)
library(Matrix)
library(phangorn)
library(ggpubr)
library(Hmisc)
library(minpack.lm)
library(stats4)
library(grid)
library(gridExtra)
library(export)


allF.ps <- allF.bp75.ps
allF.ps2 <- allF.bp75.ps2

allF.ps <- prune_samples(!(sample_data(allF.ps)$Sample %in% 
c("MockCommunity1.PNA", "MockCommunity2.PNA")), allF.ps) 
allF.ps <- prune_samples(sample_data(allF.ps)$Status == "Healthy", allF.ps) 

allF.ps2 <- prune_samples(!(sample_data(allF.ps2)$Sample %in% 
c("MockCommunity1.PNA", "MockCommunity2.PNA")), allF.ps2) 
allF.ps2 <- prune_samples(sample_data(allF.ps2)$Status == "Healthy", allF.ps2) 


########################
# data preparation

allF.ps3 <- prune_taxa(taxa_sums(allF.ps2) > 2, allF.ps2) #remove singletons and doubletons
allF.ps3 <- prune_samples(rowSums(otu_table(allF.ps3)) > 1000, allF.ps3) #remove samples with less than 1000 seqs

allF.ps.helt1 <- allF.ps3
otu_table(allF.ps.helt1) <-otu_table(decostand(otu_table(allF.ps3), method = "hellinger"), taxa_are_rows=FALSE)

allF.helt1.psra <- transform_sample_counts(allF.ps.helt1, function(x){x / sum(x)}) # ra transforms
allF.helt1.psra.rr <- filter_taxa(allF.ps.helt1, function(x) sum(x) > .001, TRUE)

allF.ps.helt <- prune_taxa(row.names(tax_table(allF.helt1.psra.rr)), allF.ps.helt1)

ps <- allF.ps.helt

subsetdf <- function(inputdf, inputenv, envfator, factorvalue)
	{
	outputdf <- inputdf[inputenv[,envfator]==factorvalue,]
	outputdf <- outputdf[rowSums(outputdf)!=0,]
	outputdf <- outputdf[,colSums(outputdf)!=0]
	outputdf	
	}

subsetps <- function(inputps, envfator, factorvalue)
	{
	outputps <- prune_samples(as.logical(sample_data(inputps)[,envfator]==factorvalue), inputps) 
	# sample_data(inputps)$envfator的形式可以直接用，但是sample_data(inputps)[,envfator]形式的时候必须加上as.logical
	outputps <- prune_taxa(taxa_sums(outputps) > 0, outputps)
	outputps	
	}

subsetps2 <- function(inputps, envfator1, factorvalue1, envfator2, factorvalue2)
	{
	outputps <- prune_samples(as.logical(sample_data(inputps)[,envfator1]==factorvalue1), inputps) 
	outputps <- prune_samples(as.logical(sample_data(outputps)[,envfator2]==factorvalue2), outputps) 
	outputps <- prune_taxa(taxa_sums(outputps) > 0, outputps)
	outputps	
	}

ps2df <- function(inputps)
	{tempdf <- as.data.frame(as(otu_table(inputps), "matrix"))
	colnames(tempdf) <- as(tax_table(inputps), "matrix")[,"Species"]
	tempdf
	}

ps.Aep <- subsetps(ps,"Host","Aegilops_peregrina")
ps.Aes <- subsetps(ps,"Host","Aegilops_sharonenesis")
ps.Avs <- subsetps(ps,"Host","Avena_sterilis")
ps.Hos <- subsetps(ps,"Host","Hordeum_spontaneum")
ps.Tra <- subsetps(ps,"Host","Triticum_aestivum")
ps.Trd <- subsetps(ps,"Host","Triticum_dicoccoides")

save.image("WheatMicrobiome3-1general-gamma.Rdata")

########################
# Fig 2A. Stack bar plot of top 12 abundant classes 

# remove suffixes of "Fungi_ASV..."
psrm_F_ <- function(inputps)
{
    temp.taxdf <- as.data.frame(as(tax_table(inputps),"matrix"))
    temp.taxdf <- apply(temp.taxdf, 2, function(x) gsub("_F_.*","", x))
    temp.ps.taxclean <- phyloseq(otu_table(inputps),sample_data(inputps),tax_table(as.matrix(temp.taxdf)))
    temp.ps.taxclean
}
ps.taxclean <- psrm_F_(ps)

# generate top 12 classes
ps.host = merge_samples(ps.taxclean, "Host", fun = mean)
ps.site = merge_samples(ps.taxclean, "Site", fun = mean)

ps.host.cla <- tax_glom(ps.host, "Class", NArm = FALSE, bad_empty = "NA")
ps.site.cla <- tax_glom(ps.site, "Class", NArm = FALSE, bad_empty = "NA")

pstopn <- function(inputps, topn)
	{tempps <- inputps
	topnls <- names(sort(taxa_sums(tempps),decreasing = TRUE))[1:topn]
	tempps <- prune_taxa(topnls,tempps)
	tempps
	}
ps2stack <- function (inputps, inputlevel, inputlevel.rad)
	{
	library(scales)
	library(reshape2)
	ps.df <- as.data.frame(as(otu_table(inputps), "matrix"))
	stack.no <- dim(ps.df)[2]
	colnames(ps.df) <- tax_table(inputps)[,"Class"]
	ps.df$Host <- rownames(ps.df)
	psm.df <- melt(ps.df, id.vars = c('Host'))
	stack.gg <- ggplot(psm.df,aes(x = factor(Host, levels=inputlevel.rad), y = value, fill = factor(variable, levels=inputlevel))) + 
		geom_bar(position = "fill",stat = "identity") + 
		scale_y_continuous(labels = percent_format()) +
		scale_fill_manual (values=cols(stack.no)) +
		theme(axis.text.x = element_text(face="bold", size = 12, angle = 90, hjust = 1, vjust = 1))
	rm(ps.df, stack.no, psm.df)
	stack.gg
	}

library(RColorBrewer)
cols <- colorRampPalette(brewer.pal(12, "Paired"))
inlv.ps.host <- c("Aegilops_peregrina","Aegilops_sharonenesis","Avena_sterilis","Hordeum_spontaneum","Triticum_aestivum","Triticum_dicoccoides")
inlv.ps.allF <- c("Dothideomycetes","Eurotiomycetes","Leotiomycetes","Pezizomycetes","Saccharomycetes",
"Sordariomycetes","Ascomycota","Agaricomycetes","Cystobasidiomycetes","Microbotryomycetes",
"Tremellomycetes","Fungi")
inlv.ps.helt.allF <- c("Archaeorhizomycetes", "Arthoniomycetes", "Dothideomycetes", "Eurotiomycetes", "Lecanoromycetes", "Leotiomycetes", "Orbiliomycetes", 
"Pezizomycetes", "Pezizomycotina", "Saccharomycetes", "Sordariomycetes", "Taphrinomycetes", "Ascomycota", "Basidiobolomycetes", 
"Agaricomycetes", "Agaricostilbomycetes", "Cystobasidiomycetes", "Exobasidiomycetes", "Microbotryomycetes", "Tremellomycetes", 
"Tritirachiomycetes", "Ustilaginomycetes", "Wallemiomycetes", "Basidiomycota", "Blastocladiomycetes", "Calcarisporiellomycetes", 
"Chytridiomycota", "Glomeromycetes", "Mortierellomycetes", "Mucoromycetes", "Umbelopsidomycetes", "Mucoromycota", "Olpidiomycetes", 
"Rozellomycota", "Fungi")
inlv.ps.helt.Host <- c("Aegilops_peregrina", "Aegilops_sharonenesis", "Avena_sterilis", "Hordeum_spontaneum", "Triticum_aestivum", "Triticum_dicoccoides")

ps.host.cla.top12 <- pstopn(ps.host.cla, 12)
sum(taxa_sums(ps.host.cla.top12))/sum(taxa_sums(ps.host.cla))
# [1] 0.9942325
ps.host.cla.top12.RA <- transform_sample_counts(ps.host.cla.top12, function(x){x / sum(x)})

# Generate Fig. 2A
ps2stack(ps.host.cla.top12.RA, inlv.ps.helt.allF, inlv.ps.helt.Host)

save.image("WheatMicrobiome3-1general-gamma.Rdata")

########################
# Fig 2B. Stact bar plot of 20 top abundant taxa.
ps.top20 <- pstopn(ps, 20)
sum(taxa_sums(ps.top20))/sum(taxa_sums(ps))
# [1] 0.6375831

ps2stackbar <- function (inputps, inputlevel, inputsamplevel, inputtaxlevel)
	{
	library(scales)
	library(reshape2)
	temp.ps.df <- as.data.frame(as(otu_table(inputps), "matrix"))
	colnames(temp.ps.df) <- tax_table(inputps)[,inputtaxlevel]
	xlevel = names(sort(colSums(temp.ps.df),decreasing = FALSE))
	temp.ps.df$Host <- as.data.frame(as(sample_data(inputps),"matrix"))[,inputsamplevel]
	temp.psm.df <- melt(temp.ps.df, id.vars = inputsamplevel)
	temp.stack.gg <- ggplot(temp.psm.df,aes(fill = Host, x = factor(variable, levels = xlevel), y = value)) + 
		geom_bar(position="stack", stat="identity") +
		scale_fill_manual (values=cols(12)[c(2,4,6,8,10,12)]) +
		theme(axis.text.x = element_text(face="bold", size = 20, angle = 90, hjust = 1, vjust = 1)) +
		coord_flip()
	temp.stack.gg
	}

# generate Fig. 2B
Fig.2B <- ps2stackbar(ps.top20,inlv.ps.helt.Host,"Host","Species")
Fig.2B  + theme_bw() + theme(panel.border = element_blank(), panel.grid.major = element_blank(),
panel.grid.minor = element_blank(), axis.line = element_line(colour = "black"))

save.image("WheatMicrobiome3-1general-gamma.Rdata")

########################
# Fig. 2C NMDS plot of community composition labelled according to host identities
env <- as.data.frame(as(sample_data(ps),"matrix"))

ps2NMDS <- function(inputps, inputdist)
	{
	tempdf <- as.data.frame(as(otu_table(inputps),"matrix"))
	tempnmds <- metaMDS(tempdf, distance = inputdist,trace = FALSE)
	tempnmds
	}
nmds.ps.b <- ps2NMDS(ps, "bray")
ef.ps.b <- envfit(nmds.ps.b, env[,c("Host","Site")])
# Stress:     0.2576704 

nmds2plot2 <- function (inputnmds, inputenv)
	{
	temp.nmdsplot <- as.data.frame(scores(inputnmds))
	temp.nmdsplot$Rad <- inputenv$Rad
	temp.nmdsplot$tissue <- inputenv$tissue
	temp.nmdsplot.gg<- ggplot(temp.nmdsplot, aes(x=NMDS1, y=NMDS2, shape = tissue, color = Rad)) + stat_ellipse(aes(x=NMDS1, y=NMDS2, group=tissue)) + geom_point()
	rm(temp.nmdsplot)
	temp.nmdsplot.gg
	}

nmds2plot1.Host <- function (inputnmds, inputenv)
	{
	temp.nmdsplot <- as.data.frame(scores(inputnmds))
	temp.nmdsplot$Host <- inputenv$Host
	temp.nmdsplot.gg <- ggplot(temp.nmdsplot, aes(x=NMDS1, y=NMDS2, color = Host)) + 
		geom_point()
	rm(temp.nmdsplot)
	temp.nmdsplot.gg
	}

nmds2plot1.Site <- function (inputnmds, inputenv)
	{
	temp.nmdsplot <- as.data.frame(scores(inputnmds))
	temp.nmdsplot$Site <- inputenv$Site
	temp.nmdsplot.gg<- ggplot(temp.nmdsplot, aes(x=NMDS1, y=NMDS2, color = Site)) + geom_point()
	rm(temp.nmdsplot)
	temp.nmdsplot.gg
	}

nmds.gg.ps.Host.b <- nmds2plot1.Host(nmds.ps.b, env)

Host.col <- data.frame(Host = c("Aegilops_peregrina", "Aegilops_sharonenesis", "Avena_sterilis", "Hordeum_spontaneum", "Triticum_aestivum", "Triticum_dicoccoides"), 
	Host.col = c("#1F78B4", "#33A02C", "#E31A1C", "#FF7F00", "#6A3D9A", "#B15928"))
nmds.gg.ps.Host.b + scale_color_manual(values = Host.col$Host.col)

########################
# Fig. 2D NMDS plot labelled with sites. 
nmds.gg.ps.Site.b <- nmds2plot1.Site(nmds.ps.b, env)

Site.col <- env[,c("Site","latitude")]
Site.col <- unique(Site.col)
Site.col <- Site.col[order(Site.col$latitude, decreasing = TRUE),]
Site.col <- unique(Site.col$Site)
Site.col <- data.frame(Site = Site.col, Site.col = colorRampPalette(c("#1F78B4", "#A6CEE3"))(13))

Site.col1 <- Site.col[order(Site.col$Site, decreasing = FALSE),]
nmds.gg.ps.Site.b + scale_color_manual(values = Site.col1$Site.col)

save.image("WheatMicrobiome3-1general-gamma.Rdata")

########################
# Fig 2E. Linear modeling between community dissimilarity and geographic distances

ps2geolm <- function(inputps)
	{
	library(SoDA)
	library(reshape2)
	tempdf <- ps2df(inputps)
	tempenv <- as.data.frame(as(sample_data(inputps),"matrix"))
	tempdfdist <- as.matrix(vegdist(tempdf, method = "bray"))
	tempgeodist <- as.matrix(vegdist(geoXY(as.numeric(as.vector(tempenv$longitude)),as.numeric(as.vector(tempenv$longitude)),unit = 1000), method = "euclidean")) # geoXY后面必须跟numeric
	tempdfdist[upper.tri(tempdfdist, diag = TRUE)] <- NA
	tempgeodist[upper.tri(tempgeodist, diag = TRUE)] <- NA
	temppair <- cbind(melt(tempdfdist, na.rm = TRUE, value.name = "dfdist")["dfdist"],
		melt(tempgeodist, na.rm = TRUE, value.name = "geodist")["geodist"])
	tempinter <- temppair[temppair$geodist != 0,]
	tempinter
	}

dfgeodistpair.allF <- ps2geolm(ps)
dfgeodistpair.Aep <- ps2geolm(ps.Aep)
dfgeodistpair.Aes <- ps2geolm(ps.Aes)
dfgeodistpair.Avs <- ps2geolm(ps.Avs)
dfgeodistpair.Hos <- ps2geolm(ps.Hos)
dfgeodistpair.Tra <- ps2geolm(ps.Tra)
dfgeodistpair.Trd <- ps2geolm(ps.Trd)

plot(dfgeodistpair.allF$geodist,dfgeodistpair.allF$dfdist);abline(lm(dfdist ~ geodist, data = dfgeodistpair.allF))
par(mfrow=c(3,2))
plot(dfgeodistpair.Aep$geodist,dfgeodistpair.Aep$dfdist, col = "#1F78B4");abline(lm(dfdist ~ geodist, data = dfgeodistpair.Aep))
plot(dfgeodistpair.Aes$geodist,dfgeodistpair.Aes$dfdist, col = "#33A02C");abline(lm(dfdist ~ geodist, data = dfgeodistpair.Aes))
plot(dfgeodistpair.Avs$geodist,dfgeodistpair.Avs$dfdist, col = "#E31A1C");abline(lm(dfdist ~ geodist, data = dfgeodistpair.Avs))
plot(dfgeodistpair.Hos$geodist,dfgeodistpair.Hos$dfdist, col = "#FF7F00");abline(lm(dfdist ~ geodist, data = dfgeodistpair.Hos))
plot(dfgeodistpair.Tra$geodist,dfgeodistpair.Tra$dfdist, col = "#6A3D9A");abline(lm(dfdist ~ geodist, data = dfgeodistpair.Tra))
plot(dfgeodistpair.Trd$geodist,dfgeodistpair.Trd$dfdist, col = "#B15928");abline(lm(dfdist ~ geodist, data = dfgeodistpair.Trd))
par(mfrow=c(1,1))

summary(lm(dfdist ~ geodist, data = dfgeodistpair.allF))
summary(lm(dfdist ~ geodist, data = dfgeodistpair.Aep))	
summary(lm(dfdist ~ geodist, data = dfgeodistpair.Aes))	
summary(lm(dfdist ~ geodist, data = dfgeodistpair.Avs))	
summary(lm(dfdist ~ geodist, data = dfgeodistpair.Hos))	
summary(lm(dfdist ~ geodist, data = dfgeodistpair.Tra))	
summary(lm(dfdist ~ geodist, data = dfgeodistpair.Trd))	


########################
# Fig. 3 Taxon numbers and abundances of core sets in real and stimulated random community with different thresholds. 
# Generate simulated dataset

# Randomly subsample
randomsubsetps <- function(inputps, inputsize)
	{
	temppsleng <- length(row.names(sample_data(inputps)))
	temprandomsub <- sample(1:temppsleng,inputsize)
	outputps <- prune_samples(1:temppsleng %in% temprandomsub, inputps) 
	outputps <- prune_taxa(taxa_sums(outputps) > 0, outputps)
	outputps	
	}
#  Make replicates list
mkreplist <- function(inputps, inputsize, inputrepsize)
	{
	tempreplist <- list(NULL)
	for (i in 1:inputrepsize)
		{
		tempsubps <- randomsubsetps(inputps, inputsize)
		tempreplist[[i]] <- tempsubps
		print(paste(i, "out of", inputrepsize, sep = " "))
		}
	tempreplist
	}

# Calculate core taxon set at thresholds of inputfreqthres and inputRAthres
ps2TierNCore.better <- function(inputps, inputfreqthres, inputRAthres)
	{
	tempps1 <- transform_sample_counts(inputps, function(x){x / sum(x)}) # ra transforms
	if(all(taxa_sums(tempps1) < inputRAthres))
		{
		print("No core was found at this RA criteria.")
		return(0)
		}
	else
		{
		tempps1 <- filter_taxa(tempps1, function(x) sum(x) >= inputRAthres, TRUE)
		taxls1 <- rownames(tax_table(tempps1))
		}
	tempdf <- as.data.frame(otu_table(inputps))
	tempdf <- +(tempdf != 0) 
	tempps2 <- phyloseq(otu_table(tempdf, taxa_are_rows=FALSE), sample_data(inputps), tax_table(inputps))
	if (all(taxa_sums(tempps2) < dim(otu_table(tempps2))[1]*inputfreqthres)) 
		{print("No core was found at this frequency criteria.")
		return(0)
		}
	else
		{
		tempps2 <- prune_taxa(taxa_sums(tempps2) >= dim(otu_table(tempps2))[1]*inputfreqthres, tempps2) 
		taxls2 <- rownames(tax_table(tempps2))
		taxls <- taxls2[taxls2 %in% taxls1]
		tempps <- prune_taxa(taxls, inputps)
		tempps
		}
	}

# Calculate core taxon set at thresholds of inputfreqthres and inputRAthres, viz., complementary set of ps2TierNCore.better
ps2nonTierNCore <- function(inputps, inputfreqthres, inputRAthres)
	{
	tempTier1Core <- ps2TierNCore.better(inputps, inputfreqthres, inputRAthres)
	if(is.atomic(tempTier1Core))
		{
		tempnonTier1Core <- inputps
		tempnonTier1Core
		}
	else
		{
		tempnonCorels <- rownames(tax_table(inputps))[!(rownames(tax_table(inputps)) %in% rownames(tax_table(tempTier1Core)))]
		
		if(length(tempnonCorels) == 0) 
			{
			tempnonTier1Core <- NULL 
			return(0)
			}
		else
			{
			tempnonTier1Core <- prune_taxa(tempnonCorels,inputps)
			tempnonTier1Core
			}
		}
	}

ps2TierNCorepsls <- function(inputps, inputRAthres, inputN)
{
	k <- as.integer(100/inputN)
	temp.TierNCorepsls <- list(NULL)
	for (i in 1:inputN)
	{
		temp.TierNCore.ps <- ps2TierNCore.better(inputps, i*k/100, inputRAthres)
		temp.TierNCorepsls[[i]] <- temp.TierNCore.ps
		print(paste(i, "out of", inputN, sep = " "))
	}
	temp.TierNCorepsls
}

ps2nonTierNCorepsls <- function(inputps, inputRAthres, inputN)
{
	k <- as.integer(100/inputN)
	temp.nonTierNCorepsls <- list(NULL)
	for (i in 1:inputN)
	{
		temp.nonTierNCore.ps <- ps2nonTierNCore(inputps, i*k/100, inputRAthres)
		temp.nonTierNCorepsls[[i]] <- temp.nonTierNCore.ps
		print(paste(i, "out of", inputN, sep = " "))
	}
	temp.nonTierNCorepsls
}

# Generate list of real local communitis
ps2sitepsls <- function(inputps)
{
	temp.sites <- unique(sample_data(inputps)$Site)
	temp.sitepsls <- list(NULL)
	for (i in 1:length(temp.sites))
	{
		temp.siteps <- prune_samples(as.logical(sample_data(inputps)$Site==temp.sites[i]), inputps)
		temp.siteps <- prune_taxa(taxa_sums(temp.siteps) > 0, temp.siteps)
		temp.sitepsls[[i]] <- temp.siteps
	}
	temp.sitepsls
}

psls2TierNCorepslsls <- function(inputpsls, inputRAthres, inputN)
{
	temp.pslsls <- list(NULL)
	for (j in 1:length(inputpsls))
	{
		temp.TierNCorepslspsls <- ps2TierNCorepsls(inputpsls[[j]], inputRAthres, inputN)
		temp.pslsls[[j]] <- temp.TierNCorepslspsls
		print(paste(j, "out of", length(inputpsls), "missions have been accomplished!", sep = " "))
	}
	temp.pslsls
}

psls2nonTierNCorepslsls <- function(inputpsls, inputRAthres, inputN)
{
	temp.pslsls <- list(NULL)
	for (j in 1:length(inputpsls))
	{
		temp.TierNnonCorepslspsls <- ps2nonTierNCorepsls(inputpsls[[j]], inputRAthres, inputN)
		temp.pslsls[[j]] <- temp.TierNnonCorepslspsls
		print(paste(j, "out of", length(inputpsls), "missions have been accomplished!", sep = " "))
	}
	temp.pslsls
}

repls2taxls <- function(inputrepls, inputfreqthres, inputRAthres)
	{
	Nps <- length(inputrepls)
	temptaxls <- vector("list", Nps)
	for (i in 1:Nps)
		{
		tempTierCore <- ps2TierNCore.better(inputrepls[[i]], inputfreqthres, inputRAthres)
		if (class(tempTierCore) == "phyloseq")
			{
			temptaxdf <- as.data.frame(as.matrix(tax_table(tempTierCore)))
			temptaxls[[i]] <- temptaxdf
			}
		else next
		}
	temptaxls
	}

# 用上面已经计算了的core的psls得到通过TierN阈值的taxa，列出并生成list
Corepsls2taxls <- function(inputTierNCorepsls)
{
	Nps <- length(inputTierNCorepsls)
	temptaxls <- vector("list", Nps)
	for (i in 1:Nps)
	{
		if (class(inputTierNCorepsls[[i]]) == "phyloseq")
			{
				temptaxdf <- as.data.frame(as.matrix(tax_table(inputTierNCorepsls[[i]])))
				temptaxls[[i]] <- temptaxdf
			}
		else next
	}
	temptaxls
}

# 看看ls里有多少个NULL
checkNULLinls <- function (inputls)
	{
	nNULL = 0
	for (i in 1:length(inputls))
		{
		if (is.null(inputls[[i]])){nNULL = nNULL+1}
		}		
	nNULL
	}

# inputtaxlv处输入分类等级“Species”等
counttaxls <- function(inputtaxls, inputtaxlv)
	{
	Ntaxls <- length(inputtaxls)
	alltaxls <- NULL
	for (i in 1:Ntaxls)
		{
		if (is.null(inputtaxls[[i]])) next
		else
			{
			alltaxls <- c(alltaxls,as.character(inputtaxls[[i]][,inputtaxlv]))
			}
		}
	if (is.null(alltaxls)) 
		{
		tempcounttaxls <- as.data.frame(matrix(0,nrow=1,ncol=1))
		colnames(tempcounttaxls) <- "alltaxls"
		}
	else 
		{
		tempcounttaxls <- table(alltaxls)
		tempcounttaxls <- as.data.frame(tempcounttaxls)
		}
	tempcounttaxls$outof <- Ntaxls
	tempcounttaxls$NAnumber <- checkNULLinls(inputtaxls)
	tempcounttaxls
	}

# 通过TierNCorepslsls或TierNnonCorepslsls，生成counttaxls的ls，格式为list，每个[[i]]是taxls的dataframe，1:i是N个阈值阶段
counttaxdfls <- function(inputpslsls, inputtaxlv)
{
	Nps <- length(inputpslsls)
	Nthres <- length(inputpslsls[[1]])
	# 先对inputpslsls[[j]][[i]]中相同J（即相同阈值）的i个ps，用repls2taxls计算taxls，得到df
	temptaxdfls <- vector("list", Nthres)
	for (i in 1:Nthres)
	{
		temppsls <- vector("list", Nps)
		for (j in 1:Nps)
		{
			temppsls[[j]] <- inputpslsls[[j]][[i]]			
		}
		temptaxdf <- Corepsls2taxls(temppsls)
		tempcounttaxls <- counttaxls(temptaxdf, inputtaxlv)
		temptaxdfls[[i]] <- tempcounttaxls
		# temptaxdfls[[i]] <- Corepsls2taxls(temppsls)
	}
	temptaxdfls
}

# 然后根据各frequency阈值，分别确定真实群落和模拟群落的coretaxls，然后比较
taxdfls2Coretaxls <- function(inputtaxdfls)
{
	Nthres <- length(inputtaxdfls)
	Nsample <- inputtaxdfls[[1]][1,"outof"]
	tempCoretaxls <- vector("list", Nthres)
	for (i in 1:Nthres)
	{
		tempCoretax <- inputtaxdfls[[i]][inputtaxdfls[[i]]$Freq >= i*Nsample/Nthres,]
		tempCoretaxls[[i]] <- tempCoretax
	}
	tempCoretaxls
}

compareCoretaxls <- function(inputCoretaxls1, inputCoretaxls2)
{
	if(length(inputCoretaxls1) == length(inputCoretaxls2))
		{
			Nthres <- length(inputCoretaxls1)
			tempcompareCoretaxls <- data.frame(NULL)
			for (i in 1:Nthres)
			{
				tempCoretaxls1 <- toString(inputCoretaxls1[[i]]$alltaxls)
				tempCoretaxls2 <- toString(inputCoretaxls2[[i]]$alltaxls)
				tempoverlap <- toString(tempCoretaxls1[tempCoretaxls1 %in% tempCoretaxls2])
				tempNo.Coretaxls1 <- length(inputCoretaxls1[[i]]$alltaxls)
				tempNo.Coretaxls2 <- length(inputCoretaxls2[[i]]$alltaxls)
				tempNo.overlap <- length(as.character(inputCoretaxls1[[i]][inputCoretaxls1[[i]]$alltaxls %in% inputCoretaxls2[[i]]$alltaxls, "alltaxls"]))
				tempdf <- data.frame(Coretax1 = tempCoretaxls1, Coretax2 = tempCoretaxls2, Overlap = tempoverlap, No.Coretax1 = tempNo.Coretaxls1, No.Coretax2 = tempNo.Coretaxls2, No.Overlap = tempNo.overlap, Consistence = 2*tempNo.overlap/(tempNo.Coretaxls1+tempNo.Coretaxls2))
				tempcompareCoretaxls <- rbind(tempcompareCoretaxls, tempdf)
			}
			tempcompareCoretaxls
		}
	else
		{
			print("Input lists do not match.")
		}
}


########################
# Fig. 3 Taxon numbers and abundances of core sets in real and stimulated random community with different thresholds. 

compareCoreRA <- function(inputoverallps, inputCoretaxls1, inputCoretaxls2)
{
    if(length(inputCoretaxls1)==length(inputCoretaxls2))
    {
        tempsumall <- sum(otu_table(inputoverallps))
        tempN <- length(inputCoretaxls1)
        tempCoreRA <- data.frame(NULL)
        for (i in 1:tempN)
        {
            # 这里判断输入Coretaxls的df是否为0行数据，是的话说明该阈值下不存在Coretax，直接等于0
            if(dim(inputCoretaxls1[[i]])[1]==0) 
            {
                tempCoreRA1 = 0
            }
            else
            {
                tempCoreps1 <- prune_taxa(as.data.frame(tax_table(inputoverallps))$Species %in% inputCoretaxls1[[i]]$alltaxls, inputoverallps)
                tempCore1 = sum(otu_table(tempCoreps1))
                tempCoreRA1 = tempCore1/tempsumall
            }
            if(dim(inputCoretaxls2[[i]])[1]==0) 
            {
                tempCoreRA2 = 0
            }
            else
            {
                tempCoreps2 <- prune_taxa(as.data.frame(tax_table(inputoverallps))$Species %in% inputCoretaxls2[[i]]$alltaxls, inputoverallps)
                tempCore2 = sum(otu_table(tempCoreps2))
                tempCoreRA2 = tempCore2/tempsumall
            }
            tempCoreRA <- rbind(tempCoreRA, data.frame(tempsumall, tempCore1, tempCore2, tempCoreRA1, tempCoreRA2))
        }
        colnames(tempCoreRA) <- c("SumOriginal","AbundCore1","AbundCore2","RACore1","RACore2")
        tempCoreRA
    }
    else
    {
        print("Both Coretaxls should be in same length.")
    }    
}


library(RColorBrewer)
cols <- colorRampPalette(brewer.pal(12, "Paired"))
cols(12)

plotCoreDataCombine <- function(inputCoreDataCombine, inputcol1, inputcol2)
{
    par(mar = c(5, 4, 4, 4) + 0.3)              # Additional space for second y-axis
    plot(1:100, inputCoreDataCombine$No.Coretax2, lwd = 3, lty = 1, col = inputcol2, type = c("l"), xlab = "", ylab = "Core taxon numbers")
    lines(1:100, inputCoreDataCombine$No.Coretax1, lwd = 3, lty = 1, col = inputcol1, type = c("l"))
    par(new = TRUE)                             # Add new plot
    plot(1:100, inputCoreDataCombine$RACore2, lwd = 3, lty = 2, col = inputcol2, type = c("l"), axes = FALSE, xlab = "", ylab = "")
    lines(1:100, inputCoreDataCombine$RACore1, lwd = 3, lty = 2, col = inputcol1, type = c("l"))
    lines(1:100, inputCoreDataCombine$Consistence, lwd = 2, lty = 1, col = "darkgray", type = c("l"))
    axis(side = 4, at = pretty(range(inputCoreDataCombine$RACore1)))      # Add second axis
}

sitepsls.Aep <- ps2sitepsls(ps.Aep)
sitepsls.Aes <- ps2sitepsls(ps.Aes)
sitepsls.Avs <- ps2sitepsls(ps.Avs)
sitepsls.Hos <- ps2sitepsls(ps.Hos)
sitepsls.Tra <- ps2sitepsls(ps.Tra)
sitepsls.Trd <- ps2sitepsls(ps.Trd)

TierNCorepslsls.Aep.0.100 <- psls2TierNCorepslsls(sitepsls.Aep,0,100)
TierNCorepslsls.Aes.0.100 <- psls2TierNCorepslsls(sitepsls.Aes,0,100)
TierNCorepslsls.Avs.0.100 <- psls2TierNCorepslsls(sitepsls.Avs,0,100)
TierNCorepslsls.Hos.0.100 <- psls2TierNCorepslsls(sitepsls.Hos,0,100)
TierNCorepslsls.Tra.0.100 <- psls2TierNCorepslsls(sitepsls.Tra,0,100)
TierNCorepslsls.Trd.0.100 <- psls2TierNCorepslsls(sitepsls.Trd,0,100)

taxdfls.TierNCorepslsls.Aep.0.100 <- counttaxdfls(TierNCorepslsls.Aep.0.100, "Species")
taxdfls.TierNCorepslsls.Aes.0.100 <- counttaxdfls(TierNCorepslsls.Aes.0.100, "Species")
taxdfls.TierNCorepslsls.Avs.0.100 <- counttaxdfls(TierNCorepslsls.Avs.0.100, "Species")
taxdfls.TierNCorepslsls.Hos.0.100 <- counttaxdfls(TierNCorepslsls.Hos.0.100, "Species")
taxdfls.TierNCorepslsls.Tra.0.100 <- counttaxdfls(TierNCorepslsls.Tra.0.100, "Species")
taxdfls.TierNCorepslsls.Trd.0.100 <- counttaxdfls(TierNCorepslsls.Trd.0.100, "Species")

replist.ps.Aep.N30.S100 <- mkreplist(ps.Aep, 30, 100)
replist.ps.Aes.N30.S100 <- mkreplist(ps.Aes, 30, 100)
replist.ps.Avs.N30.S100 <- mkreplist(ps.Avs, 30, 100)
replist.ps.Hos.N30.S100 <- mkreplist(ps.Hos, 30, 100)
replist.ps.Tra.N30.S100 <- mkreplist(ps.Tra, 30, 100)
replist.ps.Trd.N30.S100 <- mkreplist(ps.Trd, 30, 100)

TierNCorepslsls.Aep.N30.S100.0.100 <- psls2TierNCorepslsls(replist.ps.Aep.N30.S100,0,100)
TierNCorepslsls.Aes.N30.S100.0.100 <- psls2TierNCorepslsls(replist.ps.Aes.N30.S100,0,100)
TierNCorepslsls.Avs.N30.S100.0.100 <- psls2TierNCorepslsls(replist.ps.Avs.N30.S100,0,100)
TierNCorepslsls.Hos.N30.S100.0.100 <- psls2TierNCorepslsls(replist.ps.Hos.N30.S100,0,100)
TierNCorepslsls.Tra.N30.S100.0.100 <- psls2TierNCorepslsls(replist.ps.Tra.N30.S100,0,100)
TierNCorepslsls.Trd.N30.S100.0.100 <- psls2TierNCorepslsls(replist.ps.Trd.N30.S100,0,100)

taxdfls.TierNCorepslsls.Aep.N30.S100.0.100 <- counttaxdfls(TierNCorepslsls.Aep.N30.S100.0.100, "Species")
taxdfls.TierNCorepslsls.Aes.N30.S100.0.100 <- counttaxdfls(TierNCorepslsls.Aes.N30.S100.0.100, "Species")
taxdfls.TierNCorepslsls.Avs.N30.S100.0.100 <- counttaxdfls(TierNCorepslsls.Avs.N30.S100.0.100, "Species")
taxdfls.TierNCorepslsls.Hos.N30.S100.0.100 <- counttaxdfls(TierNCorepslsls.Hos.N30.S100.0.100, "Species")
taxdfls.TierNCorepslsls.Tra.N30.S100.0.100 <- counttaxdfls(TierNCorepslsls.Tra.N30.S100.0.100, "Species")
taxdfls.TierNCorepslsls.Trd.N30.S100.0.100 <- counttaxdfls(TierNCorepslsls.Trd.N30.S100.0.100, "Species")

Coretaxls.TierNCorepslsls.Aep.0.100 <- taxdfls2Coretaxls(taxdfls.TierNCorepslsls.Aep.0.100)
Coretaxls.TierNCorepslsls.Aes.0.100 <- taxdfls2Coretaxls(taxdfls.TierNCorepslsls.Aes.0.100)
Coretaxls.TierNCorepslsls.Avs.0.100 <- taxdfls2Coretaxls(taxdfls.TierNCorepslsls.Avs.0.100)
Coretaxls.TierNCorepslsls.Hos.0.100 <- taxdfls2Coretaxls(taxdfls.TierNCorepslsls.Hos.0.100)
Coretaxls.TierNCorepslsls.Tra.0.100 <- taxdfls2Coretaxls(taxdfls.TierNCorepslsls.Tra.0.100)
Coretaxls.TierNCorepslsls.Trd.0.100 <- taxdfls2Coretaxls(taxdfls.TierNCorepslsls.Trd.0.100)

Coretaxls.TierNCorepslsls.Aep.N30.S100.0.100 <- taxdfls2Coretaxls(taxdfls.TierNCorepslsls.Aep.N30.S100.0.100)
Coretaxls.TierNCorepslsls.Aes.N30.S100.0.100 <- taxdfls2Coretaxls(taxdfls.TierNCorepslsls.Aes.N30.S100.0.100)
Coretaxls.TierNCorepslsls.Avs.N30.S100.0.100 <- taxdfls2Coretaxls(taxdfls.TierNCorepslsls.Avs.N30.S100.0.100)
Coretaxls.TierNCorepslsls.Hos.N30.S100.0.100 <- taxdfls2Coretaxls(taxdfls.TierNCorepslsls.Hos.N30.S100.0.100)
Coretaxls.TierNCorepslsls.Tra.N30.S100.0.100 <- taxdfls2Coretaxls(taxdfls.TierNCorepslsls.Tra.N30.S100.0.100)
Coretaxls.TierNCorepslsls.Trd.N30.S100.0.100 <- taxdfls2Coretaxls(taxdfls.TierNCorepslsls.Trd.N30.S100.0.100)

compareCoreRA.TierNCorepslsls.Aep.0.100 <- compareCoreRA(ps.Aep, Coretaxls.TierNCorepslsls.Aep.0.100, Coretaxls.TierNCorepslsls.Aep.N30.S100.0.100)
compareCoreRA.TierNCorepslsls.Aes.0.100 <- compareCoreRA(ps.Aes, Coretaxls.TierNCorepslsls.Aes.0.100, Coretaxls.TierNCorepslsls.Aes.N30.S100.0.100)
compareCoreRA.TierNCorepslsls.Avs.0.100 <- compareCoreRA(ps.Avs, Coretaxls.TierNCorepslsls.Avs.0.100, Coretaxls.TierNCorepslsls.Avs.N30.S100.0.100)
compareCoreRA.TierNCorepslsls.Hos.0.100 <- compareCoreRA(ps.Hos, Coretaxls.TierNCorepslsls.Hos.0.100, Coretaxls.TierNCorepslsls.Hos.N30.S100.0.100)
compareCoreRA.TierNCorepslsls.Tra.0.100 <- compareCoreRA(ps.Tra, Coretaxls.TierNCorepslsls.Tra.0.100, Coretaxls.TierNCorepslsls.Tra.N30.S100.0.100)
compareCoreRA.TierNCorepslsls.Trd.0.100 <- compareCoreRA(ps.Trd, Coretaxls.TierNCorepslsls.Trd.0.100, Coretaxls.TierNCorepslsls.Trd.N30.S100.0.100)

CoreDataCombine.TierNCorepslsls.Aep.0.100 <- cbind(compareCoretaxls.TierNCorepslsls.Aep.0.100, compareCoreRA.TierNCorepslsls.Aep.0.100)
CoreDataCombine.TierNCorepslsls.Aes.0.100 <- cbind(compareCoretaxls.TierNCorepslsls.Aes.0.100, compareCoreRA.TierNCorepslsls.Aes.0.100)
CoreDataCombine.TierNCorepslsls.Avs.0.100 <- cbind(compareCoretaxls.TierNCorepslsls.Avs.0.100, compareCoreRA.TierNCorepslsls.Avs.0.100)
CoreDataCombine.TierNCorepslsls.Hos.0.100 <- cbind(compareCoretaxls.TierNCorepslsls.Hos.0.100, compareCoreRA.TierNCorepslsls.Hos.0.100)
CoreDataCombine.TierNCorepslsls.Tra.0.100 <- cbind(compareCoretaxls.TierNCorepslsls.Tra.0.100, compareCoreRA.TierNCorepslsls.Tra.0.100)
CoreDataCombine.TierNCorepslsls.Trd.0.100 <- cbind(compareCoretaxls.TierNCorepslsls.Trd.0.100, compareCoreRA.TierNCorepslsls.Trd.0.100)

# plot Fig. 3
plotCoreDataCombine(CoreDataCombine.TierNCorepslsls.Aep.0.100, "#1F78B4", "#A6CEE3")
plotCoreDataCombine(CoreDataCombine.TierNCorepslsls.Aes.0.100, "#33A02C", "#B2DF8A")
plotCoreDataCombine(CoreDataCombine.TierNCorepslsls.Avs.0.100, "#E31A1C", "#FB9A99")
plotCoreDataCombine(CoreDataCombine.TierNCorepslsls.Hos.0.100, "#FF7F00", "#FDBF6F")
plotCoreDataCombine(CoreDataCombine.TierNCorepslsls.Tra.0.100, "#6A3D9A", "#CAB2D6")
plotCoreDataCombine(CoreDataCombine.TierNCorepslsls.Trd.0.100, "#B15928", "#FFFF99")


write.csv(compareCoretaxls.TierNCorepslsls.Aep.0.100, "compareCoretaxls.TierNCorepslsls.Aep.0.100.csv")
write.csv(compareCoretaxls.TierNCorepslsls.Aes.0.100, "compareCoretaxls.TierNCorepslsls.Aes.0.100.csv")
write.csv(compareCoretaxls.TierNCorepslsls.Avs.0.100, "compareCoretaxls.TierNCorepslsls.Avs.0.100.csv")
write.csv(compareCoretaxls.TierNCorepslsls.Hos.0.100, "compareCoretaxls.TierNCorepslsls.Hos.0.100.csv")
write.csv(compareCoretaxls.TierNCorepslsls.Tra.0.100, "compareCoretaxls.TierNCorepslsls.Tra.0.100.csv")
write.csv(compareCoretaxls.TierNCorepslsls.Trd.0.100, "compareCoretaxls.TierNCorepslsls.Trd.0.100.csv")

Tier2Core.Aep <- prune_taxa(as.data.frame(tax_table(ps.Aep))$Species %in% unlist(strsplit(compareCoretaxls.TierNCorepslsls.Aep.0.100$Overlap[46],", ")), ps.Aep)
Tier2nonCore.Aep <- prune_taxa(!as.data.frame(tax_table(ps.Aep))$Species %in% unlist(strsplit(compareCoretaxls.TierNCorepslsls.Aep.0.100$Overlap[46],", ")), ps.Aep)

Tier2Core.Aes <- prune_taxa(as.data.frame(tax_table(ps.Aes))$Species %in% unlist(strsplit(compareCoretaxls.TierNCorepslsls.Aes.0.100$Overlap[65],", ")), ps.Aes)
Tier2nonCore.Aes <- prune_taxa(!as.data.frame(tax_table(ps.Aes))$Species %in% unlist(strsplit(compareCoretaxls.TierNCorepslsls.Aes.0.100$Overlap[65],", ")), ps.Aes)

Tier6Core.Avs <- prune_taxa(as.data.frame(tax_table(ps.Avs))$Species %in% unlist(strsplit(compareCoretaxls.TierNCorepslsls.Avs.0.100$Overlap[60],", ")), ps.Avs)
Tier6nonCore.Avs <- prune_taxa(!as.data.frame(tax_table(ps.Avs))$Species %in% unlist(strsplit(compareCoretaxls.TierNCorepslsls.Avs.0.100$Overlap[60],", ")), ps.Avs)

Tier5Core.Hos <- prune_taxa(as.data.frame(tax_table(ps.Hos))$Species %in% unlist(strsplit(compareCoretaxls.TierNCorepslsls.Hos.0.100$Overlap[60],", ")), ps.Hos)
Tier5nonCore.Hos <- prune_taxa(!as.data.frame(tax_table(ps.Hos))$Species %in% unlist(strsplit(compareCoretaxls.TierNCorepslsls.Hos.0.100$Overlap[60],", ")), ps.Hos)

Tier2Core.Tra <- prune_taxa(as.data.frame(tax_table(ps.Tra))$Species %in% unlist(strsplit(compareCoretaxls.TierNCorepslsls.Tra.0.100$Overlap[66],", ")), ps.Tra)
Tier2nonCore.Tra <- prune_taxa(!as.data.frame(tax_table(ps.Tra))$Species %in% unlist(strsplit(compareCoretaxls.TierNCorepslsls.Tra.0.100$Overlap[66],", ")), ps.Tra)

Tier5Core.Trd <- prune_taxa(as.data.frame(tax_table(ps.Trd))$Species %in% unlist(strsplit(compareCoretaxls.TierNCorepslsls.Trd.0.100$Overlap[66],", ")), ps.Trd)
Tier5nonCore.Trd <- prune_taxa(!as.data.frame(tax_table(ps.Trd))$Species %in% unlist(strsplit(compareCoretaxls.TierNCorepslsls.Trd.0.100$Overlap[66],", ")), ps.Trd)


########################
# Fig. 4A NCM plots

ps2bacnlsALL <- function(inputps)
	{
	library(Hmisc)
	library(minpack.lm)
	library(stats4)

	inputdf <- ps2df(inputps)
	N <- mean(apply(inputdf, 1, sum))
	p.m <- apply(inputdf, 2, mean)
	p.m <- p.m[p.m != 0]
	p <- p.m/N
	spp.bi <- 1*(inputdf>0)
	freq <- apply(spp.bi, 2, mean)
	freq <- freq[freq != 0]
	C <- merge(p, freq, by=0)
	C <- C[order(C[,2]),]
	C <- as.data.frame(C)
	C.0 <- C[!(apply(C, 1, function(y) any(y == 0))),]
	p <- C.0[,2]
	freq <- C.0[,3]
	names(p) <- C.0[,1]
	names(freq) <- C.0[,1]
	d = 1/N
	m.fit <- nlsLM(freq ~ pbeta(d, N*m*p, N*m*(1 -p), lower.tail=FALSE),start=list(m=0.1))
	m.fit #get the m value
	m.ci <- confint(m.fit, 'm', level=0.95)
	freq.pred <- pbeta(d, N*coef(m.fit)*p, N*coef(m.fit)*(1 -p), lower.tail=FALSE)
	pred.ci <- binconf(freq.pred*nrow(inputdf), nrow(inputdf), alpha=0.05, method="wilson", return.df=TRUE)
	Rsqr <- 1 - (sum((freq - freq.pred)^2))/(sum((freq - mean(freq))^2))
	Rsqr# get the R2 value
	bacnlsALL <-data.frame(p,freq,freq.pred,pred.ci[,2:3])
	bacnlsALL
	}

ps2NCMgraph2 <- function(inputps, inputfrequency)
	{
	library(Hmisc)
	library(minpack.lm)
	library(stats4)

	spp <- ps2df(inputps)
	
	N <- mean(apply(spp, 1, sum))
	p.m <- apply(spp, 2, mean)
	p.m <- p.m[p.m != 0]
	p <- p.m/N
	spp.bi <- 1*(spp>0)
	freq <- apply(spp.bi, 2, mean)
	freq <- freq[freq != 0]
	C <- merge(p, freq, by=0)
	C <- C[order(C[,2]),]
	C <- as.data.frame(C)
	C.0 <- C[!(apply(C, 1, function(y) any(y == 0))),]
	p <- C.0[,2]
	freq <- C.0[,3]
	names(p) <- C.0[,1]
	names(freq) <- C.0[,1]
	d = 1/N
	##Fit model parameter m (or Nm) using Non-linear least squares (NLS)
	m.fit <- nlsLM(freq ~ pbeta(d, N*m*p, N*m*(1 -p), lower.tail=FALSE),start=list(m=0.1))
	m.ci <- confint(m.fit, 'm', level=0.95)
	freq.pred <- pbeta(d, N*coef(m.fit)*p, N*coef(m.fit)*(1 -p), lower.tail=FALSE)
	pred.ci <- binconf(freq.pred*nrow(spp), nrow(spp), alpha=0.05, method="wilson", return.df=TRUE)
	Rsqr <- 1 - (sum((freq - freq.pred)^2))/(sum((freq - mean(freq))^2))

	bacnlsALL <-data.frame(p,freq,freq.pred,pred.ci[,2:3])
	inter.col<-rep('#3C3C3C',nrow(bacnlsALL))
	inter.col[bacnlsALL$freq <= bacnlsALL$Lower]<-'#FF5A5F'#define the color of below points
	inter.col[bacnlsALL$freq >= bacnlsALL$Upper]<-'#087E8B'#define the color of up points
	bacnlsALL$dotpch <- 1
	bacnlsALL[bacnlsALL$freq > inputfrequency,]$dotpch <- 20
	library(grid)
	grid.newpage()
	pushViewport(viewport(h=0.6,w=0.6))
	pushViewport(dataViewport(xData=range(log10(bacnlsALL$p)), yData=c(0,1.02),extension=c(0.02,0)))
	grid.rect()
	grid.points(log10(bacnlsALL$p), bacnlsALL$freq,pch=bacnlsALL$dotpch,gp=gpar(col=inter.col,cex=0.7))
	grid.yaxis()
	grid.xaxis()
	grid.lines(log10(bacnlsALL$p),bacnlsALL$freq.pred,gp=gpar(col='blue',lwd=2),default='native')

	grid.lines(log10(bacnlsALL$p),bacnlsALL$Lower ,gp=gpar(col='blue',lwd=2,lty=2),default='native') 
	grid.lines(log10(bacnlsALL$p),bacnlsALL$Upper,gp=gpar(col='blue',lwd=2,lty=2),default='native')  
	grid.text(y=unit(0,'npc')-unit(2.5,'lines'),label='Mean Relative Abundance (log10)', gp=gpar(fontface=2)) 
	grid.text(x=unit(0,'npc')-unit(3,'lines'),label='Frequency of Occurance',gp=gpar(fontface=2),rot=90) 
	draw.text <- function(just, i, j) {
	  grid.text(paste("Rsqr=",round(Rsqr,3),"\n","Nm=",round(coef(m.fit)*N)), x=x[j], y=y[i], just=just)
	}
	x <- unit(1:4/5, "npc")
	y <- unit(1:4/5, "npc")
	draw.text(c("centre", "bottom"), 4, 1)
	}

# NCM deals with integers. Thus hellinger transformed data need to be transformed to integer data. Here we multiply 1000 and take round.
roundHelT <- function(inputps)
{
	tempmtr <- as(otu_table(inputps),"matrix")
	tempmtr <- round(tempmtr*1000, digits = 0)
	tempps <- phyloseq(otu_table(tempmtr, taxa_are_rows=FALSE), sample_data(inputps), tax_table(inputps))
	tempps
}

ps.round <- roundHelT(ps)
ps.round.Aep <- roundHelT(ps.Aep)
ps.round.Aes <- roundHelT(ps.Aes)
ps.round.Avs <- roundHelT(ps.Avs)
ps.round.Hos <- roundHelT(ps.Hos)
ps.round.Tra <- roundHelT(ps.Tra)
ps.round.Trd <- roundHelT(ps.Trd)

bacnlsALL.allF <- ps2bacnlsALL(ps.round)
bacnlsALL.allF.Aep <- ps2bacnlsALL(ps.round.Aep)
bacnlsALL.allF.Aes <- ps2bacnlsALL(ps.round.Aes)
bacnlsALL.allF.Avs <- ps2bacnlsALL(ps.round.Avs)
bacnlsALL.allF.Hos <- ps2bacnlsALL(ps.round.Hos)
bacnlsALL.allF.Tra <- ps2bacnlsALL(ps.round.Tra)
bacnlsALL.allF.Trd <- ps2bacnlsALL(ps.round.Trd)

ps2NCMgraph2(ps.round.Aep,0.46)
ps2NCMgraph2(ps.round.Aes,0.65)
ps2NCMgraph2(ps.round.Avs,0.6)
ps2NCMgraph2(ps.round.Hos,0.6)
ps2NCMgraph2(ps.round.Tra,0.66)
ps2NCMgraph2(ps.round.Trd,0.66)

########################
# Fig. 4A NCM stack area charts

bacnls2NCMstack <- function (inputNCMbacnls)
	{tempdf <- matrix(nrow=3,ncol=1)
	tempdf[3,1] <- nrow(inputNCMbacnls[inputNCMbacnls$freq >= inputNCMbacnls$Upper,])
	tempdf[1,1] <- nrow(inputNCMbacnls[inputNCMbacnls$freq <= inputNCMbacnls$Lower,])
	tempdf[2,1] <- nrow(inputNCMbacnls)-tempdf[1,1]-tempdf[3,1]
	tempdf <- as.data.frame(tempdf)
	tempdf$Col <- c('#A52A2A','black','#29A6A6')
	tempdf$X <- 1
	ggplot(tempdf,aes(x = X, y = V1)) + 
		geom_bar(position = "fill",stat = "identity", fill = tempdf$Col)
	}

# Cacluate the ratios of numbers of taxa that fit to NCM or not in core set.
bacnls2NCMareaCore <- function (inputNCMbacnls, inputinteval)
	{
		tempalldf <- data.frame(NULL)
		for (i in 1:inputinteval)
		{
			tempNCMbacnls <- inputNCMbacnls[inputNCMbacnls$freq>(i-1)/100,]
			tempdf <- matrix(nrow=3,ncol=1)
			tempdf[3,1] <- nrow(tempNCMbacnls[tempNCMbacnls$freq >= tempNCMbacnls$Upper,])
			tempdf[1,1] <- nrow(tempNCMbacnls[tempNCMbacnls$freq <= tempNCMbacnls$Lower,])
			tempdf[2,1] <- nrow(tempNCMbacnls)-tempdf[1,1]-tempdf[3,1]
			tempdf <- as.data.frame(tempdf)
			tempdf$Col <- c('#A52A2A','black','#29A6A6')
			tempdf$X <- i*100/inputinteval
			tempdf$Percentage <- tempdf$V1/sum(tempdf$V1)
			tempalldf <- rbind(tempalldf, tempdf)
		}
	ggplot(data=tempalldf,aes(x=X, fill=factor(Col, level = c("#29A6A6","black","#A52A2A")), y=Percentage)) + 
		geom_area(alpha=0.8, size=1, colour=0)+
		scale_fill_manual (values=rev(tempalldf$Col))
	}

# Cacluate the ratios of numbers of taxa that fit to NCM or not in non-core set.
bacnls2NCMareaNonCore <- function (inputNCMbacnls, inputinteval)
	{
		tempalldf <- data.frame(NULL)
		for (i in 1:inputinteval)
		{
			tempNCMbacnls <- inputNCMbacnls[inputNCMbacnls$freq<=(i-1)/100,]
			tempdf <- matrix(nrow=3,ncol=1)
			tempdf[3,1] <- nrow(tempNCMbacnls[tempNCMbacnls$freq >= tempNCMbacnls$Upper,])
			tempdf[1,1] <- nrow(tempNCMbacnls[tempNCMbacnls$freq <= tempNCMbacnls$Lower,])
			tempdf[2,1] <- nrow(tempNCMbacnls)-tempdf[1,1]-tempdf[3,1]
			tempdf <- as.data.frame(tempdf)
			tempdf$Col <- c('#A52A2A','black','#29A6A6')
			tempdf$X <- i*100/inputinteval
			tempdf$Percentage <- tempdf$V1/sum(tempdf$V1)
			tempalldf <- rbind(tempalldf, tempdf)
		}
	ggplot(data=tempalldf,aes(x=X, fill=factor(Col, level = c("#29A6A6","black","#A52A2A")), y=Percentage)) + 
		geom_area(alpha=0.8, size=1, colour=0)+
		scale_fill_manual (values=rev(tempalldf$Col))
	}

Vg2NCMstack <- function (inputigraph)
	{
	library(plyr)
	tempdf <- as.data.frame(count(V(inputigraph)$colnode))
	tempdf$X <- 1
	tempdf$x <- factor(tempdf$x, levels = c('#A52A2A','black','#29A6A6'))
	tempdf <- sort(tempdf)
	ggplot(tempdf,aes(x=X, y = freq)) + 
		geom_bar(position = "fill",stat = "identity", fill = tempdf$x)
	}

RA.allF <- as.data.frame(colSums(ps2df(ps.round))/sum(ps2df(ps.round)));colnames(RA.allF) <- "RA"
RA.allF.Aep <- as.data.frame(colSums(ps2df(ps.round.Aep))/sum(ps2df(ps.round.Aep)));colnames(RA.allF.Aep) <- "RA"
RA.allF.Aes <- as.data.frame(colSums(ps2df(ps.round.Aes))/sum(ps2df(ps.round.Aes)));colnames(RA.allF.Aes) <- "RA"
RA.allF.Avs <- as.data.frame(colSums(ps2df(ps.round.Avs))/sum(ps2df(ps.round.Avs)));colnames(RA.allF.Avs) <- "RA"
RA.allF.Hos <- as.data.frame(colSums(ps2df(ps.round.Hos))/sum(ps2df(ps.round.Hos)));colnames(RA.allF.Hos) <- "RA"
RA.allF.Tra <- as.data.frame(colSums(ps2df(ps.round.Tra))/sum(ps2df(ps.round.Tra)));colnames(RA.allF.Tra) <- "RA"
RA.allF.Trd <- as.data.frame(colSums(ps2df(ps.round.Trd))/sum(ps2df(ps.round.Trd)));colnames(RA.allF.Trd) <- "RA"

bacnlsALL.allF <- merge(bacnlsALL.allF, RA.allF, by="row.names")
bacnlsALL.allF.Aep <- merge(bacnlsALL.allF.Aep, RA.allF.Aep, by="row.names")
bacnlsALL.allF.Aes <- merge(bacnlsALL.allF.Aes, RA.allF.Aes, by="row.names")
bacnlsALL.allF.Avs <- merge(bacnlsALL.allF.Avs, RA.allF.Avs, by="row.names")
bacnlsALL.allF.Hos <- merge(bacnlsALL.allF.Hos, RA.allF.Hos, by="row.names")
bacnlsALL.allF.Tra <- merge(bacnlsALL.allF.Tra, RA.allF.Tra, by="row.names")
bacnlsALL.allF.Trd <- merge(bacnlsALL.allF.Trd, RA.allF.Trd, by="row.names")

determNCM.allF <- bacnlsALL.allF[bacnlsALL.allF$freq <= bacnlsALL.allF$Lower|bacnlsALL.allF$freq >= bacnlsALL.allF$Upper,]
determNCM.allF.Aep <- bacnlsALL.allF.Aep[bacnlsALL.allF.Aep$freq <= bacnlsALL.allF.Aep$Lower|bacnlsALL.allF.Aep$freq >= bacnlsALL.allF.Aep$Upper,]
determNCM.allF.Aes <- bacnlsALL.allF.Aes[bacnlsALL.allF.Aes$freq <= bacnlsALL.allF.Aes$Lower|bacnlsALL.allF.Aes$freq >= bacnlsALL.allF.Aes$Upper,]
determNCM.allF.Avs <- bacnlsALL.allF.Avs[bacnlsALL.allF.Avs$freq <= bacnlsALL.allF.Avs$Lower|bacnlsALL.allF.Avs$freq >= bacnlsALL.allF.Avs$Upper,]
determNCM.allF.Hos <- bacnlsALL.allF.Hos[bacnlsALL.allF.Hos$freq <= bacnlsALL.allF.Hos$Lower|bacnlsALL.allF.Hos$freq >= bacnlsALL.allF.Hos$Upper,]
determNCM.allF.Tra <- bacnlsALL.allF.Tra[bacnlsALL.allF.Tra$freq <= bacnlsALL.allF.Tra$Lower|bacnlsALL.allF.Tra$freq >= bacnlsALL.allF.Tra$Upper,]
determNCM.allF.Trd <- bacnlsALL.allF.Trd[bacnlsALL.allF.Trd$freq <= bacnlsALL.allF.Trd$Lower|bacnlsALL.allF.Trd$freq >= bacnlsALL.allF.Trd$Upper,]

par(mfrow=c(4,3))
bacnls2NCMstack(bacnlsALL.allF.Aep[bacnlsALL.allF.Aep$freq>0.46,])
bacnls2NCMstack(bacnlsALL.allF.Aep[bacnlsALL.allF.Aep$freq<0.46,])
bacnls2NCMstack(bacnlsALL.allF.Aes[bacnlsALL.allF.Aes$freq>0.65,])
bacnls2NCMstack(bacnlsALL.allF.Aes[bacnlsALL.allF.Aes$freq<0.65,])
bacnls2NCMstack(bacnlsALL.allF.Avs[bacnlsALL.allF.Avs$freq>0.6,])
bacnls2NCMstack(bacnlsALL.allF.Avs[bacnlsALL.allF.Avs$freq<0.6,])
bacnls2NCMstack(bacnlsALL.allF.Hos[bacnlsALL.allF.Hos$freq>0.6,])
bacnls2NCMstack(bacnlsALL.allF.Hos[bacnlsALL.allF.Hos$freq<0.6,])
bacnls2NCMstack(bacnlsALL.allF.Tra[bacnlsALL.allF.Tra$freq>0.66,])
bacnls2NCMstack(bacnlsALL.allF.Tra[bacnlsALL.allF.Tra$freq<0.66,])
bacnls2NCMstack(bacnlsALL.allF.Trd[bacnlsALL.allF.Trd$freq>0.66,])
bacnls2NCMstack(bacnlsALL.allF.Trd[bacnlsALL.allF.Trd$freq<0.66,])
par(mfrow=c(1,1))

par(mfrow=c(4,3))
bacnls2NCMareaCore(bacnlsALL.allF.Aep,100)
bacnls2NCMareaNonCore(bacnlsALL.allF.Aep,100)
bacnls2NCMareaCore(bacnlsALL.allF.Aes,100)
bacnls2NCMareaNonCore(bacnlsALL.allF.Aes,100)
bacnls2NCMareaCore(bacnlsALL.allF.Avs,100)
bacnls2NCMareaNonCore(bacnlsALL.allF.Avs,100)
bacnls2NCMareaCore(bacnlsALL.allF.Hos,100)
bacnls2NCMareaNonCore(bacnlsALL.allF.Hos,100)
bacnls2NCMareaCore(bacnlsALL.allF.Tra,100)
bacnls2NCMareaNonCore(bacnlsALL.allF.Tra,100)
bacnls2NCMareaCore(bacnlsALL.allF.Trd,100)
bacnls2NCMareaNonCore(bacnlsALL.allF.Trd,100)
par(mfrow=c(1,1))


########################
# Fig. S1 DOC charts

library(DOC)

DOC.Aep <- DOC(t(ps2df(ps.Aep)))
DOC.Aes <- DOC(t(ps2df(ps.Aes)))
DOC.Avs <- DOC(t(ps2df(ps.Avs)))
DOC.Hos <- DOC(t(ps2df(ps.Hos)))
DOC.Tra <- DOC(t(ps2df(ps.Tra)))
DOC.Trd <- DOC(t(ps2df(ps.Trd)))

DOC.Aep.null <- DOC.null(t(ps2df(ps.Aep)))
DOC.Aes.null <- DOC.null(t(ps2df(ps.Aes)))
DOC.Avs.null <- DOC.null(t(ps2df(ps.Avs)))
DOC.Hos.null <- DOC.null(t(ps2df(ps.Hos)))
DOC.Tra.null <- DOC.null(t(ps2df(ps.Tra)))
DOC.Trd.null <- DOC.null(t(ps2df(ps.Trd)))

DOC.Aep.merged <- DOC.merge(list(MyResults = DOC.Aep, MyResults = DOC.Aep.null));plot(DOC.Aep.merged)
DOC.Aes.merged <- DOC.merge(list(MyResults = DOC.Aes, MyResults = DOC.Aes.null));plot(DOC.Aes.merged)
DOC.Avs.merged <- DOC.merge(list(MyResults = DOC.Avs, MyResults = DOC.Avs.null));plot(DOC.Avs.merged)
DOC.Hos.merged <- DOC.merge(list(MyResults = DOC.Hos, MyResults = DOC.Hos.null));plot(DOC.Hos.merged)
DOC.Tra.merged <- DOC.merge(list(MyResults = DOC.Tra, MyResults = DOC.Tra.null));plot(DOC.Tra.merged)
DOC.Trd.merged <- DOC.merge(list(MyResults = DOC.Trd, MyResults = DOC.Trd.null));plot(DOC.Trd.merged)

grid.arrange(plot(DOC.Aep.merged),plot(DOC.Aes.merged),plot(DOC.Avs.merged),plot(DOC.Hos.merged),plot(DOC.Tra.merged),plot(DOC.Trd.merged),nrow=1)

########################
# Fig. 4B DOC charts of core vs non-core sets.

nonTier2Core.ps.Aep <- ps2nonTierNCore(ps.Aep, 0.46, 0)
nonTier2Core.ps.Aes <- ps2nonTierNCore(ps.Aes, 0.65, 0)
nonTier6Core.ps.Avs <- ps2nonTierNCore(ps.Avs, 0.6, 0)
nonTier5Core.ps.Hos <- ps2nonTierNCore(ps.Hos, 0.6, 0)
nonTier2Core.ps.Tra <- ps2nonTierNCore(ps.Tra, 0.66, 0)
nonTier5Core.ps.Trd <- ps2nonTierNCore(ps.Trd, 0.66, 0)

DOC.nonTier2Core.Aep <- DOC(t(ps2df(nonTier2Core.ps.Aep)))
DOC.nonTier2Core.Aes <- DOC(t(ps2df(nonTier2Core.ps.Aes)))
DOC.nonTier6Core.Avs <- DOC(t(ps2df(nonTier6Core.ps.Avs)))
DOC.nonTier5Core.Hos <- DOC(t(ps2df(nonTier5Core.ps.Hos)))
DOC.nonTier2Core.Tra <- DOC(t(ps2df(nonTier2Core.ps.Tra)))
DOC.nonTier5Core.Trd <- DOC(t(ps2df(nonTier5Core.ps.Trd)))

DOC.nonTier2Core.Aep.null <- DOC.null(t(ps2df(nonTier2Core.ps.Aep)))
DOC.nonTier2Core.Aes.null <- DOC.null(t(ps2df(nonTier2Core.ps.Aes)))
DOC.nonTier6Core.Avs.null <- DOC.null(t(ps2df(nonTier6Core.ps.Avs)))
DOC.nonTier5Core.Hos.null <- DOC.null(t(ps2df(nonTier5Core.ps.Hos)))
DOC.nonTier2Core.Tra.null <- DOC.null(t(ps2df(nonTier2Core.ps.Tra)))
DOC.nonTier5Core.Trd.null <- DOC.null(t(ps2df(nonTier5Core.ps.Trd)))

Tier2Core.ps.Aep <- ps2TierNCore.better(ps.Aep, 0.46, 0)
Tier2Core.ps.Aes <- ps2TierNCore.better(ps.Aes, 0.65, 0)
Tier6Core.ps.Avs <- ps2TierNCore.better(ps.Avs, 0.6, 0)
Tier5Core.ps.Hos <- ps2TierNCore.better(ps.Hos, 0.6, 0)
Tier2Core.ps.Tra <- ps2TierNCore.better(ps.Tra, 0.66, 0)
Tier5Core.ps.Trd <- ps2TierNCore.better(ps.Trd, 0.66, 0)

DOC.Tier2Core.Aep <- DOC(t(ps2df(Tier2Core.ps.Aep)))
DOC.Tier2Core.Aes <- DOC(t(ps2df(Tier2Core.ps.Aes)))
DOC.Tier6Core.Avs <- DOC(t(ps2df(Tier6Core.ps.Avs)))
DOC.Tier5Core.Hos <- DOC(t(ps2df(Tier5Core.ps.Hos)))
DOC.Tier2Core.Tra <- DOC(t(ps2df(Tier2Core.ps.Tra)))
DOC.Tier5Core.Trd <- DOC(t(ps2df(Tier5Core.ps.Trd)))

DOC.Tier2Core.Aep.null <- DOC.null(t(ps2df(Tier2Core.ps.Aep)))
DOC.Tier2Core.Aes.null <- DOC.null(t(ps2df(Tier2Core.ps.Aes)))
DOC.Tier6Core.Avs.null <- DOC.null(t(ps2df(Tier6Core.ps.Avs)))
DOC.Tier5Core.Hos.null <- DOC.null(t(ps2df(Tier5Core.ps.Hos)))
DOC.Tier2Core.Tra.null <- DOC.null(t(ps2df(Tier2Core.ps.Tra)))
DOC.Tier5Core.Trd.null <- DOC.null(t(ps2df(Tier5Core.ps.Trd)))

DOC.nonTier2Core.Aep.merged <- DOC.merge(list(MyResults = DOC.nonTier2Core.Aep, MyResults = DOC.nonTier2Core.Aep.null));plot(DOC.nonTier2Core.Aep.merged)
DOC.nonTier2Core.Aes.merged <- DOC.merge(list(MyResults = DOC.nonTier2Core.Aes, MyResults = DOC.nonTier2Core.Aes.null));plot(DOC.nonTier2Core.Aes.merged)
DOC.nonTier6Core.Avs.merged <- DOC.merge(list(MyResults = DOC.nonTier6Core.Avs, MyResults = DOC.nonTier6Core.Avs.null));plot(DOC.nonTier6Core.Avs.merged)
DOC.nonTier5Core.Hos.merged <- DOC.merge(list(MyResults = DOC.nonTier5Core.Hos, MyResults = DOC.nonTier5Core.Hos.null));plot(DOC.nonTier5Core.Hos.merged)
DOC.nonTier2Core.Tra.merged <- DOC.merge(list(MyResults = DOC.nonTier2Core.Tra, MyResults = DOC.nonTier2Core.Tra.null));plot(DOC.nonTier2Core.Tra.merged)
DOC.nonTier5Core.Trd.merged <- DOC.merge(list(MyResults = DOC.nonTier5Core.Trd, MyResults = DOC.nonTier5Core.Trd.null));plot(DOC.nonTier5Core.Trd.merged)

DOC.Tier2Core.Aep.merged <- DOC.merge(list(MyResults = DOC.Tier2Core.Aep, MyResults = DOC.Tier2Core.Aep.null));plot(DOC.Tier2Core.Aep.merged)
DOC.Tier2Core.Aes.merged <- DOC.merge(list(MyResults = DOC.Tier2Core.Aes, MyResults = DOC.Tier2Core.Aes.null));plot(DOC.Tier2Core.Aes.merged)
DOC.Tier6Core.Avs.merged <- DOC.merge(list(MyResults = DOC.Tier6Core.Avs, MyResults = DOC.Tier6Core.Avs.null));plot(DOC.Tier6Core.Avs.merged)
DOC.Tier5Core.Hos.merged <- DOC.merge(list(MyResults = DOC.Tier5Core.Hos, MyResults = DOC.Tier5Core.Hos.null));plot(DOC.Tier5Core.Hos.merged)
DOC.Tier2Core.Tra.merged <- DOC.merge(list(MyResults = DOC.Tier2Core.Tra, MyResults = DOC.Tier2Core.Tra.null));plot(DOC.Tier2Core.Tra.merged)
DOC.Tier5Core.Trd.merged <- DOC.merge(list(MyResults = DOC.Tier5Core.Trd, MyResults = DOC.Tier5Core.Trd.null));plot(DOC.Tier5Core.Trd.merged)

grid.arrange(plot(DOC.nonTier2Core.Aep.merged),plot(DOC.nonTier2Core.Aes.merged),plot(DOC.nonTier6Core.Avs.merged),
plot(DOC.nonTier5Core.Hos.merged),plot(DOC.nonTier2Core.Tra.merged),plot(DOC.nonTier5Core.Trd.merged),
plot(DOC.Tier2Core.Aep.merged),plot(DOC.Tier2Core.Aes.merged),plot(DOC.Tier6Core.Avs.merged),
plot(DOC.Tier5Core.Hos.merged),plot(DOC.Tier2Core.Tra.merged),plot(DOC.Tier5Core.Trd.merged),nrow=2)


########################
# Fig. 5B.
# Please see Fig. 5A below 5B.

mkalledgels <- function(inputps)
{
	tempdf <- as.data.frame(as(otu_table(inputps),"matrix"))
	tempall_edgels <- matrix(nrow=0,ncol=8)
	for (i in 1:(dim(tempdf)[2]-1))
		{
		for (j in (i+1):dim(tempdf)[2])
			{
			new.row<-c(colnames(tempdf)[i],colnames(tempdf)[j],0,0,0)
			tempall_edgels<-rbind(tempall_edgels,new.row)		
			}
		print(paste(i, "out of", dim(tempdf)[2], sep = " "))
		}
	tempall_edgels <- as.data.frame(tempall_edgels)
	colnames(tempall_edgels)<-c("ASV1","ASV2","rhoplus","rhominus","occurrenceplus","occurrenceminus","occurrence","total")
	tempall_edgels[,c("rhoplus","rhominus","occurrenceplus","occurrenceminus","occurrence","total")] <- 0 # all_edgels的那三个0列是factor而不是numeric，所以要这里要注意转成0
	tempall_edgels
}

mkreplist <- function(inputps, inputsize, inputrepsize)
	{
	tempreplist <- list(NULL)
	for (i in 1:inputrepsize)
		{
		tempsubps <- randomsubsetps(inputps, inputsize)
		tempreplist[[i]] <- tempsubps
		print(paste(i, "out of", inputrepsize, sep = " "))
		}
	tempreplist
	}

repls2edgelsls <- function(inputreplist, inputp, inputrhoupper, inputrhobtm)
{
	templslen <- length(inputreplist)
	tempedgelsls <- list(NULL)
	for (i in 1:templslen)
	{
		tempedgelsls[[i]] <- ps2edgels(inputreplist[[i]], inputp, inputrhoupper, inputrhobtm)
		print(paste("######", i, "out of", templslen, "######", sep = " "))
	}
	tempedgelsls
}

# combine list of edgelist
combedlsls <- function(inputalledgels, inputedlsls)
	{
	tempcombedlsls <- inputalledgels
	for (i in 1:length(inputedlsls))
		{
		tempcombedlsls <- sumedgels3(tempcombedlsls, inputedlsls[[i]])
		print(paste("==============", i, "out of", length(inputedlsls), "==============", sep = " "))
		}
	tempcombedlsls <- tempcombedlsls[tempcombedlsls$occurrence!=0,]
	tempcombedlsls
	}


fixedplotg4 <- function (inputigraph)
	{
	plot.igraph(inputigraph, edge.curved = 0.0, vertex.size = 1+round(50*sqrt(V(inputigraph)$RA)), vertex.frame.color = NA, 
	edge.color = E(inputigraph)$coledge, 
	edge.width = 2,
	vertex.color = V(inputigraph)$colnode, 
	vertex.label = NA, 
	vertex.label.color = "black", vertex.label.font = 1, vertex.label.cex = 0.5, vertex.label.dist = 0.5)
	}

addEVattribute3 <- function (inputedgelist, inputNCMbacnls, inputedgebtm)
	{
	temp.igraph <- graph_from_edgelist(as.matrix(inputedgelist[,c("Species1","Species2")]), directed = FALSE)
		
	rownames(inputNCMbacnls) <- inputNCMbacnls[,"Row.names"]
	inputNCMbacnls$colnode <- '#3C3C3C'
	inputNCMbacnls$colnode[inputNCMbacnls$freq <= inputNCMbacnls$Lower] <- '#FF5A5F'#define the color of below points
	inputNCMbacnls$colnode[inputNCMbacnls$freq >= inputNCMbacnls$Upper] <- '#087E8B'#define the color of up points

	temp.taxinfo <- inputNCMbacnls[names(V(temp.igraph)),c("RA","colnode","Row.names")]
	colnames(temp.taxinfo) <- c("RA","colnode","Species")
	
	V(temp.igraph)$RA <- temp.taxinfo[,"RA"]
	V(temp.igraph)$colnode <- temp.taxinfo[,"colnode"]
	V(temp.igraph)$tax <- temp.taxinfo[,"Species"]
	V(temp.igraph)$sizenode <- temp.taxinfo[,"RA"]

	tempcoledge <- colorRampPalette(c("deepskyblue", "blue4"))
	tempcoledge <- tempcoledge(max(inputedgelist$occurrence)-inputedgebtm)
	tempcoledge <- as.data.frame(tempcoledge)
	rownames(tempcoledge) <- as.numeric(rownames(tempcoledge))+inputedgebtm # 注意numeric和character之间的转化
	E(temp.igraph)$coledge <- as.character(tempcoledge[as.character(inputedgelist$occurrence),])
	E(temp.igraph)$occurrence <- inputedgelist$occurrence
	
	E(temp.igraph)$weight <- NA
	temp.igraph
	}

all_edgels.Aep <- mkalledgels(ps.Aep)
all_edgels.Aes <- mkalledgels(ps.Aes)
all_edgels.Avs <- mkalledgels(ps.Avs)
all_edgels.Hos <- mkalledgels(ps.Hos)
all_edgels.Tra <- mkalledgels(ps.Tra)
all_edgels.Trd <- mkalledgels(ps.Trd)

replist.ps.Aep.N30.S100 <- mkreplist(ps.Aep, 30, 100)
replist.ps.Aes.N30.S100 <- mkreplist(ps.Aes, 30, 100)
replist.ps.Avs.N30.S100 <- mkreplist(ps.Avs, 30, 100)
replist.ps.Hos.N30.S100 <- mkreplist(ps.Hos, 30, 100)
replist.ps.Tra.N30.S100 <- mkreplist(ps.Tra, 30, 100)
replist.ps.Trd.N30.S100 <- mkreplist(ps.Trd, 30, 100)

edgelsls.Aep.Cor80.N30.S100 <- repls2edgelsls(replist.ps.Aep.N30.S100, 0.01, 0.8, -0.8)
edgelsls.Aes.Cor80.N30.S100 <- repls2edgelsls(replist.ps.Aes.N30.S100, 0.01, 0.8, -0.8)
edgelsls.Avs.Cor80.N30.S100 <- repls2edgelsls(replist.ps.Avs.N30.S100, 0.01, 0.8, -0.8)
edgelsls.Hos.Cor80.N30.S100 <- repls2edgelsls(replist.ps.Hos.N30.S100, 0.01, 0.8, -0.8)
edgelsls.Tra.Cor80.N30.S100 <- repls2edgelsls(replist.ps.Tra.N30.S100, 0.01, 0.8, -0.8)
edgelsls.Trd.Cor80.N30.S100 <- repls2edgelsls(replist.ps.Trd.N30.S100, 0.01, 0.8, -0.8)

combedlsls.Aep.Cor80.N30.S100 <- combedlsls(all_edgels.Aep, edgelsls.Aep.Cor80.N30.S100)
combedlsls.Aes.Cor80.N30.S100 <- combedlsls(all_edgels.Aes, edgelsls.Aes.Cor80.N30.S100)
combedlsls.Avs.Cor80.N30.S100 <- combedlsls(all_edgels.Avs, edgelsls.Avs.Cor80.N30.S100)
combedlsls.Hos.Cor80.N30.S100 <- combedlsls(all_edgels.Hos, edgelsls.Hos.Cor80.N30.S100)
combedlsls.Tra.Cor80.N30.S100 <- combedlsls(all_edgels.Tra, edgelsls.Tra.Cor80.N30.S100)
combedlsls.Trd.Cor80.N30.S100 <- combedlsls(all_edgels.Trd, edgelsls.Trd.Cor80.N30.S100)

combedlsls.Aep.Cor80.N30.S100 <- combedlsls.Aep.Cor80.N30.S100[combedlsls.Aep.Cor80.N30.S100$occurrence!=0,]
combedlsls.Aes.Cor80.N30.S100 <- combedlsls.Aes.Cor80.N30.S100[combedlsls.Aes.Cor80.N30.S100$occurrence!=0,]
combedlsls.Avs.Cor80.N30.S100 <- combedlsls.Avs.Cor80.N30.S100[combedlsls.Avs.Cor80.N30.S100$occurrence!=0,]
combedlsls.Hos.Cor80.N30.S100 <- combedlsls.Hos.Cor80.N30.S100[combedlsls.Hos.Cor80.N30.S100$occurrence!=0,]
combedlsls.Tra.Cor80.N30.S100 <- combedlsls.Tra.Cor80.N30.S100[combedlsls.Tra.Cor80.N30.S100$occurrence!=0,]
combedlsls.Trd.Cor80.N30.S100 <- combedlsls.Trd.Cor80.N30.S100[combedlsls.Trd.Cor80.N30.S100$occurrence!=0,]

combedlsls.flt20.Aep.Cor80.N30.S100 <- combedlsls.Aep.Cor80.N30.S100[combedlsls.Aep.Cor80.N30.S100$occurrence>20,]
combedlsls.flt20.Aes.Cor80.N30.S100 <- combedlsls.Aes.Cor80.N30.S100[combedlsls.Aes.Cor80.N30.S100$occurrence>20,]
combedlsls.flt20.Avs.Cor80.N30.S100 <- combedlsls.Avs.Cor80.N30.S100[combedlsls.Avs.Cor80.N30.S100$occurrence>20,]
combedlsls.flt20.Hos.Cor80.N30.S100 <- combedlsls.Hos.Cor80.N30.S100[combedlsls.Hos.Cor80.N30.S100$occurrence>20,]
combedlsls.flt20.Tra.Cor80.N30.S100 <- combedlsls.Tra.Cor80.N30.S100[combedlsls.Tra.Cor80.N30.S100$occurrence>20,]
combedlsls.flt20.Trd.Cor80.N30.S100 <- combedlsls.Trd.Cor80.N30.S100[combedlsls.Trd.Cor80.N30.S100$occurrence>20,]

fixedplotg4(addEVattribute3(combedlsls.flt20.Aep.Cor80.N30.S100, bacnlsALL.allF.Aep, 20))
fixedplotg4(addEVattribute3(combedlsls.flt20.Aes.Cor80.N30.S100, bacnlsALL.allF.Aes, 20))
fixedplotg4(addEVattribute3(combedlsls.flt20.Avs.Cor80.N30.S100, bacnlsALL.allF.Avs, 20))
fixedplotg4(addEVattribute3(combedlsls.flt20.Hos.Cor80.N30.S100, bacnlsALL.allF.Hos, 20))
fixedplotg4(addEVattribute3(combedlsls.flt20.Tra.Cor80.N30.S100, bacnlsALL.allF.Tra, 20))
fixedplotg4(addEVattribute3(combedlsls.flt20.Trd.Cor80.N30.S100, bacnlsALL.allF.Trd, 20))

########################
# Fig. 5A .
par(mfrow = c(3, 2))
hist(combedlsls.Aep.Cor80.N30.S100$occurrence,breaks = 100,xlim = c(0,60),ylim = c(0,2500))
hist(combedlsls.Aes.Cor80.N30.S100$occurrence,breaks = 100,xlim = c(0,60),ylim = c(0,2500))
hist(combedlsls.Avs.Cor80.N30.S100$occurrence,breaks = 100,xlim = c(0,60),ylim = c(0,2500))
hist(combedlsls.Hos.Cor80.N30.S100$occurrence,breaks = 100,xlim = c(0,60),ylim = c(0,2500))
hist(combedlsls.Tra.Cor80.N30.S100$occurrence,breaks = 100,xlim = c(0,60),ylim = c(0,2500))
hist(combedlsls.Trd.Cor80.N30.S100$occurrence,breaks = 100,xlim = c(0,60),ylim = c(0,2500))
par(mfrow = c(1, 1))


ggarrange(
ggplot(combedlsls.Aep.Cor80.N30.S100, aes(x = occurrence )) +
    geom_histogram(bins = 60,  color = "white", fill = "#1F78B4") + 
		theme(axis.title.x = element_blank(), axis.title.y = element_blank(), axis.text.x = element_text(face = "bold"), axis.text.y = element_text(face = "bold"))+
    scale_x_continuous(limits = c(0, 50))+
    scale_y_continuous(limits = c(0, 2000)),
ggplot(combedlsls.Aes.Cor80.N30.S100, aes(x = occurrence)) +
    geom_histogram(bins = 60,  color = "white", fill = "#33A02C") + 
		theme(axis.title.x = element_blank(), axis.title.y = element_blank(), axis.text.x = element_text(face = "bold"), axis.text.y = element_text(face = "bold"))+
    scale_x_continuous(limits = c(0, 50))+
    scale_y_continuous(limits = c(0, 2000)),
ggplot(combedlsls.Avs.Cor80.N30.S100, aes(x = occurrence)) +
    geom_histogram(bins = 60,  color = "white", fill = "#E31A1C") + 
		theme(axis.title.x = element_blank(), axis.title.y = element_blank(), axis.text.x = element_text(face = "bold"), axis.text.y = element_text(face = "bold"))+
    scale_x_continuous(limits = c(0, 50))+
    scale_y_continuous(limits = c(0, 2000)),
ggplot(combedlsls.Hos.Cor80.N30.S100, aes(x = occurrence)) +
    geom_histogram(bins = 60,  color = "white", fill = "#FF7F00") + 
		theme(axis.title.x = element_blank(), axis.title.y = element_blank(), axis.text.x = element_text(face = "bold"), axis.text.y = element_text(face = "bold"))+
    scale_x_continuous(limits = c(0, 50))+
    scale_y_continuous(limits = c(0, 2000)),
ggplot(combedlsls.Tra.Cor80.N30.S100, aes(x = occurrence)) +
    geom_histogram(bins = 60,  color = "white", fill = "#6A3D9A") + 
		theme(axis.title.x = element_blank(), axis.title.y = element_blank(), axis.text.x = element_text(face = "bold"), axis.text.y = element_text(face = "bold"))+
    scale_x_continuous(limits = c(0, 50))+
    scale_y_continuous(limits = c(0, 2000)),
ggplot(combedlsls.Trd.Cor80.N30.S100, aes(x = occurrence)) +
    geom_histogram(bins = 60,  color = "white", fill = "#B15928") + 
		theme(axis.title.x = element_blank(), axis.title.y = element_blank(), axis.text.x = element_text(face = "bold"), axis.text.y = element_text(face = "bold"))+
    scale_x_continuous(limits = c(0, 50))+
    scale_y_continuous(limits = c(0, 2000)),
ncol = 1, nrow = 6)


########################
# Fig. S1 DOC charts

library(DOC)

DOC.Aep <- DOC(t(ps2df(ps.Aep)))
DOC.Aes <- DOC(t(ps2df(ps.Aes)))
DOC.Avs <- DOC(t(ps2df(ps.Avs)))
DOC.Hos <- DOC(t(ps2df(ps.Hos)))
DOC.Tra <- DOC(t(ps2df(ps.Tra)))
DOC.Trd <- DOC(t(ps2df(ps.Trd)))

DOC.Aep.null <- DOC.null(t(ps2df(ps.Aep)))
DOC.Aes.null <- DOC.null(t(ps2df(ps.Aes)))
DOC.Avs.null <- DOC.null(t(ps2df(ps.Avs)))
DOC.Hos.null <- DOC.null(t(ps2df(ps.Hos)))
DOC.Tra.null <- DOC.null(t(ps2df(ps.Tra)))
DOC.Trd.null <- DOC.null(t(ps2df(ps.Trd)))

DOC.Aep.merged <- DOC.merge(list(MyResults = DOC.Aep, MyResults = DOC.Aep.null));plot(DOC.Aep.merged)
DOC.Aes.merged <- DOC.merge(list(MyResults = DOC.Aes, MyResults = DOC.Aes.null));plot(DOC.Aes.merged)
DOC.Avs.merged <- DOC.merge(list(MyResults = DOC.Avs, MyResults = DOC.Avs.null));plot(DOC.Avs.merged)
DOC.Hos.merged <- DOC.merge(list(MyResults = DOC.Hos, MyResults = DOC.Hos.null));plot(DOC.Hos.merged)
DOC.Tra.merged <- DOC.merge(list(MyResults = DOC.Tra, MyResults = DOC.Tra.null));plot(DOC.Tra.merged)
DOC.Trd.merged <- DOC.merge(list(MyResults = DOC.Trd, MyResults = DOC.Trd.null));plot(DOC.Trd.merged)

grid.arrange(plot(DOC.Aep.merged),plot(DOC.Aes.merged),plot(DOC.Avs.merged),plot(DOC.Hos.merged),plot(DOC.Tra.merged),plot(DOC.Trd.merged),nrow=1)


########################
# Fig. S2 NMDS showing difference of co-occurrence networks of the six hosts. 

# calculate edge list with cor.test from data frame
df2edge <- function(inputdf) 
	{
	results<-matrix(nrow=0,ncol=6)
	for (i in 1:(dim(inputdf)[2]-1))
		{
		for (j in (i+1):dim(inputdf)[2])
			{
			species1.ab<-sum(inputdf[,i])
			species2.ab<-sum(inputdf[,j])
			if(species1.ab > 0 & species2.ab > 0)
				{
				test<-cor.test(inputdf[, i],inputdf[, j],method="spearman",na.action=na.rm)
				rho<-as.numeric(test$estimate)
				p.value<-as.numeric(test$p.value)
				}		
			if(species1.ab == 0 | species2.ab == 0)
				{
				rho<-0
				p.value<-1
				}
			new.row<-c(colnames(inputdf)[i],colnames(inputdf)[j],rho,p.value,species1.ab,species2.ab)
			results<-rbind(results,new.row)		
			}
			print(paste(i, "out of", dim(inputdf)[2], sep = " "))
		}
	results <- as.data.frame(results)
	colnames(results)<-c("ASV1","ASV2","rho","p.value","ab1","ab2")
	results
	}

# 限定rho和p值来筛选df2edge得到的edge list
edgefltr <- function(inputedgelst, inputp, inputrhoupper, inputrhobtm)
	{
	edgelstemp <- base::transform(inputedgelst, p.value = as.numeric(as.character(p.value)), rho = as.numeric(as.character(rho))) # 如果不加as.character，会变成莫名其妙的整数
	edgelstemp <- edgelstemp[edgelstemp[,"p.value"] < inputp,]
	edgelstemp <- edgelstemp[edgelstemp[,"rho"] < inputrhobtm|edgelstemp[,"rho"] > inputrhoupper,]
	edgelstemp
	}


ps2edgels <- function(inputps, inputp, inputrhoupper, inputrhobtm)
	{
	tempdf <- as.data.frame(as(otu_table(inputps),"matrix"))
	tempedgels <- df2edge(tempdf)
	tempedgels <- edgefltr(tempedgels, inputp, inputrhoupper, inputrhobtm)
	tempedgels
	}

sumedgels <- function(inputalledgels, inputedgels)
	{
	for (i in 1:nrow(inputedgels))
		{
		eltx1 <- as.vector(inputedgels[i,"ASV1"])
		eltx2 <- as.vector(inputedgels[i,"ASV2"])
		if (inputedgels[i,"rho"] >= 0) 
			{
			inputalledgels[inputalledgels$ASV1==eltx1&inputalledgels$ASV2==eltx2,"rhoplus"] <- inputalledgels[inputalledgels$ASV1==eltx1&inputalledgels$ASV2==eltx2,"rhoplus"] + inputedgels[i,"rho"]
			inputalledgels[inputalledgels$ASV1==eltx1&inputalledgels$ASV2==eltx2,"occurrenceplus"] <- inputalledgels[inputalledgels$ASV1==eltx1&inputalledgels$ASV2==eltx2,"occurrenceplus"] + 1
			}
		else
			{
			inputalledgels[inputalledgels$ASV1==eltx1&inputalledgels$ASV2==eltx2,"rhominus"] <- inputalledgels[inputalledgels$ASV1==eltx1&inputalledgels$ASV2==eltx2,"rhominus"] + inputedgels[i,"rho"]
			inputalledgels[inputalledgels$ASV1==eltx1&inputalledgels$ASV2==eltx2,"occurrenceminus"] <- inputalledgels[inputalledgels$ASV1==eltx1&inputalledgels$ASV2==eltx2,"occurrenceminus"] + 1
			}
		inputalledgels[inputalledgels$ASV1==eltx1&inputalledgels$ASV2==eltx2,"occurrence"] <- inputalledgels[inputalledgels$ASV1==eltx1&inputalledgels$ASV2==eltx2,"occurrence"] + 1
		print(paste(i, "out of", nrow(inputedgels), sep = " "))
		}
	inputalledgels
	}
# a simplified version of sumedgels
sumedgels2 <- function(inputalledgels, inputedgels)
	{
	for (i in 1:nrow(inputedgels))
		{
		eltx1 <- as.vector(inputedgels[i,"ASV1"])
		eltx2 <- as.vector(inputedgels[i,"ASV2"])
		if (inputedgels[i,"rho"] >= 0) 
			{
			inputalledgels[inputalledgels$ASV1==eltx1&inputalledgels$ASV2==eltx2,"occurrence"] <- inputalledgels[inputalledgels$ASV1==eltx1&inputalledgels$ASV2==eltx2,"occurrence"] + 1
			}
		else
			{
			}
		}
	inputalledgels
	}

sumedgels3 <- function(inputalledgels, inputedgels)
	{
	for (i in 1:nrow(inputedgels))
		{
		eltx1 <- as.vector(inputedgels[i,"ASV1"])
		eltx2 <- as.vector(inputedgels[i,"ASV2"])
		if (inputedgels[i,"rho"] >= 0) 
			{
			inputalledgels[inputalledgels$ASV1==eltx1&inputalledgels$ASV2==eltx2,"occurrenceplus"] <- inputalledgels[inputalledgels$ASV1==eltx1&inputalledgels$ASV2==eltx2,"occurrenceplus"] + 1
			}
		else
			{
			inputalledgels[inputalledgels$ASV1==eltx1&inputalledgels$ASV2==eltx2,"occurrenceminus"] <- inputalledgels[inputalledgels$ASV1==eltx1&inputalledgels$ASV2==eltx2,"occurrenceminus"] + 1
			}
		inputalledgels[inputalledgels$ASV1==eltx1&inputalledgels$ASV2==eltx2,"occurrence"] <- inputalledgels[inputalledgels$ASV1==eltx1&inputalledgels$ASV2==eltx2,"occurrence"] + 1
		}
	inputalledgels
	}


edgels.Aep.Cor80 <- ps2edgels(ps.Aep,0.001,0.8,-0.8)
edgels.Aes.Cor80 <- ps2edgels(ps.Aes,0.001,0.8,-0.8)
edgels.Avs.Cor80 <- ps2edgels(ps.Avs,0.001,0.8,-0.8)
edgels.Hos.Cor80 <- ps2edgels(ps.Hos,0.001,0.8,-0.8)
edgels.Tra.Cor80 <- ps2edgels(ps.Tra,0.001,0.8,-0.8)
edgels.Trd.Cor80 <- ps2edgels(ps.Trd,0.001,0.8,-0.8)

edgelsls.Aep.Cor80.N30.S100 <- repls2edgelsls(replist.ps.Aep.N30.S100, 0.001, 0.8, -0.8)
edgelsls.Aes.Cor80.N30.S100 <- repls2edgelsls(replist.ps.Aes.N30.S100, 0.001, 0.8, -0.8)
edgelsls.Avs.Cor80.N30.S100 <- repls2edgelsls(replist.ps.Avs.N30.S100, 0.001, 0.8, -0.8)
edgelsls.Hos.Cor80.N30.S100 <- repls2edgelsls(replist.ps.Hos.N30.S100, 0.001, 0.8, -0.8)
edgelsls.Tra.Cor80.N30.S100 <- repls2edgelsls(replist.ps.Tra.N30.S100, 0.001, 0.8, -0.8)
edgelsls.Trd.Cor80.N30.S100 <- repls2edgelsls(replist.ps.Trd.N30.S100, 0.001, 0.8, -0.8)

########################
# Calculate network dissimilarities

library(igraph)
library('Matrix')

entropia<-function(a)
{
a<-a[which(a>0)];
-sum(a*log(a));
}

#returns the node distance matrix
node_distance<-function(g){
n<-length(V(g))
if(n==1){
retorno=1
}
if(n>1){
a<-Matrix(0,nrow=n,ncol=n,sparse=TRUE)
m<-shortest.paths(g,algorithm=c("unweighted"))
m[which(m=="Inf")]<-n
quem<-setdiff(intersect(m,m),0)
for(j in (1:length(quem))){
l<-which(m==quem[j])/n
linhas<-floor(l)+1
posicoesm1<-which(l==floor(l))
if(length(posicoesm1)>0){
linhas[posicoesm1]<-linhas[posicoesm1]-1
}
a[1:n,quem[j]]<-hist(linhas,plot=FALSE,breaks=(0:n))$counts
}
#m<-c()
retorno=(a/(n-1))
}
return(retorno)
}


# nnd
nnd<-function(g){
N<-length(V(g))
nd<-node_distance(g)
pdfm<-colMeans(nd)
norm<-log(max(c(2,length(which(pdfm[1:(N-1)]>0))+1)))
return(c(pdfm,max(c(0,entropia(pdfm)-entropia(nd)/N))/norm))
}

#function
alpha<-function(g){
N<-length(V(g))
r<-sort(alpha.centrality(g,exo=igraph::degree(g)/(N-1),alpha=1/N))/((N^2)) # degree有可能和sna::degree相冲突从而报错
return(c(r,max(c(0,1-sum(r)))))
}

#function
D<-function(g,h,w1,w2,w3){
first<-0
second<-0
third<-0
N<-length(V(g))
M<-length(V(h))
PM<-matrix(0,ncol=max(c(M,N)))
if(w1+w2>0){
pg=nnd(g)
PM[1:(N-1)]=pg[1:(N-1)]
PM[length(PM)]<-pg[N]
ph=nnd(h)
PM[1:(M-1)]=PM[1:(M-1)]+ph[1:(M-1)]
PM[length(PM)]<-PM[length(PM)]+ph[M]
PM<-PM/2
first<-sqrt(max(c((entropia(PM)-(entropia(pg[1:N])+entropia(ph[1:M]))/2)/log(2),0)))
second<-abs(sqrt(pg[N+1])-sqrt(ph[M+1]))
}
if(w3>0){
pg<-alpha(g)
ph<-alpha(h)
m<-max(c(length(pg),length(ph)))
Pg<-matrix(0,ncol=m)
Ph<-matrix(0,ncol=m)
Pg[(m-length(pg)+1):m]<-pg
Ph[(m-length(ph)+1):m]<-ph
third<-third+sqrt((entropia((Pg+Ph)/2)-(entropia(pg)+entropia(ph))/2)/log(2))/2
g<-graph.complementer(g)
h<-graph.complementer(h)
pg<-alpha(g)
ph<-alpha(h)
m<-max(c(length(pg),length(ph)))
Pg<-matrix(0,ncol=m)
Ph<-matrix(0,ncol=m)
Pg[(m-length(pg)+1):m]<-pg
Ph[(m-length(ph)+1):m]<-ph
third<-third+sqrt((entropia((Pg+Ph)/2)-(entropia(pg)+entropia(ph))/2)/log(2))/2
}
return(w1*first+w2*second+w3*third)
}

#function
d<-function(g,h,w1,w2,w3){
first<-0
second<-0
third<-0
N<-length(V(g))
M<-length(V(h))
PM<-matrix(0,ncol=max(c(M,N)))
if(w1+w2>0){
pg=nnd(g)
PM[1:(N-1)]=pg[1:(N-1)]
PM[length(PM)]<-pg[N]
ph=nnd(h)
PM[1:(M-1)]=PM[1:(M-1)]+ph[1:(M-1)]
PM[length(PM)]<-PM[length(PM)]+ph[M]
PM<-PM/2
first<-sqrt(max(c((entropia(PM)-(entropia(pg[1:N])+entropia(ph[1:M]))/2)/log(2),0)))
second<-abs(sqrt(pg[N+1])-sqrt(ph[M+1]))
}
if(w3>0){
pg<-alpha(g)
ph<-alpha(h)
m<-max(c(length(pg),length(ph)))
Pg<-matrix(0,ncol=m)
Ph<-matrix(0,ncol=m)
Pg[(m-length(pg)+1):m]<-pg
Ph[(m-length(ph)+1):m]<-ph
third<-third+sqrt((entropia((Pg+Ph)/2)-(entropia(pg)+entropia(ph))/2)/log(2))
}
return(w1*first+w2*second+w3*third)
}


edgelsls2gls <- function(inputedgelsls)
	{
	templslen <- length(inputedgelsls)
	tempgls <- list(NULL)
	for (i in 1:templslen)
	{
		tempgls[[i]] <- graph_from_edgelist(as.matrix(inputedgelsls[[i]][,1:2]), directed = FALSE)
		print(paste("######", i, "out of", templslen, "######", sep = " "))
	}
	tempgls
	}

gls2ddf <- function(inputgls)
	{
	templslen <- length(inputgls)
	tempmtr <- matrix(nrow = templslen, ncol = templslen)
	for (i in templslen:2)
	{
		# dvalues2 <- vector(length = 0)
		for (j in 1:(i-1))
		{
			tempmtr[i,j] <- d(inputgls[[i]], inputgls[[j]],0.45,0.45,0.1)
		}
		# dvalues <- append(dvalues, dvalues2)
		print(paste("######", templslen-i+1, "out of", templslen, "######", sep = " "))
	}
	tempdf <- as.data.frame(tempmtr)
	colnames(tempdf) <- names(inputgls);rownames(tempdf) <- names(inputgls)
	tempdf
	}

gls.Aep.Cor80.N30.S100 <- edgelsls2gls(edgelsls.Aep.Cor80.N30.S100)
gls.Aes.Cor80.N30.S100 <- edgelsls2gls(edgelsls.Aes.Cor80.N30.S100)
gls.Avs.Cor80.N30.S100 <- edgelsls2gls(edgelsls.Avs.Cor80.N30.S100)
gls.Hos.Cor80.N30.S100 <- edgelsls2gls(edgelsls.Hos.Cor80.N30.S100)
gls.Tra.Cor80.N30.S100 <- edgelsls2gls(edgelsls.Tra.Cor80.N30.S100)
gls.Trd.Cor80.N30.S100 <- edgelsls2gls(edgelsls.Trd.Cor80.N30.S100)
gls.Cor80.N30.S100 <- c(gls.Aep.Cor80.N30.S100,
	gls.Aes.Cor80.N30.S100,
	gls.Avs.Cor80.N30.S100,
	gls.Hos.Cor80.N30.S100,
	gls.Tra.Cor80.N30.S100,
	gls.Trd.Cor80.N30.S100)
ddf.Cor80.N30.S100 <- gls2ddf(gls.Cor80.N30.S100)

ddf.Cor80.N30.S100
ddf.symm.Cor80.N30.S100 <- as.matrix(as.dist(ddf.Cor80.N30.S100))
ddf.NMDS.Cor80.N30.S100 <- metaMDS(ddf.symm.Cor80.N30.S100)
ddf.NMDSscore.Cor80.N30.S100 <- as.data.frame(scores(ddf.NMDS.Cor80.N30.S100))
ddf.NMDSscore.Cor80.N30.S100$Host <- c(rep("Aegilops peregrina",100),rep("Aegilops sharonenesis",100),rep("Avena sterilis",100),rep("Hordeum spontaneum",100),rep("Triticum aestivum",100),rep("Triticum dicoccoides",100))

ggplot(ddf.NMDSscore.Cor80.N30.S100, aes(x=NMDS1, y=NMDS2, color = Host)) + 
	stat_ellipse(aes(x=NMDS1, y=NMDS2, group=Host)) + 
	geom_point()

# real datasets 
replist.ps.Aep.realpopulation <- c(ps.Aep.Be,ps.Aep.Gv,ps.Aep.Ka,ps.Aep.Ra,ps.Aep.Ya)
replist.ps.Aes.realpopulation <- c(ps.Aes.Ar,ps.Aes.Ne,ps.Aes.Pa,ps.Aes.Zi)
replist.ps.Avs.realpopulation <- c(ps.Avs.Be,ps.Avs.Gv,ps.Avs.Ka,ps.Avs.Ra,ps.Avs.Ya)
replist.ps.Hos.realpopulation <- c(ps.Hos.Be,ps.Hos.Gv,ps.Hos.Ka,ps.Hos.Ra,ps.Hos.Ya)
replist.ps.Tra.realpopulation <- c(ps.Tra.Al,ps.Tra.Ar,ps.Tra.Ca,ps.Tra.El,ps.Tra.Ha,ps.Tra.Pa,ps.Tra.Ra)
replist.ps.Trd.realpopulation <- c(ps.Trd.Al,ps.Trd.El,ps.Trd.Ra)

edgelsls.Aep.Cor80.realpopulation <- repls2edgelsls(replist.ps.Aep.realpopulation, 0.01, 0.8, -0.8)
edgelsls.Aes.Cor80.realpopulation <- repls2edgelsls(replist.ps.Aes.realpopulation, 0.01, 0.8, -0.8)
edgelsls.Avs.Cor80.realpopulation <- repls2edgelsls(replist.ps.Avs.realpopulation, 0.01, 0.8, -0.8)
edgelsls.Hos.Cor80.realpopulation <- repls2edgelsls(replist.ps.Hos.realpopulation, 0.01, 0.8, -0.8)
edgelsls.Tra.Cor80.realpopulation <- repls2edgelsls(replist.ps.Tra.realpopulation, 0.01, 0.8, -0.8)
edgelsls.Trd.Cor80.realpopulation <- repls2edgelsls(replist.ps.Trd.realpopulation, 0.01, 0.8, -0.8)

gls.Aep.Cor80.realpopulation <- edgelsls2gls(edgelsls.Aep.Cor80.realpopulation)
gls.Aes.Cor80.realpopulation <- edgelsls2gls(edgelsls.Aes.Cor80.realpopulation)
gls.Avs.Cor80.realpopulation <- edgelsls2gls(edgelsls.Avs.Cor80.realpopulation)
gls.Hos.Cor80.realpopulation <- edgelsls2gls(edgelsls.Hos.Cor80.realpopulation)
gls.Tra.Cor80.realpopulation <- edgelsls2gls(edgelsls.Tra.Cor80.realpopulation)
gls.Trd.Cor80.realpopulation <- edgelsls2gls(edgelsls.Trd.Cor80.realpopulation)
gls.Cor80.realpopulation <- c(gls.Aep.Cor80.realpopulation,
	gls.Aes.Cor80.realpopulation,
	gls.Avs.Cor80.realpopulation,
	gls.Hos.Cor80.realpopulation,
	gls.Tra.Cor80.realpopulation,
	gls.Trd.Cor80.realpopulation)
ddf.Cor80.realpopulation <- gls2ddf(gls.Cor80.realpopulation)

ddf.symm.Cor80.realpopulation <- as.matrix(as.dist(ddf.Cor80.realpopulation))
ddf.NMDS.Cor80.realpopulation <- metaMDS(ddf.symm.Cor80.realpopulation)
ddf.NMDSscore.Cor80.realpopulation <- as.data.frame(scores(ddf.NMDS.Cor80.realpopulation))
ddf.NMDSscore.Cor80.realpopulation$Host <- c(rep("Aegilops peregrina",5),rep("Aegilops sharonenesis",4),rep("Avena sterilis",5),rep("Hordeum spontaneum",5),rep("Triticum aestivum",7),rep("Triticum dicoccoides",3))

ggplot(ddf.NMDSscore.Cor80.realpopulation, aes(x=NMDS1, y=NMDS2, color = Host)) + 
	stat_ellipse(aes(x=NMDS1, y=NMDS2, group=Host)) + 
	geom_point()

# combine real datas and simulated datasets.
replist.ps.Aep.sites <- list(ps.Aep.Be,ps.Aep.Gv,ps.Aep.Ka,ps.Aep.Ra,ps.Aep.Ya)
replist.ps.Aes.sites <- list(ps.Aes.Ar,ps.Aes.Ne,ps.Aes.Pa,ps.Aes.Zi)
replist.ps.Avs.sites <- list(ps.Avs.Be,ps.Avs.Gv,ps.Avs.Ka,ps.Avs.Ra,ps.Avs.Ya)
replist.ps.Hos.sites <- list(ps.Hos.Be,ps.Hos.Gv,ps.Hos.Ka,ps.Hos.Ra,ps.Hos.Ya)
replist.ps.Tra.sites <- list(ps.Tra.Al,ps.Tra.Ar,ps.Tra.Ca,ps.Tra.El,ps.Tra.Ha,ps.Tra.Pa,ps.Tra.Ra)
replist.ps.Trd.sites <- list(ps.Trd.Al,ps.Trd.El,ps.Trd.Ra)

edgelsls.Aep.Cor80.sites <- repls2edgelsls(replist.ps.Aep.sites, 0.01, 0.8, -0.8)
edgelsls.Aes.Cor80.sites <- repls2edgelsls(replist.ps.Aes.sites, 0.01, 0.8, -0.8)
edgelsls.Avs.Cor80.sites <- repls2edgelsls(replist.ps.Avs.sites, 0.01, 0.8, -0.8)
edgelsls.Hos.Cor80.sites <- repls2edgelsls(replist.ps.Hos.sites, 0.01, 0.8, -0.8)
edgelsls.Tra.Cor80.sites <- repls2edgelsls(replist.ps.Tra.sites, 0.01, 0.8, -0.8)
edgelsls.Trd.Cor80.sites <- repls2edgelsls(replist.ps.Trd.sites, 0.01, 0.8, -0.8)

names(edgelsls.Aep.Cor80.sites) <- c("Be","Gv","Ka","Ra","Ya")
names(edgelsls.Aes.Cor80.sites) <- c("Ar","Ne","Pa","Zi")
names(edgelsls.Avs.Cor80.sites) <- c("Be","Gv","Ka","Ra","Ya")
names(edgelsls.Hos.Cor80.sites) <- c("Be","Gv","Ka","Ra","Ya")
names(edgelsls.Tra.Cor80.sites) <- c("Al","Ar","Ca","El","Ha","Pa","Ra")
names(edgelsls.Trd.Cor80.sites) <- c("Al","El","Ra")

names(edgelsls.Aep.Cor80.N30.S100) <- c(1:100)
names(edgelsls.Aes.Cor80.N30.S100) <- c(1:100)
names(edgelsls.Avs.Cor80.N30.S100) <- c(1:100)
names(edgelsls.Hos.Cor80.N30.S100) <- c(1:100)
names(edgelsls.Tra.Cor80.N30.S100) <- c(1:100)
names(edgelsls.Trd.Cor80.N30.S100) <- c(1:100)

edgelsls.Aep.Cor80.N30.S100.siteplus <- append(edgelsls.Aep.Cor80.N30.S100,edgelsls.Aep.Cor80.sites)
edgelsls.Aes.Cor80.N30.S100.siteplus <- append(edgelsls.Aes.Cor80.N30.S100,edgelsls.Aes.Cor80.sites)
edgelsls.Avs.Cor80.N30.S100.siteplus <- append(edgelsls.Avs.Cor80.N30.S100,edgelsls.Avs.Cor80.sites)
edgelsls.Hos.Cor80.N30.S100.siteplus <- append(edgelsls.Hos.Cor80.N30.S100,edgelsls.Hos.Cor80.sites)
edgelsls.Tra.Cor80.N30.S100.siteplus <- append(edgelsls.Tra.Cor80.N30.S100,edgelsls.Tra.Cor80.sites)
edgelsls.Trd.Cor80.N30.S100.siteplus <- append(edgelsls.Trd.Cor80.N30.S100,edgelsls.Trd.Cor80.sites)

names(edgelsls.Aep.Cor80.N30.S100.siteplus) <- paste("Aep_", names(edgelsls.Aep.Cor80.N30.S100.siteplus), sep = "")
names(edgelsls.Aes.Cor80.N30.S100.siteplus) <- paste("Aes_", names(edgelsls.Aes.Cor80.N30.S100.siteplus), sep = "")
names(edgelsls.Avs.Cor80.N30.S100.siteplus) <- paste("Avs_", names(edgelsls.Avs.Cor80.N30.S100.siteplus), sep = "")
names(edgelsls.Hos.Cor80.N30.S100.siteplus) <- paste("Hos_", names(edgelsls.Hos.Cor80.N30.S100.siteplus), sep = "")
names(edgelsls.Tra.Cor80.N30.S100.siteplus) <- paste("Tra_", names(edgelsls.Tra.Cor80.N30.S100.siteplus), sep = "")
names(edgelsls.Trd.Cor80.N30.S100.siteplus) <- paste("Trd_", names(edgelsls.Trd.Cor80.N30.S100.siteplus), sep = "")

gls.Aep.Cor80.N30.S100.siteplus <- edgelsls2gls(edgelsls.Aep.Cor80.N30.S100.siteplus)
gls.Aes.Cor80.N30.S100.siteplus <- edgelsls2gls(edgelsls.Aes.Cor80.N30.S100.siteplus)
gls.Avs.Cor80.N30.S100.siteplus <- edgelsls2gls(edgelsls.Avs.Cor80.N30.S100.siteplus)
gls.Hos.Cor80.N30.S100.siteplus <- edgelsls2gls(edgelsls.Hos.Cor80.N30.S100.siteplus)
gls.Tra.Cor80.N30.S100.siteplus <- edgelsls2gls(edgelsls.Tra.Cor80.N30.S100.siteplus)
gls.Trd.Cor80.N30.S100.siteplus <- edgelsls2gls(edgelsls.Trd.Cor80.N30.S100.siteplus)

gls.Cor80.N30.S100.siteplus <- c(gls.Aep.Cor80.N30.S100.siteplus,gls.Aes.Cor80.N30.S100.siteplus,gls.Avs.Cor80.N30.S100.siteplus,
gls.Hos.Cor80.N30.S100.siteplus,gls.Tra.Cor80.N30.S100.siteplus,gls.Trd.Cor80.N30.S100.siteplus)

ddf.gls.Cor80.N30.S100.siteplus <- gls2ddf(gls.Cor80.N30.S100.siteplus)
gc();gc()

gls.names.N30.S100.siteplus <- c(names(edgelsls.Aep.Cor80.N30.S100.siteplus),
                                 names(edgelsls.Aes.Cor80.N30.S100.siteplus),
                                 names(edgelsls.Avs.Cor80.N30.S100.siteplus),
                                 names(edgelsls.Hos.Cor80.N30.S100.siteplus),
                                 names(edgelsls.Tra.Cor80.N30.S100.siteplus),
                                 names(edgelsls.Trd.Cor80.N30.S100.siteplus))


colnames(ddf.gls.Cor80.N30.S100.siteplus) <- gls.names.N30.S100.siteplus
rownames(ddf.gls.Cor80.N30.S100.siteplus) <- gls.names.N30.S100.siteplus

nmds.ddf.gls.Cor80.N30.S100.siteplus <- metaMDS(as.dist(ddf.gls.Cor80.N30.S100.siteplus), distance = as.dist(ddf.gls.Cor80.N30.S100.siteplus), k = 2, trymax = 100)

nmds2plot3 <- function (inputnmds, inputenv)
	{
	temp.nmdsplot <- cbind(as.data.frame(scores(inputnmds)),inputenv)
	temp.nmdsplot.gg <- ggplot(temp.nmdsplot, aes(x=NMDS1, y=NMDS2, shape = Type, color = Host)) + geom_point()
	rm(temp.nmdsplot)
	temp.nmdsplot.gg
	}

env.N30.S100.siteplus <- as.data.frame(gls.names.N30.S100.siteplus)
colnames(env.N30.S100.siteplus) <- "gID"
env.N30.S100.siteplus$Host <- c(rep("Aegilops_peregrina",length(gls.Aep.Cor80.N30.S100.siteplus)),
rep("Aegilops_sharonenesis",length(gls.Aes.Cor80.N30.S100.siteplus)),
rep("Avena_sterilis",length(gls.Avs.Cor80.N30.S100.siteplus)),
rep("Hordeum_spontaneum",length(gls.Hos.Cor80.N30.S100.siteplus)),
rep("Triticum_aestivum",length(gls.Tra.Cor80.N30.S100.siteplus)),
rep("Triticum_dicoccoides",length(gls.Trd.Cor80.N30.S100.siteplus)))

env.N30.S100.siteplus$Type <- c(rep("Random",100),rep("Real",5),
rep("Random",100),rep("Real",4),
rep("Random",100),rep("Real",5),
rep("Random",100),rep("Real",5),
rep("Random",100),rep("Real",7),
rep("Random",100),rep("Real",3))

env.N30.S100.siteplus$Site <- c(rep("Random",100),"Be'eri","Gvar'am","Karkur","Ramot_Menache","Yashresh",
rep("Random",100),"Arsuf_Gaash","Netanya","Palmachim","Zikkim",
rep("Random",100),"Be'eri","Gvar'am","Karkur","Ramot_Menache","Yashresh",
rep("Random",100),"Be'eri","Gvar'am","Karkur","Ramot_Menache","Yashresh",
rep("Random",100),"Almagor","Arsuf_Gaash","Carmia","Eliad","Hadera_Elyachin","Palmachim","Ramot_Menache",
rep("Random",100),"Almagor","Eliad","Ramot_Menache")

env.N30.S100.siteplus$Shape <- c(rep(1,100),rep(16,5),
rep(1,100),rep(16,4),
rep(1,100),rep(16,5),
rep(1,100),rep(16,5),
rep(1,100),rep(16,7),
rep(1,100),rep(16,3))

env.N30.S100.siteplus$Color <- c(rep("#1F78B4",length(gls.Aep.Cor80.N30.S100.siteplus)),
rep("#33A02C",length(gls.Aes.Cor80.N30.S100.siteplus)),
rep("#E31A1C",length(gls.Avs.Cor80.N30.S100.siteplus)),
rep("#FF7F00",length(gls.Hos.Cor80.N30.S100.siteplus)),
rep("#6A3D9A",length(gls.Tra.Cor80.N30.S100.siteplus)),
rep("#B15928",length(gls.Trd.Cor80.N30.S100.siteplus)))


# Fig. S2A
ntwdis.nmds.Cor80 <- nmds2plot3(nmds.ddf.gls.Cor80.N30.S100.siteplus, env.N30.S100.siteplus)

ntwdis.nmds.Cor80 + 
	stat_ellipse(aes(x=NMDS1, y=NMDS2, group=Host)) + 
	scale_color_manual(values = c("#1F78B4", "#33A02C", "#E31A1C", "#FF7F00", "#6A3D9A", "#B15928")) +
	scale_shape_manual(values=c(1, 16))

# Fig. S2B
gg_color_hue <- function(n) {
  hues = seq(15, 375, length = n + 1)
  hcl(h = hues, l = 65, c = 100)[1:n]
}

nmds2plot.split <- function (inputnmds, inputenv, inputremain)
	{
	temp.nmdsplot <- as.data.frame(scores(inputnmds))
	tempHostls <- unique(inputenv$Host)
	tempcol <- gg_color_hue(length(tempHostls))
	
	temp.nmdsplot$Host <- inputenv$Host
	temp.nmdsplot$Type <- inputenv$Type
	temp.nmdsplot$Shape <- inputenv$Shape
	temp.nmdsplot$Alpha <- 0
	temp.nmdsplot[temp.nmdsplot$Host==inputremain,]$Alpha <- 1
	temp.nmdsplot.gg <- ggplot(temp.nmdsplot, aes(x=NMDS1, y=NMDS2, shape = Type, color = Host)) + 
		scale_shape_manual(values=c(1, 16)) + 
		scale_color_manual(values = c("#1F78B4", "#33A02C", "#E31A1C", "#FF7F00", "#6A3D9A", "#B15928")) +
		geom_point(alpha = temp.nmdsplot$Alpha)
	rm(temp.nmdsplot)
	temp.nmdsplot.gg
	}

library(dplyr, ggplot2)

ggplot(iris, aes(Sepal.Length, Sepal.Width, color = Species)) +
  geom_point(aes(shape = Species)) +
  stat_ellipse(aes(linetype = Species)) +
  scale_linetype_manual(values = c(1,0,1)) +
  theme(legend.position = "bottom")

grid.arrange(
nmds2plot.split(nmds.ddf.gls.Cor80.N30.S100.siteplus, env.N30.S100.siteplus, "Aegilops_peregrina") + theme(legend.position="none"),
nmds2plot.split(nmds.ddf.gls.Cor80.N30.S100.siteplus, env.N30.S100.siteplus, "Aegilops_sharonenesis") + theme(legend.position="none"),
nmds2plot.split(nmds.ddf.gls.Cor80.N30.S100.siteplus, env.N30.S100.siteplus, "Avena_sterilis") + theme(legend.position="none"),
nmds2plot.split(nmds.ddf.gls.Cor80.N30.S100.siteplus, env.N30.S100.siteplus, "Hordeum_spontaneum") + theme(legend.position="none"),
nmds2plot.split(nmds.ddf.gls.Cor80.N30.S100.siteplus, env.N30.S100.siteplus, "Triticum_aestivum") + theme(legend.position="none"),
nmds2plot.split(nmds.ddf.gls.Cor80.N30.S100.siteplus, env.N30.S100.siteplus, "Triticum_dicoccoides") + theme(legend.position="none"),
nrow = 3)


########################
# Fig. S3 
tax_ntwfeatures <- function (inputreplist, inputgls)
	{
	tempVtaxdfls <- list(NULL)
	for (i in 1:length(inputreplist))
	{
		tempdf <- as.data.frame(as(otu_table(inputreplist[[i]]),"matrix"))
		temptax <- colnames(tempdf)
		tempab <- colSums(tempdf)
		tempRA <- colSums(tempdf)/sum(tempdf)
		tempoccur <- dim(tempdf)[1]-colCounts(as.matrix(tempdf),value = 0)
		tempfreq <- tempoccur/dim(tempdf)[1]
		temptaxdf <- data.frame(temptax,tempab,tempRA,tempoccur,tempfreq)

		tempg <- inputgls[[i]]
		temptax <- names(V(tempg))
		tempdegree <- igraph::degree(tempg)
		tempgstren <- igraph::graph.strength(tempg)
		tempbetweenness <- igraph::betweenness(tempg)
		tempcloseness <- igraph::closeness(tempg)
		tempeigencentr <- igraph::eigen_centrality(tempg)
		temppagerank <- igraph::page_rank(tempg)
		tempeccentricity <- igraph::eccentricity(tempg)
		tempautscore <- igraph::authority_score(tempg)
		temphscore <- igraph::hub_score(tempg)
		tempsubgcentr <- igraph::subgraph_centrality(tempg)
		tempVdf <- data.frame(temptax,tempdegree,tempgstren,tempbetweenness,tempcloseness,
		tempeigencentr$vector,temppagerank$vector,tempeccentricity,tempautscore$vector,temphscore$vector,tempsubgcentr)

		tempVtaxdf <- merge(temptaxdf, tempVdf, by.y = "temptax")
		tempVtaxdfls[[i]] <- tempVtaxdf
	}
	tempVtaxdfls
	}

rbindls <- function (inputls)
{
	tempdf <- as.data.frame(inputls[[1]])
	for (i in 2:length(inputls))
	{
		tempdf <- rbind(tempdf, inputls[[i]])
	}
	tempdf
}

gls.Aep.Cor80.N30.S100 <- edgelsls2gls(edgelsls.Aep.Cor80.N30.S100)
gls.Aes.Cor80.N30.S100 <- edgelsls2gls(edgelsls.Aes.Cor80.N30.S100)
gls.Avs.Cor80.N30.S100 <- edgelsls2gls(edgelsls.Avs.Cor80.N30.S100)
gls.Hos.Cor80.N30.S100 <- edgelsls2gls(edgelsls.Hos.Cor80.N30.S100)
gls.Tra.Cor80.N30.S100 <- edgelsls2gls(edgelsls.Tra.Cor80.N30.S100)
gls.Trd.Cor80.N30.S100 <- edgelsls2gls(edgelsls.Trd.Cor80.N30.S100)

# real datasets 
replist.ps.Aep.realpopulation <- c(ps.Aep.Be,ps.Aep.Gv,ps.Aep.Ka,ps.Aep.Ra,ps.Aep.Ya)
replist.ps.Aes.realpopulation <- c(ps.Aes.Ar,ps.Aes.Ne,ps.Aes.Pa,ps.Aes.Zi)
replist.ps.Avs.realpopulation <- c(ps.Avs.Be,ps.Avs.Gv,ps.Avs.Ka,ps.Avs.Ra,ps.Avs.Ya)
replist.ps.Hos.realpopulation <- c(ps.Hos.Be,ps.Hos.Gv,ps.Hos.Ka,ps.Hos.Ra,ps.Hos.Ya)
replist.ps.Tra.realpopulation <- c(ps.Tra.Al,ps.Tra.Ar,ps.Tra.Ca,ps.Tra.El,ps.Tra.Ha,ps.Tra.Pa,ps.Tra.Ra)
replist.ps.Trd.realpopulation <- c(ps.Trd.Al,ps.Trd.El,ps.Trd.Ra)

gls.Aep.Cor80.realpopulation <- edgelsls2gls(edgelsls.Aep.Cor80.realpopulation)
gls.Aes.Cor80.realpopulation <- edgelsls2gls(edgelsls.Aes.Cor80.realpopulation)
gls.Avs.Cor80.realpopulation <- edgelsls2gls(edgelsls.Avs.Cor80.realpopulation)
gls.Hos.Cor80.realpopulation <- edgelsls2gls(edgelsls.Hos.Cor80.realpopulation)
gls.Tra.Cor80.realpopulation <- edgelsls2gls(edgelsls.Tra.Cor80.realpopulation)
gls.Trd.Cor80.realpopulation <- edgelsls2gls(edgelsls.Trd.Cor80.realpopulation)

# igraph contains the following 10 indices:
# degree (degree())
# weighted degree (graph.strength())
# betweenness (betweenness())
# closeness (closeness())
# eigenvector (eigen_centrality())
# alpha centrality (alpha_centrality())
# power centrality (power_centrality())
# PageRank (page_rank())
# eccentricity (eccentricity())
# hubs and authorities (authority_score() and hub_score())
# subgraph centrality (subgraph_centrality())

# The sna package implements roughly the same indices together with:
# flow betweenness (flowbet())
# load centrality (loadcent())
# Gil-Schmidt Power Index (gilschmidt())
# information centrality (infocent())
# stress centrality (stresscent())

# qgraph specializes on weighted networks. It has a generic function centrality_auto() which returns, depending on the network, the following indices:
# degree
# strength (weighted degree)
# betweenness
# closeness

Vtaxdfls.Aep.Cor80.N30.S100 <- tax_ntwfeatures(replist.ps.Aep.N30.S100,gls.Aep.Cor80.N30.S100)
Vtaxdfls.Aes.Cor80.N30.S100 <- tax_ntwfeatures(replist.ps.Aes.N30.S100,gls.Aes.Cor80.N30.S100)
Vtaxdfls.Avs.Cor80.N30.S100 <- tax_ntwfeatures(replist.ps.Avs.N30.S100,gls.Avs.Cor80.N30.S100)
Vtaxdfls.Hos.Cor80.N30.S100 <- tax_ntwfeatures(replist.ps.Hos.N30.S100,gls.Hos.Cor80.N30.S100)
Vtaxdfls.Tra.Cor80.N30.S100 <- tax_ntwfeatures(replist.ps.Tra.N30.S100,gls.Tra.Cor80.N30.S100)
Vtaxdfls.Trd.Cor80.N30.S100 <- tax_ntwfeatures(replist.ps.Trd.N30.S100,gls.Trd.Cor80.N30.S100)

Vtaxdfls.Aep.Cor80.realpopulation <- tax_ntwfeatures(replist.ps.Aep.realpopulation,gls.Aep.Cor80.realpopulation)
Vtaxdfls.Aes.Cor80.realpopulation <- tax_ntwfeatures(replist.ps.Aes.realpopulation,gls.Aes.Cor80.realpopulation)
Vtaxdfls.Avs.Cor80.realpopulation <- tax_ntwfeatures(replist.ps.Avs.realpopulation,gls.Avs.Cor80.realpopulation)
Vtaxdfls.Hos.Cor80.realpopulation <- tax_ntwfeatures(replist.ps.Hos.realpopulation,gls.Hos.Cor80.realpopulation)
Vtaxdfls.Tra.Cor80.realpopulation <- tax_ntwfeatures(replist.ps.Tra.realpopulation,gls.Tra.Cor80.realpopulation)
Vtaxdfls.Trd.Cor80.realpopulation <- tax_ntwfeatures(replist.ps.Trd.realpopulation,gls.Trd.Cor80.realpopulation)

Vtaxdfdf.Aep.Cor80.N30.S100 <- rbindls(Vtaxdfls.Aep.Cor80.N30.S100)
Vtaxdfdf.Aes.Cor80.N30.S100 <- rbindls(Vtaxdfls.Aes.Cor80.N30.S100)
Vtaxdfdf.Avs.Cor80.N30.S100 <- rbindls(Vtaxdfls.Avs.Cor80.N30.S100)
Vtaxdfdf.Hos.Cor80.N30.S100 <- rbindls(Vtaxdfls.Hos.Cor80.N30.S100)
Vtaxdfdf.Tra.Cor80.N30.S100 <- rbindls(Vtaxdfls.Tra.Cor80.N30.S100)
Vtaxdfdf.Trd.Cor80.N30.S100 <- rbindls(Vtaxdfls.Trd.Cor80.N30.S100)

Vtaxdfdf.Aep.Cor80.realpopulation <- rbindls(Vtaxdfls.Aep.Cor80.realpopulation)
Vtaxdfdf.Aes.Cor80.realpopulation <- rbindls(Vtaxdfls.Aes.Cor80.realpopulation)
Vtaxdfdf.Avs.Cor80.realpopulation <- rbindls(Vtaxdfls.Avs.Cor80.realpopulation)
Vtaxdfdf.Hos.Cor80.realpopulation <- rbindls(Vtaxdfls.Hos.Cor80.realpopulation)
Vtaxdfdf.Tra.Cor80.realpopulation <- rbindls(Vtaxdfls.Tra.Cor80.realpopulation)
Vtaxdfdf.Trd.Cor80.realpopulation <- rbindls(Vtaxdfls.Trd.Cor80.realpopulation)


ggplot.Vtaxdfdf.Cor80.realpopulation <- function (inputX, inputY)
{
	library(ggpubr)
	ggarrange(
	ggplot(data = Vtaxdfdf.Aep.Cor80.realpopulation, aes(x = Vtaxdfdf.Aep.Cor80.realpopulation[,inputX], y = Vtaxdfdf.Aep.Cor80.realpopulation[,inputY])) +
		stat_summary(fun.y = 'mean', colour = '#1F78B4', geom = 'line', linewidth = 1) +
		geom_point(color="#1F78B4") + 
		theme(axis.title.x = element_blank(), axis.title.y = element_blank()),
	ggplot(data = Vtaxdfdf.Aes.Cor80.realpopulation, aes(x = Vtaxdfdf.Aes.Cor80.realpopulation[,inputX], y = Vtaxdfdf.Aes.Cor80.realpopulation[,inputY])) +
		stat_summary(fun.y = 'mean', colour = '#33A02C', geom = 'line', linewidth = 1) +
		geom_point(color="#33A02C") + 
		theme(axis.title.x = element_blank(), axis.title.y = element_blank()),
	ggplot(data = Vtaxdfdf.Avs.Cor80.realpopulation, aes(x = Vtaxdfdf.Avs.Cor80.realpopulation[,inputX], y = Vtaxdfdf.Avs.Cor80.realpopulation[,inputY])) +
		stat_summary(fun.y = 'mean', colour = '#E31A1C', geom = 'line', linewidth = 1) +
		geom_point(color="#E31A1C") + 
		theme(axis.title.x = element_blank(), axis.title.y = element_blank()),
	ggplot(data = Vtaxdfdf.Hos.Cor80.realpopulation, aes(x = Vtaxdfdf.Hos.Cor80.realpopulation[,inputX], y = Vtaxdfdf.Hos.Cor80.realpopulation[,inputY])) +
		stat_summary(fun.y = 'mean', colour = '#FF7F00', geom = 'line', linewidth = 1) +
		geom_point(color="#FF7F00") + 
		theme(axis.title.x = element_blank(), axis.title.y = element_blank()),
	ggplot(data = Vtaxdfdf.Tra.Cor80.realpopulation, aes(x = Vtaxdfdf.Tra.Cor80.realpopulation[,inputX], y = Vtaxdfdf.Tra.Cor80.realpopulation[,inputY])) +
		stat_summary(fun.y = 'mean', colour = '#6A3D9A', geom = 'line', linewidth = 1) +
		geom_point(color="#6A3D9A") + 
		theme(axis.title.x = element_blank(), axis.title.y = element_blank()),
	ggplot(data = Vtaxdfdf.Trd.Cor80.realpopulation, aes(x = Vtaxdfdf.Trd.Cor80.realpopulation[,inputX], y = Vtaxdfdf.Trd.Cor80.realpopulation[,inputY])) +
		stat_summary(fun.y = 'mean', colour = '#B15928', geom = 'line', linewidth = 1) +
		geom_point(color="#B15928") + 
		theme(axis.title.x = element_blank(), axis.title.y = element_blank()),
	ncol = 3, nrow = 2)
}

ggplot.Vtaxdfdf.Cor80.N30.S100 <- function (inputX, inputY)
{
	library(ggpubr)
	ggarrange(
	ggplot(data = Vtaxdfdf.Aep.Cor80.N30.S100, aes(x = Vtaxdfdf.Aep.Cor80.N30.S100[,inputX], y = Vtaxdfdf.Aep.Cor80.N30.S100[,inputY])) +
		stat_summary(fun.y = 'mean', colour = '#1F78B4', geom = 'line', linewidth = 1) +
		geom_point(color="#1F78B4") + 
		theme(axis.title.x = element_blank(), axis.title.y = element_blank()),
	ggplot(data = Vtaxdfdf.Aes.Cor80.N30.S100, aes(x = Vtaxdfdf.Aes.Cor80.N30.S100[,inputX], y = Vtaxdfdf.Aes.Cor80.N30.S100[,inputY])) +
		stat_summary(fun.y = 'mean', colour = '#33A02C', geom = 'line', linewidth = 1) +
		geom_point(color="#33A02C") + 
		theme(axis.title.x = element_blank(), axis.title.y = element_blank()),
	ggplot(data = Vtaxdfdf.Avs.Cor80.N30.S100, aes(x = Vtaxdfdf.Avs.Cor80.N30.S100[,inputX], y = Vtaxdfdf.Avs.Cor80.N30.S100[,inputY])) +
		stat_summary(fun.y = 'mean', colour = '#E31A1C', geom = 'line', linewidth = 1) +
		geom_point(color="#E31A1C") + 
		theme(axis.title.x = element_blank(), axis.title.y = element_blank()),
	ggplot(data = Vtaxdfdf.Hos.Cor80.N30.S100, aes(x = Vtaxdfdf.Hos.Cor80.N30.S100[,inputX], y = Vtaxdfdf.Hos.Cor80.N30.S100[,inputY])) +
		stat_summary(fun.y = 'mean', colour = '#FF7F00', geom = 'line', linewidth = 1) +
		geom_point(color="#FF7F00") + 
		theme(axis.title.x = element_blank(), axis.title.y = element_blank()),
	ggplot(data = Vtaxdfdf.Tra.Cor80.N30.S100, aes(x = Vtaxdfdf.Tra.Cor80.N30.S100[,inputX], y = Vtaxdfdf.Tra.Cor80.N30.S100[,inputY])) +
		stat_summary(fun.y = 'mean', colour = '#6A3D9A', geom = 'line', linewidth = 1) +
		geom_point(color="#6A3D9A") + 
		theme(axis.title.x = element_blank(), axis.title.y = element_blank()),
	ggplot(data = Vtaxdfdf.Trd.Cor80.N30.S100, aes(x = Vtaxdfdf.Trd.Cor80.N30.S100[,inputX], y = Vtaxdfdf.Trd.Cor80.N30.S100[,inputY])) +
		stat_summary(fun.y = 'mean', colour = '#B15928', geom = 'line', linewidth = 1) +
		geom_point(color="#B15928") + 
		theme(axis.title.x = element_blank(), axis.title.y = element_blank()),
	ncol = 3, nrow = 2)
}

ggplot.Vtaxdfdf.Cor80.N30.S100("tempfreq", "tempdegree")
ggplot.Vtaxdfdf.Cor80.realpopulation("tempfreq", "tempdegree")
ggplot.Vtaxdfdf.Cor80.N30.S100("tempfreq", "tempbetweenness")
ggplot.Vtaxdfdf.Cor80.realpopulation("tempfreq", "tempbetweenness")
ggplot.Vtaxdfdf.Cor80.N30.S100("tempfreq", "temphscore.vector")
ggplot.Vtaxdfdf.Cor80.realpopulation("tempfreq", "temphscore.vector")
